# Supplementary material for: Quantitative proteomics analysis of zebrafish exposed to sub-lethal dosages of β-methyl-amino-L-alanine (BMAA)
Source: Sci Rep. 2016 Jul 12;6:29631. doi: 10.1038/srep29631 (PMC4940735; doi:10.1038/srep29631)
Supplement: Supplementary Dataset S1 [file srep29631-s2.xls]

## Sheet: protein list
Quantitative proteomics analysis of zebrafish exposed to sub-lethal dosages of b-methyl-amino-L-alanine (BMAA)
Ann Kristin Frøyset, Essa Ahsan Khan, and Kari Espolin Fladmark
Department of Molecular Biology, University of Bergen, Thormøhlensgate 55, 5020 Bergen, Norway
												LFQ Intensities (log2 values)
UniProt Acc No	Protein names	Gene names	Mol. weight [kDa]	Peptides	Razor + unique peptides	Unique peptides	Sequence coverage [%]	Score	p-value	Fold change	Student's t-test Significant BMAA_CTR	BMAA_1	BMAA_2	BMAA_3	CTR_1	CTR_2	CTR_3
A1L243	LDLR chaperone MESD	mesdc2	23.306	2	2	2	15	6.5848	2.60136e-07	1.74392	+	24.4326	24.5486	24.5823	24.0667	23.6877	23.4021
A3KNL5	ATPase inhibitor A, mitochondrial	atpif1	11.944	1	1	1	11.4	68.734	1.84502e-69	3.04699	+	23.6201	22.5948	23.4441	21.2782	21.2684	22.2902
F1QGH9	26S proteasome non-ATPase regulatory subunit 11B	psmd11b	47.576	8	3	3	22	48.255	5.55904e-49	0.579051	+	23.1032	23.1351	23.0229	23.9028	23.8072	23.9158
O42363	Apolipoprotein A-I;Proapolipoprotein A-I	apoa1	30.256	24	24	24	74.8	323.31	0	0.563166	+	30.6125	30.6855	30.7793	31.4867	31.5067	31.569
P62247	40S ribosomal protein S8	rps8	24.093	9	9	9	48.6	81.158	6.95024e-82	1.93633	+	27.7192	27.7387	27.8119	26.8231	26.9431	26.6436
Q05AM4	Fatty-acid amide hydrolase 2-B	faah2b	57.025	3	3	3	9.1	12.752	1.77011e-13	2.82942	+	23.6757	23.4326	23.2818	21.8602	22.0587	21.9697
Q1JPX3	Phenylalanine--tRNA ligase alpha subunit	farsa	56.364	4	4	4	14.9	172.63	2.34423e-173	0.474424	+	23.5968	23.4901	23.9395	24.8401	24.6953	24.7183
Q1LVE8	Splicing factor 3B subunit 3	sf3b3	135.62	4	4	4	4.8	14.621	2.39332e-15	1.6924	+	24.3184	24.3284	24.3868	23.5761	23.6449	23.5354
Q32LQ4	Betaine--homocysteine S-methyltransferase 1	bhmt	44.066	15	15	15	47.2	323.31	0	0.508278	+	30.1941	30.2552	30.1312	31.1967	31.2365	31.0763
Q32PL1	Protein phosphatase 1 regulatory subunit 7	ppp1r7	39.384	6	6	6	23.5	57.114	7.6913e-58	0.533644	+	23.6233	23.286	23.0965	24.3796	24.15	24.1944
Q5MJ86	Glyceraldehyde-3-phosphate dehydrogenase 2	gapdh-2	36.107	16	14	14	63.6	323.31	0	0.474197	+	27.9169	27.9257	28.1035	29.1077	29.0841	28.9836
Q5XJ10	Glyceraldehyde-3-phosphate dehydrogenase	gapdh	35.784	16	16	14	65.2	323.31	0	0.477465	+	30.9297	30.9539	30.937	32.0296	32.0253	31.9653
Q642H9	40S ribosomal protein S4, X isoform	rps4x	29.688	12	12	12	44.9	165.2	6.30957e-166	1.96851	+	27.95	28.0035	27.9846	26.9575	27.0088	27.0404
Q66I22	Serrate RNA effector molecule homolog	srrt	103.27	5	5	5	7.5	37.79	1.62181e-38	3.18555	+	24.6464	24.6159	24.6662	23.0554	22.9418	22.9167
Q6DEH3;Q6DGS3	Calcium/calmodulin-dependent protein kinase type II delta 1 chain;Calcium/calmodulin-dependent protein kinase type II delta 2 chain	camk2d1;camk2d2	55.828	2	2	2	6.3	16.916	1.21339e-17	2.68655	+	24.7477	24.7669	24.5281	NaN	23.3541	23.1562
Q6NUW5	Acidic leucine-rich nuclear phosphoprotein 32 family member E	anp32e	28.135	6	6	6	29.6	131.23	5.88844e-132	0.42973	+	25.9182	25.7362	25.8372	26.9704	27.0576	27.1191
Q6NWF6	Keratin, type II cytoskeletal 8	krt8	57.759	21	16	14	35.4	323.31	0	1.95373	+	30.2044	30.108	30.1104	29.1708	29.1908	29.1625
Q6NYE2	Protein RCC2 homolog	rcc2	54.151	5	5	5	17.4	59.797	1.59588e-60	2.5402	+	23.7041	24.4151	24.525	22.9034	22.8338	22.8721
Q6P5L3	60S ribosomal protein L19	rpl19	23.453	4	4	4	17.9	146.9	1.25893e-147	1.79954	+	25.8478	25.9422	26.0234	24.996	25.0144	25.2602
Q6PCR7	Eukaryotic translation initiation factor 3 subunit A	eif3a	151.29	9	9	9	8.7	66.631	2.33884e-67	2.50255		25.2561	25.2887	25.5446	24.1114	24.0959	23.9119
Q6PFQ2	Eukaryotic translation initiation factor 3 subunit C	eif3c	106.37	10	10	10	15	323.31	0	2.21291	+	25.8868	25.8761	25.8101	24.7701	24.6556	24.7095
Q6TNP8	Vacuolar protein sorting-associated protein 26A	vps26a	38.177	2	2	2	9.2	3.0096	0.000978138	1.95683	+	23.9325	23.7208	23.6537	22.7783	22.8677	22.7554
Q6ZM19	Eukaryotic translation initiation factor 6	eif6	26.645	6	6	6	40	32.218	6.05341e-33	0.611651	+	23.2024	23.1424	23.134	23.8291	23.7601	24.0173
Q7SXF6	Cysteine-rich with EGF-like domain protein 2	creld2	37.602	2	2	2	7.3	6.8114	1.54383e-07	1.67131	+	23.7246	23.139	23.2595	22.6584	22.5774	22.6645
Q7SXP4	Serine/arginine-rich splicing factor 1A	srsf1a	28.383	7	7	1	36.6	46.115	7.67361e-47	2.40015	+	25.3142	25.3851	25.2444	24.2828	24.1052	23.7664
Q7T3B0	Eukaryotic translation initiation factor 3 subunit M	eif3m	42.699	3	3	3	10.4	53.211	6.15177e-54	1.65042	+	24.2676	23.7995	23.949	23.3195	23.1808	23.3472
Q7T3C6	Cleavage and polyadenylation specificity factor subunit 5	cpsf5	26.272	2	2	2	7.9	61.902	1.25314e-62	2.11096	+	23.9142	23.7555	23.9415	NaN	22.7127	22.8724
Q7ZT42	Staphylococcal nuclease domain-containing protein 1	snd1	100.53	6	6	6	7.7	29.822	1.50661e-30	1.98456	+	24.9737	25.0033	24.9667	24.1636	23.8396	23.9739
Q7ZTS4	Keratin, type I cytoskeletal 18	krt18	48.63	10	9	8	25.3	56.713	1.93642e-57	2.17674	+	27.3975	27.546	27.4033	26.3933	26.2668	26.3202
Q7ZUC2	45 kDa calcium-binding protein	sdf4	41.703	2	2	2	7.9	22.337	4.60257e-23	1.82229	+	22.6195	22.6781	22.7746	22.1288	21.9632	21.383
Q7ZWE9	UMP-CMP kinase	cmpk	22.423	3	3	3	15.8	251.47	3.38844e-252	1.91658	+	24.9243	25.087	25.15	24.1192	24.1328	24.0937
Q7ZWJ7	60S ribosomal protein L34	rpl34	13.369	4	4	4	23.9	12.243	5.71479e-13	1.67069	+	25.0185	25.2496	25.0212	24.2321	24.3998	24.4361
Q8JGS9	40S ribosomal protein S18	rps18	17.731	8	8	8	41.4	55.592	2.55859e-56	1.85723	+	27.5407	27.5424	27.5924	26.5726	26.73	26.6934
Q90ZM2;Q90YL4	Protein transport protein Sec61 subunit alpha-like 1;Protein transport protein Sec61 subunit alpha-like 2	sec61al1;sec61al2	52.297	4	4	4	8.2	4.935	1.16145e-05	2.16865	+	24.9112	NaN	24.9296	NaN	23.7811	23.8262
Q91398	Casein kinase II subunit beta	csnk2b	24.885	4	4	4	27	76.349	4.47713e-77	1.78556	+	24.9295	24.8331	24.9212	24.1216	24.0655	23.9875
Q9DGJ3	Epididymal secretory protein E1	npc2	16.306	4	4	4	47	58.488	3.25087e-59	0.485598	+	26.8415	26.5648	26.7032	27.9009	27.808	27.527
Q9I8L5	Fatty acid-binding protein 10-A, liver basic	fabp10a	14.004	7	7	7	60.3	81.746	1.79473e-82	1.61808	+	27.5194	27.5488	27.5328	26.92	26.7918	26.8062
A0JMD0	Clustered mitochondria protein homolog	cluh	155.81	4	4	4	4.9	5.7393	1.82264e-06	1.26676		23.5269	23.4522	23.6978	23.185	23.0755	23.3931
A0MTA1	DNA-(apurinic or apyrimidinic site) lyase	apex1	34.88	5	5	5	21.9	9.2272	5.92652e-10	1.40901		24.4891	24.3849	24.3586	23.8792	23.7254	24.144
A1L1M4	Serine/threonine-protein phosphatase 4 regulatory subunit 2-B	ppp4r2b	46.589	2	2	2	8.2	6.4251	3.75751e-07	0.922602		21.4741	21.9446	NaN	22.1703	21.5027	21.8038
A1L260	Muscle-related coiled-coil protein	murc	36.534	6	6	6	20.4	41.678	2.09894e-42	1.18938		23.9388	24.0725	23.6071	23.6408	23.6096	23.6174
A2RV29	Zinc finger protein 346	znf346	33.695	7	7	7	38.2	63.514	3.06196e-64	1.21969		26.0489	26.079	26.0422	25.8201	25.7721	25.7184
A2VD23	Protein starmaker	stm	66.174	3	3	3	12.6	323.31	0	1.53466		25.0333	25.2765	25.0761	24.4624	24.5126	24.5572
A5PLC8	Prothymosin alpha-B	ptmab	11.781	4	4	4	33	323.31	0	1.0998		28.5251	28.6125	28.3662	28.1441	28.522	28.4259
A5WVX0	Inosine triphosphate pyrophosphatase	itpa	22.869	3	3	3	21.7	41.178	6.63743e-42	0.957885		23.5201	24.1212	24.1803	23.9525	23.9452	24.1101
A9JRE2	Methylthioribose-1-phosphate isomerase	mri1	37.98	9	9	9	38.5	180.87	1.34896e-181	0.90712		26.0801	26.0557	26.1339	26.3537	26.1697	26.1682
A9JTH1;Q6AXL4	Neurocalcin-delta A;Neurocalcin-delta B	ncalda;ncaldb	22.224	5	5	5	22.8	16.405	3.9355e-17	1.32095		25.4682	25.3491	25.2584	24.7443	25.1311	24.9956
B0UXP9	Inosine-5-monophosphate dehydrogenase 2	impdh2	55.695	6	5	5	15.8	16.961	1.09396e-17	1.30429		23.8492	23.976	24.0852	23.6168	23.5565	23.5873
B3DJT0		sart3	109.73	4	4	4	8.5	16.365	4.31519e-17	1.3357		23.4368	23.1915	23.7332	23.2106	22.862	NaN
E7FBU4	MMS19 nucleotide excision repair protein homolog	mms19	113.55	2	2	2	2.7	18.034	9.24698e-19	NaN		NaN	NaN	NaN	21.7382	21.5302	21.4026
E9QJ30	Kelch-like protein 40b	klhl40b	70.347	2	2	2	4.5	5.0434	9.04899e-06	1.03664		22.3992	22.1808	22.2931	22.1889	22.1875	22.3409
F1Q8X5	Fermitin family homolog 2	fermt2	78.476	6	6	6	14.6	86.206	6.223e-87	1.30527		24.0181	24.2859	24.287	23.8952	23.7449	23.7979
F1QEG2		klhl41b	68.712	8	8	8	17	103.24	5.7544e-104	0.868471		25.2698	25.244	25.3669	25.6174	25.3818	25.4918
F6P3G4	26S proteasome non-ATPase regulatory subunit 11A	psmd11a	47.373	15	15	10	43.5	147.71	1.94984e-148	0.947099		27.2871	27.3771	27.4391	27.5283	27.4188	27.3915
O42182	Fibulin-1	fbln1	74.46	5	5	5	12.9	123.59	2.5704e-124	0.910859		24.8088	24.7497	24.7399	24.8799	24.7922	25.0304
O42248	Guanine nucleotide-binding protein subunit beta-2-like 1	gnb2l1	35.122	15	15	15	59	323.31	0	1.38199		28.5163	28.6637	28.2353	28.0333	27.9987	27.9832
O42364	Apolipoprotein Eb	apoeb	31.673	16	16	16	55.5	323.31	0	0.812051		29.3129	29.4335	29.3888	29.6787	29.7188	29.6388
O57521	Heat shock protein HSP 90-beta	hsp90ab1	83.356	40	40	34	51	323.31	0	1.17111		31.5941	31.5831	31.5492	31.3071	31.3723	31.3633
O73872	Superoxide dismutase [Cu-Zn]	sod1	15.953	6	6	6	55.8	158.26	5.49541e-159	1.22366		26.986	27.165	26.9884	26.7782	26.7757	26.7119
P13104	Tropomyosin alpha-1 chain	tpma	32.722	37	37	31	76.1	323.31	0	1.3102		32.6889	32.7469	32.6937	32.3041	32.3406	32.3154
P17561	Ependymin	epd	24.472	3	3	3	28.1	161.89	1.28825e-162	1.14214		25.6635	25.888	25.5815	25.3302	25.3757	25.8519
P35359	Rhodopsin	rho	39.706	5	5	5	21.2	323.31	0	1.05668		26.6068	26.6	26.5558	26.5485	26.4947	26.4808
P61485	60S ribosomal protein L36a	rpl36a	12.528	3	3	3	23.6	7.4385	3.64334e-08	1.57499		NaN	24.2811	23.7099	23.3651	NaN	23.3152
P62084	40S ribosomal protein S7	rps7	22.25	6	6	6	35.1	97.571	2.68534e-98	1.24209		26.4258	26.4132	26.341	25.7379	26.1944	26.3095
P79733	Ribonucleoside-diphosphate reductase subunit M2	rrm2	44.593	3	3	3	12.2	4.6512	2.23254e-05	0.943342		NaN	NaN	21.257	21.1444	21.4921	21.387
P79735	GTP-binding nuclear protein Ran	ran	24.46	9	9	9	47	323.31	0	1.22837		29.0494	28.9743	28.8134	28.6605	28.6238	28.6626
P83571	RuvB-like 2	ruvbl2	51.25	3	3	3	8.2	3.1668	0.000681083	NaN		NaN	NaN	NaN	23.9861	23.9229	23.7707
P85001	Centrosomal protein of 290 kDa	cep290	283.43	2	2	2	1.4	1.2905	0.0512271	0.865004		27.5611	27.7398	27.3134	27.68	27.6351	27.9267
Q08C33	Isochorismatase domain-containing protein 1	isoc1	31.325	3	3	3	17	8.746	1.79473e-09	1.27828		24.0425	24.1455	24.2127	23.839	23.7218	23.7773
Q08CK7	Insulin-like growth factor 2 mRNA-binding protein 1	igf2bp1	65.529	20	20	17	40.6	323.31	0	1.05988		28.7468	28.7727	28.8914	28.6582	28.7399	28.7611
Q0P3Z2	Phosphotriesterase-related protein	pter	39.177	4	4	4	18.6	50.365	4.31519e-51	1.17808		23.6616	23.4833	23.6723	23.3182	23.1883	23.6013
Q0P4A6	Protein TSSC4	tssc4	34.139	2	2	2	10.5	4.2341	5.83311e-05	1.94354		22.8817	NaN	NaN	21.8739	21.9721	NaN
Q0P4F7	Acyl-CoA synthetase family member 2, mitochondrial	acsf2	67.513	3	3	3	7.4	8.0582	8.74581e-09	1.07031		23.4768	23.4556	23.5385	23.3945	23.3613	23.421
Q0VIL3	Otolith matrix protein 1	otomp	40.776	4	4	4	13.5	5.9559	1.10688e-06	1.26795		23.4355	NaN	23.2138	23.1084	23.0358	22.8023
Q1JPZ7	Pre-mRNA-processing factor 39	prpf39	85.946	6	6	6	11.7	47.948	1.1272e-48	1.30672		25.1909	25.04	25.236	24.8344	24.8804	24.5943
Q1L8L9	Adenylate kinase 2, mitochondrial	ak2	26.616	7	7	7	36.1	122.52	3.01995e-123	1.10689		26.0031	25.8834	25.8364	25.6796	25.859	25.7448
Q1LUT1	Enhancer of mRNA-decapping protein 4	edc4	151.85	3	3	3	3.6	12.965	1.08393e-13	1.44316		23.5968	23.2807	23.4736	NaN	22.9109	22.9314
Q1LVF0	Laminin subunit gamma-1	lamc1	176.2	14	14	14	12.5	81.152	7.04693e-82	1.26061		25.2596	25.14	25.1858	24.9084	24.8222	24.8525
Q1MTD3	mRNA cap guanine-N7 methyltransferase	rnmt	45.96	4	4	4	16.5	46.01	9.77237e-47	1.4777		24.3717	24.6315	24.4963	24.079	23.8654	23.865
Q1MTE5	ADP-ribosylation factor-like protein 3	arl3	20.426	4	4	4	29.1	35.805	1.56675e-36	0.813887		24.2425	24.2861	24.1674	24.7609	24.4897	24.3368
Q1MTI4	Triosephosphate isomerase A	tpi1a	26.853	14	9	9	72.6	142.66	2.18776e-143	0.873514		27.185	27.1635	27.0204	27.2981	27.3306	27.3254
Q1RM09	Brain acid soluble protein 1 homolog	basp1	19.996	17	17	17	81.7	323.31	0	1.19892		28.0845	28.0314	28.0189	27.7099	27.7856	27.8542
Q2L6K8	Protein canopy 4	cnpy4	25.221	2	2	2	10.6	8.7775	1.66917e-09	0.858438		22.1454	NaN	21.9694	22.2085	22.3943	22.2299
Q32PR0;Q66I51	Transmembrane protein 55B-A;Transmembrane protein 55B-B	tmem55ba;tmem55bb	28.766	2	2	2	12.2	4.3209	4.77639e-05	1.16522		22.7452	23.0594	NaN	NaN	22.5515	22.8119
Q6PI20;Q4QRF4	Histone H3.3;Histone H3.2	h3f3a	15.328	4	4	4	19.9	8.1845	6.53883e-09	1.58546		28.1912	28.3384	27.9433	27.4933	27.462	27.5229
Q4VBT1	Fatty acid binding protein 1-B.1	fabp1b.1	14.115	4	4	4	46.1	323.31	0	0.953469		28.3924	28.4048	28.3768	28.3401	28.6467	28.3933
Q4VBV9	Omega-amidase NIT2	nit2	30.365	4	4	4	24.5	17.062	8.66962e-18	0.94081		23.3465	23.1192	23.2336	23.2314	23.4209	23.3112
Q52PJ5	Dihydropyrimidinase-related protein 3	dpysl3	61.543	18	18	18	50.4	323.31	0	1.12123		28.6395	28.6184	28.6675	28.5376	28.4345	28.4581
Q561X9	3-hydroxybutyrate dehydrogenase type 2	bdh2	26.501	2	2	2	10.6	14.264	5.44503e-15	1.26066		23.7479	23.8784	23.7283	23.5079	23.4239	23.4202
Q567V6	Eukaryotic translation initiation factor 3 subunit K	eif3k	25.427	7	7	7	47.9	62.479	3.31894e-63	1.08436		25.9213	25.8054	25.8566	25.7992	25.7774	25.6562
Q568F6	Adenylosuccinate synthetase isozyme 2	adss	49.719	5	5	5	14.3	10.961	1.09396e-11	0.998225		23.8548	23.8398	23.9432	23.8374	23.9066	23.9016
Q568L5	Alcohol dehydrogenase [NADP(+)] B	akr1a1b	36.818	4	4	4	18.8	69.846	1.42561e-70	1.0891		25.1139	25.34	24.9946	25.1257	24.9645	24.9889
Q568V3	F-box only protein 50	nccrp1	27.256	7	7	7	45.1	43.493	3.21366e-44	1.16996		25.7411	25.7495	25.9068	25.5088	25.5943	25.6149
Q7SXW6;Q56A35	Actin-related protein 2-A;Actin-related protein 2-B	actr2a;actr2b	44.621	6	6	6	21.3	54.539	2.89068e-55	1.14454		25.3409	25.6085	25.7581	25.3968	25.3755	25.3509
Q58EB4	3-hydroxyisobutyryl-CoA hydrolase, mitochondrial	hibch	42.276	2	2	2	7.1	6.7276	1.87241e-07	1.23616		23.7071	23.7412	23.6457	23.4439	23.3527	23.3798
Q58EG2	Erlin-1	erlin1	38.319	3	3	2	9.9	11.882	1.3122e-12	NaN		NaN	NaN	NaN	22.4885	22.611	22.5233
Q5BJA5;Q6PC60	Histone H2B 1/2;Histone H2B 3	hist2h2l	13.578	6	6	6	47.6	148.36	4.36516e-149	1.0753		30.167	30.2801	30.3054	29.89	30.2328	30.3154
Q5CZR5	Natterin-like protein	zgc:113413	34.273	11	11	11	42.9	280.74	1.8197e-281	0.937537		28.7135	28.4776	28.4908	28.653	28.6318	28.6761
Q5D016	Prefoldin subunit 1	pfdn1	13.987	4	4	4	36.9	38.168	6.79204e-39	0.85493		NaN	23.8706	NaN	24.3783	24.1729	23.739
Q5D018	RNA-binding protein 8A	rbm8a	19.881	4	4	4	37.4	152.41	3.89045e-153	1.34997		25.3568	25.6301	25.5487	25.0663	25.0364	25.1341
Q5PR98	Protein NDRG2	ndrg2	40.467	6	6	6	23.9	137.23	5.88844e-138	0.705346		26.821	26.8651	26.875	27.3743	27.3903	27.3074
Q5PRD0	14-3-3 protein beta/alpha-A	ywhaba	27.647	17	17	9	68.9	323.31	0	0.984469		30.2491	30.3904	30.396	30.2948	30.3916	30.4168
Q5RGU1	Chaperone activity of bc1 complex-like, mitochondrial	adck3	68.951	2	2	2	4.8	3.2567	0.000553732	NaN		NaN	NaN	NaN	21.2135	21.2401	21.4133
Q5RGV1;Q6GMG5	Inosine-5-monophosphate dehydrogenase 1b;Inosine-5-monophosphate dehydrogenase 1a	impdh1b;impdh1a	55.64	15	15	14	38.7	323.31	0	1.26781		27.1404	27.2473	27.2205	26.9174	26.8472	26.8165
Q5RZ65	Anterior gradient protein 2 homolog	agr2	19.677	3	3	3	18.1	48.872	1.34276e-49	1.18559		24.5912	24.7656	24.5886	24.3658	24.3443	24.4984
Q5SNX7	Galactocerebrosidase	galc	73.819	4	4	4	7.3	5.8486	1.4171e-06	0.956249		23.1271	NaN	23.2522	23.2591	23.2114	23.2921
Q5SP90	Serine/threonine-protein phosphatase 4 regulatory subunit 3	smek1	93.788	5	5	5	9	6.243	5.71479e-07	1.28796		23.7633	23.773	23.5996	23.4066	23.3633	23.2707
Q5TYQ3	Cytochrome c oxidase assembly factor 7	coa7	25.522	3	3	3	15.3	20.871	1.34586e-21	1.18613		23.2285	22.9639	23.3327	22.9315	22.9412	22.9137
Q5TZ66	Synaptosomal-associated protein 25-A	snap25a	22.857	8	4	4	53.9	61.218	6.05341e-62	0.617356		24.0149	24.2943	24.3022	25.0242	24.7888	24.8859
Q5XIZ6	Glycerol-3-phosphate dehydrogenase 1-like protein	gpd1l	38.284	10	10	10	32.2	89.973	1.06414e-90	1.35278		26.1065	26.1721	26.195	25.7054	25.7783	25.6822
Q5XJ36	Protein DJ-1	park7	19.764	7	7	7	49.2	102.58	2.63027e-103	1.13179		27.1047	27.2031	27.0852	26.8484	26.9837	27.0251
Q5XJ54	Glutaredoxin 3	glrx3	36.335	9	9	9	33.1	143.25	5.62341e-144	0.997027		26.0373	26.0102	26.0251	25.9859	26.0481	26.0514
Q5XJA3	Protein PRRC1	prrc1	45.389	4	4	4	18.9	17.137	7.29458e-18	1.09528		23.1829	23.2947	23.3041	23.1654	22.9967	23.2258
Q642H3	Septin-8-A	sept8a	48.998	8	8	8	20.5	142.98	1.04713e-143	1.12083		25.7652	25.6437	25.7108	25.6011	25.5312	25.4937
Q642M9	Trans-1,2-dihydrobenzene-1,2-diol dehydrogenase	dhdh	36.566	2	2	2	6.9	5.9809	1.04496e-06	0.736254		22.5988	22.2688	22.6063	23.0071	22.8894	22.9026
Q66HV4	Coatomer subunit beta	copb1	107.03	13	13	13	17.9	152.29	5.12861e-153	1.04078		26.2423	26.2849	26.1519	26.2159	26.107	26.1833
Q66I21	Aldehyde dehydrogenase family 8 member A1	aldh8a1	53.353	5	5	5	14.8	34.321	4.77529e-35	1.27534		24.7122	24.3582	24.6017	24.2215	24.2025	24.1955
Q66I24	Argininosuccinate synthase	ass1	47.128	5	5	5	11.6	63.124	7.51623e-64	1.13376		24.4069	24.5587	24.5982	24.2406	24.4263	24.3535
Q6AXJ2;Q5PR67	Eukaryotic translation initiation factor 3 subunit H-A;Eukaryotic translation initiation factor 3 subunit H-B	eif3ha;eif3hb	38.596	4	4	4	15.2	98.257	5.5335e-99	1.09994		24.4368	24.5539	24.4563	24.4119	24.3037	24.319
Q6AZA0	Acetyl-CoA acetyltransferase, mitochondrial	acat1	44.342	5	5	5	21.4	80.485	3.27341e-81	0.66866		24.71	24.6857	24.8149	25.3633	25.249	25.3402
Q6AZB3	Anamorsin	ciapin1	32.902	7	7	7	37	118.46	3.46737e-119	1.1417		25.6666	25.5943	25.5425	25.3979	25.4077	25.4244
Q6DBU5	Mannose-1-phosphate guanyltransferase beta	gmppb	40.143	2	2	2	6.1	3.6523	0.00022269	NaN		NaN	NaN	NaN	22.6586	22.6986	22.1899
Q6DC04	Histone-arginine methyltransferase CARM1	carm1	64.895	2	2	2	6.5	22.523	2.99916e-23	0.530657		NaN	NaN	22.2131	23.1155	23.0021	23.2641
Q6DEL2	Cleft lip and palate transmembrane protein 1 homolog	clptm1	72.897	4	4	4	8.7	12.89	1.28825e-13	1.09405		24.1493	24.2528	24.2465	24.188	24.1082	23.9633
Q6DG22	Adenosine deaminase	ada	40.843	2	2	2	10.3	101.34	4.57088e-102	1.54554		24.4176	24.322	24.166	23.7766	23.5924	23.6523
Q6DGJ3	Mitochondrial import inner membrane translocase subunit Tim13	timm13	10.621	4	4	4	58.9	34.477	3.33426e-35	1.00831		24.4977	24.4683	24.5109	24.8574	24.2913	24.2923
Q6DGY7	Gamma-crystallin N-B	crygnb	21.745	10	10	10	66.1	246.21	6.16595e-247	0.900708		27.7439	27.8215	27.8769	27.9668	27.9661	27.9621
Q6DHC1	Ras-related protein Rab-18-B	rab18b	23.013	4	4	4	25.9	20.008	9.81748e-21	1.06394		23.735	23.4689	23.5927	23.5964	23.4595	23.4725
Q6DHK1	NAD(P)H-hydrate epimerase	apoa1bp	30.881	3	3	3	13.4	11.211	6.15177e-12	1.54347		24.7367	24.7745	24.5814	24.0925	24.071	24.0506
Q6DHL4	Small ubiquitin-related modifier 2	sumo2	11.029	2	1	1	22.9	11.694	2.02302e-12	1.22268		23.682	23.879	NaN	23.5822	23.4665	23.4227
Q6DHQ3	N-acyl-aromatic-L-amino acid amidohydrolase (carboxylate-forming) B	acy3.2	35.253	2	2	2	10.2	15.057	8.77001e-16	0.86357		23.0547	22.9797	22.8977	23.3589	NaN	23.019
Q6NV25;Q6DI05	Small ubiquitin-related modifier 3-like;Small ubiquitin-related modifier 3	sumo3l;sumo3	10.683	2	2	1	26.6	113.27	5.37032e-114	1.3227		26.0035	26.1638	25.8935	25.6314	25.5445	25.6745
Q6DRC4	Eukaryotic translation initiation factor 3 subunit G	eif3g	32.843	7	7	7	33.1	146.92	1.20226e-147	1.13043		24.7672	24.6887	24.7949	24.462	24.4978	24.7604
Q6DRI1	Eukaryotic translation initiation factor 3 subunit E-A	eif3ea	52.388	3	3	3	8.7	23.86	1.38038e-24	1.13211		24.072	24.0125	24.4848	23.506	24.3514	24.1749
Q6GMI7	Enolase-phosphatase E1	enoph1	29.978	3	3	3	13.4	92.904	1.24738e-93	0.870244		NaN	23.5856	23.5739	23.8347	23.6933	23.8127
Q6GMK8	Mannose-1-phosphate guanyltransferase alpha-A	gmppaa	47.01	4	4	4	13.3	10.584	2.60615e-11	1.09872		22.9272	22.9145	22.9831	22.9485	22.783	22.6858
Q6IQ73	Charged multivesicular body protein 4c	chmp4c	25.176	3	3	2	28.6	112.87	1.34896e-113	1.00484		23.7475	23.8372	23.7343	24.0047	23.8722	23.4211
Q6IQ97	RNA-binding protein 4.1	rbm4.1	46.134	7	7	7	23.4	153.76	1.7378e-154	1.00082		25.3858	25.1755	25.4402	25.3489	25.4266	25.2225
Q6IQE0	Poly(U)-binding-splicing factor PUF60-B	puf60b	55.419	7	7	7	25	53.741	1.81552e-54	1.60992		25.9891	25.821	26.0263	25.3356	25.2605	25.1792
Q6IQE5	ATPase asna1	asna1	38.339	4	4	4	20.2	84.221	6.01174e-85	1.40312		25.456	25.3752	25.4647	24.9073	24.978	24.9446
Q6IQM2	Cytochrome c	cyc	11.456	3	3	3	36.5	8.2235	5.97723e-09	0.846379		23.1038	NaN	23.2901	23.4376	NaN	NaN
Q6IQP3	Calumenin-A	calua	37.14	8	8	8	31.1	140.45	3.54813e-141	1.43328		26.3026	26.3966	26.3329	25.8583	25.7571	25.8587
Q6IQS6	SUMO-activating enzyme subunit 1	sae1	39.076	8	8	8	31.9	240.01	9.77237e-241	1.14601		26.9662	26.9149	26.7453	26.6443	26.6382	26.754
Q6NSN5	Adenylosuccinate synthetase isozyme 1	adssl1	50.373	9	9	9	23.5	25.488	3.25087e-26	0.976389		25.6902	25.5458	25.4792	25.5166	25.623	25.679
Q6NV24	Prostamide/prostaglandin F synthase	fam213b	21.829	3	3	3	24.4	9.4958	3.19301e-10	1.10393		23.5464	23.4676	NaN	23.3663	23.3865	23.3403
Q6NV32	Prothymosin alpha-A	ptmaa	11.493	5	5	5	23.8	323.31	0	1.11271		27.6175	27.9138	27.6743	27.4698	27.5815	27.692
Q6NWC6	Cleavage and polyadenylation specificity factor subunit 6	cpsf6	58.775	5	5	5	13.4	192.47	3.38844e-193	1.32175		25.4823	25.1909	25.4234	24.986	25.2261	24.677
Q6NWJ4	DnaJ homolog subfamily C member 2	dnajc2	71.598	3	3	3	7.4	3.3489	0.000447816	1.39		22.1715	21.9958	21.9711	21.4931	NaN	21.649
Q7ZW98;Q6NWK2	AP-2 complex subunit mu-B;AP-2 complex subunit mu-A	ap2m1b;ap2m1a	49.742	3	3	3	9.2	24.575	2.66073e-25	NaN		23.6357	24.3671	23.6255	NaN	NaN	NaN
Q6NXA4	Interleukin enhancer-binding factor 3 homolog	ilf3	90.435	23	23	23	34.5	323.31	0	1.18608		27.8523	27.8077	27.8637	27.6138	27.5674	27.6039
Q6NXA9	UBX domain-containing protein 1	ubxn1	33.435	5	5	5	29.6	323.31	0	0.7386		24.6382	24.769	24.6191	25.0624	25.1551	25.1202
Q6NY64	Serine/threonine-protein phosphatase 2A 55 kDa regulatory subunit B delta isoform	ppp2r2d	51.716	3	3	3	7.2	4.9059	1.24194e-05	1.2671		24.6347	24.5072	24.4408	24.223	24.264	24.0712
Q6NYG8	Dihydropyrimidine dehydrogenase [NADP(+)]	dpyd	111	9	9	9	12.5	19.328	4.69894e-20	1.28783		25.2308	25.0849	25.086	24.741	24.7599	24.8059
Q6NYL5	Alanine aminotransferase 2-like	gpt2l	61.092	5	5	5	14.9	126.73	1.86209e-127	0.928837		24.7533	24.6102	24.4759	24.6819	24.782	24.6949
Q6NYS8	Dolichyl-diphosphooligosaccharide--protein glycosyltransferase 48 kDa subunit	ddost	48.533	6	6	6	19.7	65.257	5.5335e-66	1.27047		25.5658	25.4921	25.5639	25.3072	25.1611	25.1175
Q6NYX8	PITH domain-containing protein 1	pithd1	24.057	4	4	4	31.4	48.771	1.69434e-49	0.983435		23.9742	23.4595	23.3761	23.6618	23.593	NaN
Q6NZ06	Interleukin enhancer-binding factor 2 homolog	ilf2	42.852	10	10	10	40.1	200.66	2.18776e-201	0.985471		27.439	27.4126	27.5061	27.522	27.526	27.3731
Q6NZ09	Proteasomal ubiquitin receptor ADRM1	adrm1b	42.595	5	5	5	14.1	323.31	0	1.3963		26.3711	26.2264	26.1427	25.8501	25.7331	25.7123
Q6NZS4	tRNA-splicing ligase RtcB homolog	rtcb	55.338	5	5	5	14.3	10.864	1.36773e-11	1.35473		NaN	NaN	23.6111	22.9413	23.3573	23.2207
Q6P0B1	CUGBP Elav-like family member 2	celf2	54.551	4	4	4	10.1	13.807	1.55955e-14	0.852679		NaN	NaN	23.5169	23.7052	23.6551	23.8801
Q6P0H6	COP9 signalosome complex subunit 4	cops4	46.345	4	4	4	16.3	84.648	2.24905e-85	0.975282		24.0889	24.0131	23.9332	23.9697	24.1896	23.9842
Q6P0V6	60S ribosomal protein L8	rpl8	28.066	6	6	6	28	88.401	3.97192e-89	1.18005		26.6733	26.4867	26.1078	26.1774	26.4084	25.9655
Q6P268	Phosducin-like protein 3	pdcl3	27.657	3	3	3	19.7	37.304	4.96592e-38	1.05656		24.6875	24.7119	24.8175	24.6833	24.7093	24.5862
Q6P2U9	COP9 signalosome complex subunit 3	cops3	47.907	6	6	6	16.5	104.08	8.31764e-105	1.3092		24.3962	24.2686	24.2418	23.9109	23.8498	23.9797
Q6P3H7	Histone-binding protein RBBP4	rbbp4	47.65	9	9	5	30.2	256.87	1.34896e-257	1.11689		26.7277	26.7797	26.6374	26.4747	26.5606	26.631
Q6P3L0	Major vault protein	mvp	96.528	22	22	22	32.1	323.31	0	1.16339		27.74	27.76	27.7272	27.5216	27.5337	27.517
Q6P5L8	Hydroxysteroid dehydrogenase-like protein 2	hsdl2	44.42	11	11	11	35.7	61.42	3.80189e-62	0.97381		25.7796	25.807	25.6344	25.8545	25.7344	25.747
Q6P698	Plastin-2	lcp1	69.899	9	9	9	23.1	266.29	5.12861e-267	0.789764		26.359	26.3387	26.3687	26.7814	26.6517	26.6547
Q6PBI5	40S ribosomal protein S25	rps25	13.86	5	5	5	33.1	33.745	1.79887e-34	1.4987		27.4159	27.1944	27.2881	26.6487	26.698	26.8006
Q6PBU0	Protein FAM136A	fam136a	15.544	4	4	4	53.6	46.742	1.81134e-47	0.973273		24.4483	24.2787	24.2373	24.3046	24.5144	24.2626
Q6PBW5	Retinoid isomerohydrolase	rpe65a	60.789	14	14	14	32.4	323.31	0	1.03512		26.5139	26.4003	26.6072	26.4389	26.5375	26.3958
Q6PBX5	1,2-dihydroxy-3-keto-5-methylthiopentene dioxygenase	adi1	21.423	6	6	6	43.1	19.414	3.85478e-20	1.02101		24.1351	24.003	24.187	24.201	24.0261	24.008
Q6PBY1	40S ribosomal protein S3a	rps3a	30.199	9	9	9	38.2	192.44	3.63078e-193	1.30011		27.7339	27.3642	27.4513	27.1223	27.2285	27.0627
Q6PC14	60S ribosomal protein L23	rpl23	14.881	4	4	4	34.3	106.73	1.86209e-107	1.56947		26.9578	26.9385	27.1125	26.3667	26.3603	26.331
Q6PC29	14-3-3 protein gamma-1	ywhag1	28.234	13	8	8	47	236.32	4.7863e-237	0.935095		27.5452	27.4743	27.5622	27.5879	27.559	27.7253
Q6PC54	Synaptosomal-associated protein 25-B	snap25b	22.693	9	9	5	60.1	109.52	3.01995e-110	0.990745		26.0142	26.1236	26.1559	26.0451	26.2517	26.0372
Q6PC69	60S ribosomal protein L10a	rpl10a	24.622	4	4	4	16.2	94.51	3.0903e-95	1.56164		26.2991	26.3902	26.0044	25.6897	25.4739	25.6008
Q6PCR6	Zinc finger RNA-binding protein	zfr	116.52	4	4	4	5.9	14.895	1.2735e-15	1.62035		23.8483	23.8714	23.7967	23.0632	NaN	23.2219
Q6PD83	Basic leucine zipper and W2 domain-containing protein 1-A	bzw1a	48.075	3	3	3	10.3	11.225	5.95662e-12	0.765011		NaN	23.1455	NaN	23.8587	23.4822	23.2548
Q6PE25	Elongation factor 1-gamma	eef1g	50.456	13	13	13	30.8	323.31	0	1.46107		28.1403	28.2154	28.2069	27.6812	27.6146	27.6258
Q6PEH5	Ubiquitin-conjugating enzyme E2 variant 2	ube2v2	16.324	3	3	3	26.2	11.817	1.52405e-12	1.24282		26.4445	26.3529	26.4622	26.2172	26.1935	25.908
Q6PEI7	CTP synthase 1	ctps1	66.595	6	6	6	13.5	21.608	2.46604e-22	1.35069		24.4941	24.5039	24.7013	24.2116	24.0621	24.1245
Q6PFS7	Ubiquitin-like-conjugating enzyme ATG3	atg3	35.699	3	3	3	12.3	16.752	1.77011e-17	1.063		24.3461	24.0561	24.1709	24.2654	23.9694	24.074
Q6PGV1	V-type proton ATPase subunit d 1	atp6v0d1	40.19	7	7	7	20.6	73.589	2.57632e-74	1.15131		24.8643	24.9821	24.8903	24.6709	24.7998	24.6562
Q6PGZ3	TRAF3-interacting protein 1	traf3ip1	72.009	2	2	2	5.9	2.1064	0.00782708	1.26016		24.5907	24.8076	24.7884	24.3494	24.4412	NaN
Q6PH19	Glycine amidinotransferase, mitochondrial	gatm	48.075	11	11	11	40.8	323.31	0	0.78389		27.1599	26.9514	27.0397	27.3557	27.5114	27.3377
Q6PH37	Cytosolic sulfotransferase 1	sult1st1	35.034	4	4	4	20.1	145.65	2.23872e-146	1.37989		24.3587	24.4454	24.3752	23.8653	23.9364	23.9839
Q6PH57	Guanine nucleotide-binding protein G(I)/G(S)/G(T) subunit beta-1	gnb1	37.286	12	12	12	47.9	323.31	0	1.09854		28.2435	28.2307	28.2741	28.1639	28.112	28.0657
Q6PHD9	Selenium-binding protein 1	selenbp1	50.982	5	5	5	18.2	24.461	3.45939e-25	0.925818		24.7609	24.5121	24.6165	24.8092	24.7262	24.6877
Q6PI52	Calmodulin	calm1a	16.837	13	13	13	73.8	323.31	0	0.938941		30.5717	30.7057	30.7585	30.7331	30.8421	30.7334
Q6TEN1	Ras-related protein Rap-1b	rap1b	20.828	5	5	5	26.6	15.044	9.03649e-16	0.97445		25.1305	25.1422	25.1918	25.3738	25.0285	25.1743
Q6TGS6	Tyrosine--tRNA ligase, cytoplasmic	yars	59.533	15	15	15	40.3	183.83	1.47911e-184	1.28023		26.9907	27.0026	27.0074	26.6726	26.6177	26.6413
Q6TH15	Eukaryotic translation initiation factor 3 subunit D	eif3d	64.089	4	4	4	10.9	21.905	1.24451e-22	1.48399		24.6222	24.7599	24.5715	NaN	24.0817	NaN
Q6TH22	Protein DDI1 homolog 2	ddi2	45.596	7	7	7	21.2	34.608	2.46604e-35	0.814615		25.2507	25.2413	25.0487	25.6315	25.4004	25.3962
Q6TLF6	Regucalcin	rgn	32.809	5	5	5	18.3	16.674	2.11836e-17	1.08465		24.9158	25.0061	24.411	24.4328	24.7835	24.7649
Q6VN46	Myoglobin	mb	15.583	6	6	6	45.6	60.614	2.4322e-61	1.02191		26.658	26.8038	26.8441	26.7392	26.7809	26.6919
Q71N41	Guanidinoacetate N-methyltransferase	gamt	26.742	7	7	7	44.9	147.2	6.30957e-148	0.836772		27.4785	27.2397	27.4105	27.6281	27.5433	27.7288
Q71PD7	Histone H2A.V	h2afv	13.509	3	3	2	20.3	4.2892	5.13807e-05	1.17586		28.577	28.7256	28.77	28.483	28.3284	28.5601
Q7SX99	Fumarate hydratase, mitochondrial	fh	54.86	15	15	15	44.8	323.31	0	1.01345		27.5421	27.4741	27.4986	27.4412	27.5496	27.4661
Q7SXF2	Ubiquitin-like protein 5	ubl5	8.5869	3	3	3	28.8	6.2952	5.06757e-07	1.0955		23.2315	23.4601	23.1384	23.158	23.1614	23.1159
Q7SXG4	SUMO-activating enzyme subunit 2	uba2	71.793	21	21	21	44.5	323.31	0	0.977002		26.7598	26.8231	26.8484	26.8494	26.9064	26.7762
Q7SXN5	Dynamin-1-like protein	dnm1l	77.262	7	7	7	15.9	52.912	1.22462e-53	0.789947		24.7706	24.7082	24.6662	24.9977	24.8866	25.2812
Q7SXP2	NEDD8-activating enzyme E1 regulatory subunit	nae1	60.403	6	6	6	16.7	73.664	2.1677e-74	1.3481		23.8821	24.3056	NaN	23.8612	23.5019	23.6258
Q7SXU0	Eukaryotic translation initiation factor 3 subunit J-A	eif3ja	28.672	2	2	2	12.9	69.776	1.67494e-70	3.2232		24.1761	24.212	24.1085	NaN	NaN	22.477
Q7SXV9	Calumenin-B	calub	37.334	3	3	3	16.5	15.47	3.38844e-16	1.25014		23.8522	23.8437	NaN	23.6191	23.3968	23.5617
Q7SXW4	ER membrane protein complex subunit 3	emc3	29.791	1	1	1	5.4	1.2213	0.0600759	2.34047		NaN	27.0461	NaN	25.7973	25.8072	25.8536
Q7SY23	Delta-1-pyrroline-5-carboxylate dehydrogenase, mitochondrial	aldh4a1	61.586	12	12	12	26.8	148.39	4.0738e-149	1.39326		28.1588	28.0515	28.2211	27.6712	27.6047	27.7201
Q7SY24	Protein kinase C beta type	prkcbb	76.305	2	2	2	4.3	38.471	3.38065e-39	1.17706		23.6749	23.7917	23.7283	23.5014	23.3938	23.5941
Q7SYD5	Protein transport protein Sec31A	sec31a	135.71	3	3	3	3.6	23.542	2.87078e-24	1.57801		23.6985	23.9833	23.7203	23.1803	23.1076	23.1398
Q7SYJ9	Sperm-associated antigen 7 homolog	spag7	26.263	2	2	2	10	3.2652	0.000543	1.32132		24.0473	23.8987	23.9524	23.531	23.6266	23.5349
Q7SYN4	Cytosolic 5-nucleotidase 3	nt5c3	32.936	4	4	4	15.7	9.5993	2.51594e-10	0.840349		24.2035	24.3734	24.1356	24.5151	24.5938	24.3566
Q7SZC2	Exportin-2	cse1l	110.06	19	19	19	24.9	295.58	2.63027e-296	1.05753		26.661	26.5573	26.5487	26.4878	26.5262	26.5109
Q7SZR5	Small ubiquitin-related modifier 1	sumo1	11.396	2	2	2	20	6.0666	8.57828e-07	1.4777		23.4221	23.4164	NaN	NaN	NaN	22.8559
Q7T2A5	Eukaryotic translation initiation factor 3 subunit L	eif3l	67.992	9	9	9	18.1	90.535	2.91743e-91	1.53172		25.0323	25.2908	25.0899	24.5454	24.5308	24.4913
Q7T2B9	Myotrophin	mtpn	12.748	2	2	2	23.7	169.7	1.99526e-170	1.42446		26.2666	26.164	26.5926	25.7226	25.974	25.7954
Q7T339	Charged multivesicular body protein 5	chmp5	24.769	2	2	2	14.5	2.1293	0.00742506	1.0414		22.8838	22.8538	22.8807	22.827	22.8015	NaN
Q7T352	Transmembrane protein 263	tmem263	11.865	2	2	2	31.7	1.7277	0.0187197	1.12656		NaN	22.8274	23.1756	22.8074	22.8518	NaN
Q7T356	14-3-3 protein beta/alpha-B	ywhabb	27.392	16	8	7	69	145.19	6.45654e-146	1.21573		27.9293	27.8691	27.7279	27.5743	27.5777	27.5289
Q7T385	V-type proton ATPase subunit C 1-A	atp6v1c1a	44.314	7	7	5	17.8	10.353	4.43609e-11	1.26623		25.0715	25.1693	24.7825	24.9424	24.3134	24.7458
Q7T394	Lissencephaly-1 homolog A	pafah1b1a	46.512	4	3	3	15.6	69.309	4.90908e-70	1.2679		24.4186	24.3924	24.3964	24.0656	23.9935	24.121
Q7T3A4	Ras-related protein Rab-13	rab13	22.458	2	2	2	10	2.239	0.00576766	1.38084		28.6629	28.5166	28.6498	28.0614	28.2044	28.167
Q7T3C7	Reticulon-4-interacting protein 1 homolog, mitochondrial	rtn4ip1	42.327	3	3	3	13.7	9.2655	5.42625e-10	1.5311		22.9682	22.769	23.1946	22.1646	22.3707	22.5528
Q7T3E5	Kynurenine--oxoglutarate transaminase 3	ccbl2	50.345	4	4	4	11.6	5.9208	1.20005e-06	1.17698		24.003	24.041	24.0779	23.7771	23.8304	23.8091
Q7T3H1	Dynactin subunit 2	dctn2	44.624	8	8	8	22	51.22	6.0256e-52	0.95766		24.9528	25.1195	24.9589	25.0551	25.2582	24.9051
Q7ZTY4	Histone-binding protein RBBP7	rbbp7	47.751	7	3	3	18.3	42.425	3.75837e-43	1.13442		25.7685	25.877	25.8311	25.7036	25.6361	25.5911
Q7ZU29	Nuclear pore complex protein Nup93	dye	93.148	2	2	2	5.1	19.573	2.67301e-20	0.981999		NaN	NaN	22.318	22.3884	22.2776	22.3665
Q7ZU42	Obg-like ATPase 1	ola1	44.901	10	10	10	32.3	122.22	6.0256e-123	1.25962		26.8322	26.7425	26.8186	26.4779	26.472	26.4444
Q7ZU99	Transitional endoplasmic reticulum ATPase	vcp	89.423	38	38	38	53	323.31	0	1.14984		30.4828	30.4627	30.5014	30.3203	30.2547	30.2675
Q7ZUG5	40S ribosomal protein S21	rps21	8.9021	3	3	3	48.1	213.83	1.47911e-214	NaN		NaN	NaN	NaN	25.4052	25.2977	25.4625
Q7ZUH1	UPF0568 protein C14orf166 homolog	zgc:56576	27.857	2	2	2	12	2.9695	0.00107275	1.13274		NaN	NaN	22.1403	21.8518	22.0662	21.9633
Q7ZUN8	Synaptobrevin homolog YKT6	ykt6	22.405	2	2	2	13.6	22.729	1.86638e-23	1.22631		22.8713	23.0573	22.951	22.6778	22.6533	NaN
Q7ZUP0	Acidic leucine-rich nuclear phosphoprotein 32 family member A	anp32a	29.091	12	12	12	38.2	323.31	0	1.27206		27.6313	27.7085	27.7827	27.3685	27.3819	27.3305
Q7ZUQ3	Serine/threonine-protein kinase 3;Serine/threonine-protein kinase 3 36kDa subunit;Serine/threonine-protein kinase 3 20kDa subunit	stk3	56.08	2	2	2	6.1	3.2374	0.000578895	0.846209		NaN	NaN	22.323	22.6789	22.4973	22.5155
Q7ZUW2	Hypoxia up-regulated protein 1	hyou1	110.32	22	22	22	33.5	323.31	0	1.24209		28.0213	28.1442	28.0801	27.7064	27.8012	27.7996
Q7ZV22	S-methyl-5-thioadenosine phosphorylase	mtap	30.847	7	7	7	46.8	139.37	4.2658e-140	1.20229		26.5533	26.3222	26.3504	26.1537	26.1633	26.1116
Q7ZV55	Eukaryotic translation initiation factor 3 subunit I	eif3i	36.286	4	4	4	17.5	6.3246	4.73587e-07	0.954251		24.2434	24.1503	24.2547	24.2876	24.3647	24.1989
Q7ZV68	Vacuolar protein sorting-associated protein 29	vps29	20.399	3	3	3	18.7	16.484	3.28095e-17	1.13004		24.2151	24.3239	24.0932	24.0716	24.1947	23.8367
Q7ZV82	60S ribosomal protein L27	rpl27	15.782	2	2	2	14	2.4751	0.00334888	1.47188		NaN	26.3149	25.754	25.4103	NaN	25.5434
Q7ZVA6	Eukaryotic initiation factor 4A-III	eif4a3	46.467	9	9	9	22.9	87.757	1.74985e-88	1.00813		26.0154	26.2187	26.2283	26.1658	26.1971	26.0645
Q7ZVB2	Aldehyde dehydrogenase family 9 member A1-A	aldh9a1a	55.261	19	19	18	50.6	323.31	0	0.755642		28.5678	28.5822	28.5726	28.9039	28.9119	29.1195
Q7ZVF3	Succinate dehydrogenase [ubiquinone] flavoprotein subunit, mitochondrial	sdha	72.077	10	10	10	28.4	323.31	0	0.865452		26.5362	26.492	26.6418	26.7514	26.7959	26.7482
Q7ZVF9	Actin, cytoplasmic 2;Actin, cytoplasmic 2, N-terminally processed	actbb	41.752	25	25	1	75.7	323.31	0	1.10094		33.7135	33.6196	33.7009	33.4923	33.583	33.5426
Q7ZVK3	NAD-dependent protein deacetylase sirtuin-2	sirt2	42.315	3	3	3	7.4	3.3327	0.000464836	1.24579		22.8078	22.8078	NaN	22.3158	22.6699	22.4866
Q7ZVY5	Citrate synthase, mitochondrial	cs	51.751	10	10	10	25.9	88.091	8.10961e-89	0.991802		28.062	28.042	28.1409	28.175	28.0647	28.0409
Q7ZVZ6	Presequence protease, mitochondrial	pitrm1	114.97	6	6	6	9	16.731	1.8578e-17	1.25074		24.0747	NaN	24.3913	24.1332	23.517	24.0804
Q7ZW38	Selenide, water dikinase 1	sephs1	42.922	3	3	3	16.3	8.9256	1.18686e-09	0.94628		23.6016	23.5387	23.832	23.7429	NaN	23.7313
Q7ZW47	Double-stranded RNA-binding protein Staufen homolog 2	stau2	66.503	9	9	9	17.8	98.383	4.14e-99	1.14823		24.4315	24.674	24.6418	24.3814	24.4286	24.3391
Q7ZWA3	RNA-binding motif protein, X chromosome	rbmx	41.621	2	2	2	7.1	26.219	6.03949e-27	1.28426		24.5907	24.9299	24.5145	24.1158	24.2702	24.5663
Q7ZWB2	Ubiquitin-like protein 4A	ubl4a	17.319	2	2	2	14	2.2347	0.00582505	1.81483		22.4654	22.4213	22.5895	NaN	NaN	21.6322
Q7ZWJ4	60S ribosomal protein L18a	rpl18a	20.68	3	3	3	16.5	7.1777	6.64202e-08	0.912373		22.8466	22.8324	22.8451	22.9526	22.9974	22.971
Q802F3	15 kDa selenoprotein	2015-09-01	17.223	3	3	3	26.8	5.3116	4.87978e-06	0.863084		22.3759	22.249	22.1094	22.7654	22.2914	22.3148
Q803D2	Lissencephaly-1 homolog B	pafah1b1b	46.529	5	5	4	19.3	19.246	5.67545e-20	1.40714		24.7351	24.9189	24.7505	24.4171	24.3597	24.1495
Q803F5	Adipocyte plasma membrane-associated protein	apmap	46.743	2	2	2	8.9	7.0712	8.4879e-08	1.43715		NaN	22.5596	22.6338	22.0127	NaN	22.1343
Q803F6	40S ribosomal protein SA	rpsa	34.012	8	8	8	35.4	323.31	0	1.48389		27.6896	27.8078	27.7321	27.2171	27.1745	27.1297
Q805B2	Fibroblast growth factor 8b	fgf8b	24.975	2	2	2	9	2.3782	0.00418601	0.964245		22.6913	22.7232	22.6899	22.5529	22.8002	22.909
Q8AWW7	RuvB-like 1	ruvbl1	50.367	5	5	5	20.4	52.77	1.69824e-53	0.888647		24.1841	23.7525	23.7792	24.0131	24.0157	24.1979
Q9W6A5;Q8AYM8	Green-sensitive opsin-1;Green-sensitive opsin-2	opn1mw1;opn1mw2	38.844	2	2	2	7.4	323.31	0	1.05347		NaN	25.607	NaN	25.5572	25.6343	25.4041
Q8AYN0;Q9W6A7	Red-sensitive opsin-2;Red-sensitive opsin-1	opn1lw2;opn1lw1	39.518	4	4	4	9.3	277.19	6.45654e-278	1.32994		25.363	24.6972	25.0964	24.3367	24.4451	25.1408
Q8JFV8	Synaptic vesicle membrane protein VAT-1 homolog	vat1	53.562	16	16	16	41.7	323.31	0	0.952281		28.1517	28.2699	28.2342	28.2725	28.3009	28.2939
Q8JGR4	60S ribosomal protein L24	rpl24	17.869	2	2	2	13.4	17.702	1.98609e-18	0.536395		23.0728	23.0759	23.3268	24.0571	NaN	NaN
Q8JGS0	U1 small nuclear ribonucleoprotein C	snrpc	17.286	2	2	2	13.2	12.024	9.46237e-13	1.53487		NaN	23.5961	NaN	23.0189	22.8836	23.0313
Q8JH70	Fructose-bisphosphate aldolase C-B	aldocb	39.259	20	20	19	55.1	323.31	0	1.08071		28.5709	28.6114	28.5056	28.4223	28.4336	28.4961
Q8JH71	Fructose-bisphosphate aldolase B	aldob	39.287	18	18	18	55.8	323.31	0	0.928885		29.6105	29.5933	29.5169	29.65	29.7065	29.6835
Q8JHJ1	60S ribosomal protein L35	rpl35	14.43	3	3	3	25.2	62.826	1.49279e-63	1.45209		25.8633	26.4068	26.088	25.5744	25.5672	25.602
Q8JIU7	Nascent polypeptide-associated complex subunit alpha	naca	23.4	4	4	4	35.8	323.31	0	0.875719		26.9018	26.7691	26.796	26.9369	27.0597	27.0448
Q90275	Cadherin-2	cdh2	98.989	5	5	5	9.6	30.174	6.69885e-31	1.35262		24.5233	24.4203	24.5103	24.0327	24.1024	24.0116
Q90460	CD166 antigen homolog A	alcama	61.273	4	4	4	9	28.172	6.72977e-29	0.952249		23.7776	23.8175	23.7882	23.8949	24.0831	23.6171
Q90473	Heat shock cognate 71 kDa protein	hspa8	70.973	34	34	34	52.2	323.31	0	1.27733		31.3797	31.3946	31.3483	30.9837	31.042	31.0375
Q90474	Heat shock protein HSP 90-alpha 1	hsp90a.1	83.318	31	25	25	45.2	323.31	0	1.02424		28.9864	29.067	28.984	28.9827	28.9541	28.9968
Q90486;Q90485	Hemoglobin subunit beta-1;Hemoglobin subunit beta-2	ba1;ba2	16.389	2	2	2	12.8	3.8582	0.000138612	NaN		NaN	NaN	NaN	28.572	28.5481	28.537
Q90XG0	Triosephosphate isomerase B	tpi1b	26.827	15	15	10	76.2	323.31	0	0.856379		29.8313	29.8458	29.805	30.0033	30.1034	30.0465
Q90Z10	60S ribosomal protein L13	rpl13	24.364	6	6	6	24.6	166.11	7.76247e-167	1.52033		27.1557	27.0966	27.0699	26.4503	26.5392	26.5195
Q92005	Elongation factor 1-alpha	eef1a	50.047	21	21	21	62.6	323.31	0	1.1985		31.5216	31.6739	31.6039	31.2528	31.3847	31.3781
Q92047	Protein-L-isoaspartate(D-aspartate) O-methyltransferase	pcmt	24.725	3	3	3	22.4	135.78	1.65959e-136	1.18283		24.6008	24.7422	24.6267	24.4275	24.3005	24.515
Q92051	Carbonic anhydrase	cahz	28.677	5	5	5	39.6	135.23	5.88844e-136	0.951114		25.4248	25.6553	25.4168	25.6062	25.5277	25.5799
Q98874	Enhancer of rudimentary homolog	erh	12.245	3	3	3	37.5	203.64	2.29087e-204	0.64927		23.7889	23.7269	23.6492	24.4107	24.3799	24.2439
Q98TT6	Eukaryotic translation initiation factor 4E-binding protein 3-like	eif4ebp3l	12.531	2	2	2	42	15.575	2.66073e-16	1.04913		NaN	23.4827	NaN	23.4745	NaN	23.3526
Q98TZ8	Flotillin-2a	flot2a	46.92	20	20	20	52.3	323.31	0	0.699046		28.3743	28.3099	28.2356	28.7959	28.889	28.7846
Q9DDT5	Transcription elongation factor SPT5	supt5h	120.38	2	2	2	4.2	22.99	1.02329e-23	1.45827		23.2764	23.5454	23.1844	22.7822	22.6916	22.8998
Q9DGE0	Dual specificity mitogen-activated protein kinase kinase 6	map2k6	40.593	6	6	6	22.4	34.355	4.4157e-35	1.21158		24.4444	24.1718	24.4096	24.227	24.019	23.949
Q9DGK4	Translationally-controlled tumor protein homolog	tpt1	19.024	14	14	14	65.5	323.31	0	1.1186		28.9798	28.9727	29.0479	28.8532	28.8176	28.8444
Q9I8V0	Parvalbumin-2	pvalb2	11.622	23	23	23	93.6	323.31	0	1.01418		33.4171	33.3225	33.3547	33.3113	33.4238	33.2983
Q9I9N6	Apoptosis-associated speck-like protein containing a CARD	pycard	22.867	10	10	10	52.2	299.53	2.95121e-300	0.891492		25.893	26.0724	25.9904	26.0668	26.1716	26.2145
Q9MIY6	ATP synthase protein 8	mt-atp8	6.5886	1	1	1	29.6	27.923	1.19399e-28	1.34338		24.5849	24.8976	24.5718	24.3718	24.1027	24.3023
Q9MIY7	Cytochrome c oxidase subunit 2	mt-co2	25.985	2	2	2	11.7	55.698	2.00447e-56	0.937284		25.0149	25.1356	24.786	24.8917	25.2111	25.1141
Q9PT92	Catalase	cat	59.653	9	9	9	18.8	97.238	5.78096e-98	1.04371		26.0678	25.9945	25.9098	26.0255	25.8948	25.8665
Q9PTP1	Proliferating cell nuclear antigen	pcna	28.61	7	7	7	38.5	323.31	0	0.813626		27.1156	26.9295	26.8007	27.2354	27.2092	27.2939
Q9PU58	Protein NipSnap homolog 2	gbas	33.572	2	2	2	7.3	48.388	4.09261e-49	1.29616		24.7489	24.0106	NaN	23.9404	23.9908	24.0853
Q9PUE4	Coatomer subunit gamma-2	copg2	97.528	14	14	14	26.3	247.8	1.58489e-248	1.04596		26.4158	26.3559	26.43	26.2826	26.3687	26.3559
Q9PV90	60S acidic ribosomal protein P0	rplp0	34.753	9	9	9	40.4	151.74	1.8197e-152	1.58519		26.8255	26.9841	27.0135	26.2624	26.3535	26.2133
Q9PVK4	L-lactate dehydrogenase B-A chain	ldhba	36.246	14	14	12	50.9	321.66	0	1.17096		30.4078	30.4637	30.4593	30.2406	30.2301	30.1771
Q9PVK5	L-lactate dehydrogenase A chain	ldha	36.246	10	8	8	28.8	297.73	1.86209e-298	1.02874		27.6375	27.8782	27.5796	27.6877	27.644	27.6409
Q9PW80	Insulin-like growth factor 2 mRNA-binding protein 3	igf2bp3	63.351	19	16	16	42.4	201.33	4.67735e-202	1.15907		27.6669	27.5962	27.6039	27.4902	27.3908	27.3471
Q9W6A8	Opsin-1, short-wave-sensitive 2	opn1sw2	39.483	3	3	3	15	140.38	4.16869e-141	1.33519		25.5681	25.9164	25.6642	25.225	25.4473	25.2252
Q9W6A9	Opsin-1, short-wave-sensitive 1	opn1sw1	37.268	9	9	9	28	323.31	0	1.22975		28.579	28.6777	28.5166	28.2594	28.3603	28.2585
