# Supplementary material for: Quantitative proteomics analysis of zebrafish exposed to sub-lethal dosages of β-methyl-amino-L-alanine (BMAA)
Source: Sci Rep. 2016 Jul 12;6:29631. doi: 10.1038/srep29631 (PMC4940735; doi:10.1038/srep29631)
Supplement: Supplementary Dataset S2 [file srep29631-s3.xls]

## Sheet: Sheet1
Quantitative proteomics analysis of zebrafish exposed to sub-lethal dosages of b-methyl-amino-L-alanine (BMAA)
Ann Kristin Frøyset, Essa Ahsan Khan, and Kari Espolin Fladmark
Department of Molecular Biology, University of Bergen, Thormøhlensgate 55, 5020 Bergen, Norway
									Intensity (log2 values)
Uniprot Acc. No	Gene names	Protein names	Sequence	Length	Mass	PEP	Score	MS/MS Count	BMAA_1	BMAA_2	BMAA_3	CTR_1	CTR_2	CTR_3
A3QJU3	adck4	AarF domain-containing protein kinase 4	AAAEAVEGVMGTVMGGGDMTSK	22	2067.93	0.00036502	32.956	2	20.2226	20.3723	20.7991	20.5781	20.1831	20.3004
Q7SX99	fh	Fumarate hydratase, mitochondrial	AAAEVNKDYGLDPK	14	1489.74	6.4952e-41	107.69	3	24.7532	24.8438	24.2941	24.6256	24.3088	24.3489
Q0P4F7	acsf2	Acyl-CoA synthetase family member 2, mitochondrial	AAAGLLAAGLK	11	954.586	0.018986	56.404	1	20.4764	21.0348	20.9267	21.3508	21.4773	21.4566
O42363	apoa1	Apolipoprotein A-I;Proapolipoprotein A-I	AAALVYLNQVK	11	1188.69	6.2217e-08	109.66	5	23.1636	23.5922	23.1789	26.2872	26.3034	26.3226
Q66HV4	copb1	Coatomer subunit beta	AAAQCYIDLIIK	12	1377.73	0.015751	53.448	1	21.4173	21.1444	20.9732	21.779	21.9566	21.9245
Q6P698	lcp1	Plastin-2	AAAQISAEEMEELREAFTK	19	2123.02	1.0434e-07	64.705	3	20.2994	NaN	20.3612	20.5834	20.7043	20.608
Q7SX99	fh	Fumarate hydratase, mitochondrial	AADEVESGKLDDHFPLVVWQTGSGTQTNMNVNEVISNR	38	4156.98	0	177.14	5	22.9865	23.0815	23.0217	24.089	24.5909	24.356
Q7SY23	aldh4a1	Delta-1-pyrroline-5-carboxylate dehydrogenase, mitochondrial	AADIISGPK	9	870.481	0.019525	68.657	3	24.5408	24.5913	24.3973	22.7502	22.6988	22.9104
Q6NV32	ptmaa	Prothymosin alpha-A	AAEDDDDDEDDVDPK	15	1662.6	4.0735e-10	87.138	10	25.7214	26.0826	25.726	25.6553	25.6903	26.0699
Q6NV32	ptmaa	Prothymosin alpha-A	AAEDDDDDEDDVDPKK	16	1790.7	0	268.5	12	26.5329	26.9302	26.4996	26.5983	26.869	26.757
Q6PC69	rpl10a	60S ribosomal protein L10a	AAELPHMDIEALK	13	1436.73	0.003067	45.28	5	24.5048	24.5321	24.3617	23.6493	23.6905	23.9008
Q6PC69	rpl10a	60S ribosomal protein L10a	AAELPHMDIEALKK	14	1564.83	0.0010782	49.298	5	24.1613	24.7625	24.1401	24.2296	24.0535	24.3096
Q6DRC4	eif3g	Eukaryotic translation initiation factor 3 subunit G	AAEPEPAQPVQNK	13	1377.69	4.6231e-17	106.26	6	23.1455	23.3169	22.9933	22.6228	22.6454	22.5705
Q90474	hsp90a.1	Heat shock protein HSP 90-alpha 1	AAFDLFENK	9	1053.51	0.022344	62.463	3	23.4796	23.3645	23.2289	24.1011	24.192	24.0934
Q90474	hsp90a.1	Heat shock protein HSP 90-alpha 1	AAFDLFENKK	10	1181.61	0.00010595	92.445	6	23.0081	23.1574	22.8907	23.1227	23.1517	23.3264
Q7ZVF3	sdha	Succinate dehydrogenase [ubiquinone] flavoprotein subunit, mitochondrial	AAFGLSEAGFNTACVTK	17	1742.83	3.859e-40	117.2	4	23.3081	23.262	23.0767	23.7547	23.8421	24.0741
Q98TZ8	flot2a	Flotillin-2a	AAFNQEVNTK	10	1120.55	3.8528e-10	121.5	1	24.258	24.4352	24.0107	24.1493	24.3022	24.4364
P83571	ruvbl2	RuvB-like 2	AAGLILEMIK	10	1057.62	0.044394	50.108	1	21.8541	NaN	NaN	21.9044	21.7039	21.7363
Q6PE25	eef1g	Elongation factor 1-gamma	AAGTLYTYPENWR	13	1540.73	3.2975e-06	79.492	4	NaN	21.5604	21.3942	21.9765	21.7435	NaN
Q6GMI7	enoph1	Enolase-phosphatase E1	AAIAIPENTR	10	1054.58	0.0061853	49.3	1	20.2772	21.3813	20.7439	22.0597	22.2473	22.2107
Q52PJ5	dpysl3	Dihydropyrimidinase-related protein 3	AALAGGTTMIVDHVIPEPGCSLLEAFDR	28	2939.45	3.3216e-139	130.57	8	21.5661	21.752	21.757	23.4685	23.5574	23.642
Q0P4A6	tssc4	Protein TSSC4	AALETFTPAFNQDHGSSNENK	21	2277.03	0.00036711	35.678	2	21.6391	22.4213	22.1563	21.5097	21.887	21.9266
Q6PBI5	rps25	40S ribosomal protein S25	AALQELLGK	9	941.555	0.0020321	95.502	6	25.1495	25.1962	24.9933	25.1288	25.0553	25.1332
Q6PE25	eef1g	Elongation factor 1-gamma	AAPAEEEMDECEAALASEPK	20	2146.9	4.1106e-86	133.16	17	24.6398	24.9182	24.6849	24.2194	24.1001	24.2462
Q6PFL6	ccdc43	Coiled-coil domain-containing protein 43	AAPEQIAGEFENWLNER	17	1972.93	2.8759e-52	126.25	3	19.0295	20.3395	21.6795	21.0351	18.6107	19.5278
Q6P5L8	hsdl2	Hydroxysteroid dehydrogenase-like protein 2	AAQDGANVVIAAK	13	1226.66	4.4592e-07	84.365	4	23.4443	23.6636	23.2551	23.3369	23.3456	23.353
Q9W762	timm9	Mitochondrial import inner membrane translocase subunit Tim9	AAQVTESDQIK	11	1188.6	1.8595e-05	90.913	2	NaN	NaN	NaN	22.7185	22.8808	NaN
Q7ZTS4	krt18	Keratin, type I cytoskeletal 18	AASIYGGAGGQGTR	14	1264.62	0.00072777	69.258	2	21.0463	21.0246	20.9741	20.3663	19.9815	20.5232
Q6IQE5	asna1	ATPase asna1	AASVEDEFEDAPDVEPLEPTLK	22	2400.12	7.7526e-07	53.625	6	20.739	20.4948	20.2838	20.5514	20.7067	20.6424
F6P3G4	psmd11a	26S proteasome non-ATPase regulatory subunit 11A	AATAVEFQR	9	991.509	0.00098436	89.08	4	22.355	22.7302	22.8655	23.5142	23.5598	23.5206
Q642H3	sept8a	Septin-8-A	AATDVDIFSNEEKR	14	1593.76	1.9695e-23	116.19	3	21.8079	21.5557	21.5093	22.5012	22.6666	22.5793
Q8JH70	aldocb	Fructose-bisphosphate aldolase C-B	AATEEFIK	8	907.465	0.0064848	103.83	6	24.4265	24.3626	24.1341	24.1861	NaN	24.384
Q8JH70	aldocb	Fructose-bisphosphate aldolase C-B	AATEEFIKR	9	1063.57	1.219e-22	141.48	2	21.9025	21.8193	21.4259	21.969	21.9943	22.3023
B3DJT0	sart3		AATGNEEQTLLPDIEEEAEGMER	23	2531.13	1.3683e-12	66.467	3	22.2428	NaN	21.682	21.553	NaN	NaN
Q7ZT42	snd1	Staphylococcal nuclease domain-containing protein 1	AATNAMEMGVPAFPER	16	1690.78	1.1793e-05	62.813	4	22.2655	22.4301	22.354	21.7606	21.3586	21.5113
Q7T320	gorab	RAB6-interacting golgin	AAWAGFSEEELR	12	1364.64	0.0019455	42.976	0	19.3726	NaN	NaN	NaN	NaN	NaN
Q6PH57	gnb1	Guanine nucleotide-binding protein G(I)/G(S)/G(T) subunit beta-1	ACADATLSQITANIDPVGR	19	1971.97	2.6277e-148	167.92	12	24.0604	24.1356	24.1807	24.0044	23.9609	23.9731
Q7ZVF3	sdha	Succinate dehydrogenase [ubiquinone] flavoprotein subunit, mitochondrial	ACALTIAEIDTPGEK	15	1587.78	1.6493e-13	92.265	3	NaN	NaN	NaN	22.7805	23.297	23.0005
Q7ZW38	sephs1	Selenide, water dikinase 1	ACGNMFGLMHGTCPETSGGLLICLPR	26	2848.3	0.04399	9.9025	1	NaN	NaN	NaN	21.0865	20.8838	20.6608
Q502D1	glod5	Glyoxalase domain-containing protein 5	ACGVTIEEGPVDR	13	1401.66	0.0021591	66.989	3	21.9575	22.0408	21.8088	NaN	NaN	NaN
Q6GMI7	enoph1	Enolase-phosphatase E1	ACHVHTVDQTVHTDEEK	17	2004.9	3.0771e-92	148.24	3	NaN	20.2318	19.9365	22.3739	22.4478	22.6546
Q1LVF0	lamc1	Laminin subunit gamma-1	ACPCPAGATCAVVPK	15	1557.71	0.014663	41.621	2	21.4771	NaN	NaN	21.3729	21.2436	21.5008
A2RV29	znf346	Zinc finger protein 346	ACSVCNMTFSSPVVAQSHYQGK	22	2457.09	3.3323e-05	34.65	1	NaN	NaN	NaN	NaN	21.2254	21.9089
Q7SXU0	eif3ja	Eukaryotic translation initiation factor 3 subunit J-A	ADADSWDADSFEPEEPIKK	19	2148.95	2.654e-65	130.01	3	22.5075	22.4149	22.4293	NaN	NaN	20.3642
A5PLC8	ptmab	Prothymosin alpha-B	ADAKVDSATEISAK	14	1404.71	5.9317e-14	99.796	3	22.3856	22.2161	22.4286	NaN	NaN	18.8373
A5PLK2	lhpp	Phospholysine phosphohistidine inorganic pyrophosphate phosphatase	ADAYVDDLSAAVDAILTNR	19	1991.98	0.019183	33.707	1	NaN	NaN	NaN	19.9353	NaN	19.976
Q6NXA9	ubxn1	UBX domain-containing protein 1	ADCTTLDSLLEMGFGR	16	1784.81	0	212.24	6	22.3979	22.742	22.625	23.5878	23.6056	23.6191
Q9DGE0	map2k6	Dual specificity mitogen-activated protein kinase kinase 6	ADDLEQIGELGR	12	1314.64	0.0061155	45.334	0	22.6384	22.5234	22.5141	22.7658	22.3814	22.585
Q6PGV1	atp6v0d1	V-type proton ATPase subunit d 1	ADDYEQVK	8	966.429	0.0015868	113.71	2	22.8305	23.072	22.5111	21.8926	22.3418	22.3484
Q6PC54	snap25b	Synaptosomal-associated protein 25-B	ADESDMRNELNDMQAR	16	1893.79	0.0048165	42.314	3	21.8765	NaN	21.97	22.0082	22.7522	22.572
Q642M9	dhdh	Trans-1,2-dihydrobenzene-1,2-diol dehydrogenase	ADFGAALLGVPR	12	1185.65	0.00017565	78.548	3	20.7012	20.4163	20.6039	21.5966	21.7007	21.6597
Q6PBW5	rpe65a	Retinoid isomerohydrolase	ADGTIWLEPEVLFSGPR	17	1885.96	0.0026796	53.565	2	NaN	20.8769	20.9868	21.3755	21.5849	21.5355
Q6PBY1	rps3a	40S ribosomal protein S3a	ADGYEPPIQESV	12	1303.59	0.0028465	65.03	1	23.524	23.4127	23.5954	23.0559	23.0156	23.0669
P62247	rps8	40S ribosomal protein S8	ADGYVLEGK	9	950.471	0.022258	64.82	2	24.9571	NaN	24.8416	NaN	NaN	NaN
Q6VN46	mb	Myoglobin	ADHDLVLK	8	909.492	9.0544e-06	122.19	6	24.9304	25.3047	24.9759	24.8446	24.8568	NaN
Q6P3H7	rbbp4	Histone-binding protein RBBP4	ADKEAAFDDAVEER	14	1564.7	1.2875e-57	143.97	6	25.2356	25.461	25.2059	25.0749	25.1849	25.2626
Q7ZTY4	rbbp7	Histone-binding protein RBBP7	ADKEVYDDAVEER	13	1537.69	1.4187e-26	123.29	6	24.7622	24.9734	24.7868	24.9328	24.9564	24.8634
O57521;Q90474	hsp90ab1;hsp90a.1	Heat shock protein HSP 90-beta;Heat shock protein HSP 90-alpha 1	ADLINNLGTIAK	12	1241.7	2.7541e-12	108.68	7	28.1369	28.1605	27.973	28.0001	28.1967	28.1949
Q9W6T7	psen1	Presenilin-1	ADLVQNAANNVLNDGMDTSR	20	2116.98	0.00033279	49.768	1	NaN	NaN	NaN	NaN	20.5179	NaN
Q6P5L8	hsdl2	Hydroxysteroid dehydrogenase-like protein 2	ADPVAAGPVSEMFNTIR	17	1773.87	7.435e-09	47.916	2	NaN	NaN	NaN	NaN	NaN	NaN
Q5TZ66	snap25a	Synaptosomal-associated protein 25-A	ADQLADESLESTRR	14	1589.76	0.031945	23.881	1	23.9515	24.2924	NaN	NaN	23.6378	23.8577
Q6PC54	snap25b	Synaptosomal-associated protein 25-B	ADQLGDESLESTR	13	1419.65	4.1544e-07	84.753	5	22.5221	22.6383	22.4997	22.3296	22.5744	22.3534
Q6PI52	calm1a	Calmodulin	ADQLTEEQIAEFK	13	1520.74	1.011e-56	145	11	29.1284	29.1512	29.1652	29.272	29.1925	29.2051
Q6PI52	calm1a	Calmodulin	ADQLTEEQIAEFKEAFSLFDKDGDGTITTK	30	3346.61	1.8154e-52	87.772	4	21.5739	21.9963	NaN	21.8432	NaN	21.6247
Q1JPX3	farsa	Phenylalanine--tRNA ligase alpha subunit	ADTGLLEALLQR	12	1298.72	3.9611e-31	130.56	6	20.6953	20.7055	20.5993	22.2009	22.062	22.2096
Q98874	erh	Enhancer of rudimentary homolog	ADTQTYQPYNK	11	1327.6	1.3578e-40	147.62	6	21.32	21.5223	21.0812	22.5163	22.6322	22.3663
Q5D018	rbm8a	RNA-binding protein 8A	ADVLDLHEAGGEDFPMDEDGDESIHK	26	2840.21	1.0518e-27	76.959	3	NaN	NaN	NaN	23.4011	23.2904	23.229
Q6P298	nubp1	Cytosolic Fe-S cluster assembly factor nubp1	ADVPNDAPEHCPGTSSDQAGK	21	2151.91	4.4285e-31	59.857	1	NaN	NaN	NaN	NaN	NaN	NaN
Q6P5L8	hsdl2	Hydroxysteroid dehydrogenase-like protein 2	ADVVMSMDSEDFVK	14	1571.68	0.005674	53.3	6	23.0752	23.143	22.8422	22.9945	23.095	23.2485
Q8JH70	aldocb	Fructose-bisphosphate aldolase C-B	AEANGLAAQGK	11	1028.53	7.5461e-07	94.692	3	NaN	21.9186	21.9881	21.4845	NaN	NaN
Q6P698	lcp1	Plastin-2	AECMLEQADR	10	1221.51	0.0096859	62.166	1	20.5833	20.6964	20.4589	20.2363	20.1426	20.588
Q9PTP1	pcna	Proliferating cell nuclear antigen	AEDNADALALVFETLNQEK	19	2090.02	1.0044e-94	144.72	6	20.0003	18.8166	19.5528	22.4654	22.4421	22.4795
Q5TZ66	snap25a	Synaptosomal-associated protein 25-A	AEDSDMRNELADMQQR	16	1907.81	3.4187e-45	121.45	5	22.2059	22.5709	22.598	23.4955	22.9692	23.5355
Q9PW80	igf2bp3	Insulin-like growth factor 2 mRNA-binding protein 3	AEEEIMKK	8	976.49	6.6406e-05	100.02	0	21.0621	21.2547	21.204	21.0587	21.3983	21.067
Q7ZUW2	hyou1	Hypoxia up-regulated protein 1	AEETILELNPAENTDDKTESTESSK	25	2750.26	8.4387e-222	173.89	6	24.6798	25.008	24.701	24.4286	24.5446	24.3285
Q7ZUW2	hyou1	Hypoxia up-regulated protein 1	AEETILELNPAENTDDKTESTESSKSENHIEDEL	34	3816.72	1.3517e-27	60.288	4	23.6352	23.4605	23.532	22.9349	22.9879	23.1202
Q9DGK4	tpt1	Translationally-controlled tumor protein homolog	AEGDIDDALIGGNASAEVADEGCDSTSVSGVDIVLNHK	38	3799.73	0	183.06	22	26.1993	26.2284	25.9672	25.9842	25.6696	26.0943
Q7SY23	aldh4a1	Delta-1-pyrroline-5-carboxylate dehydrogenase, mitochondrial	AELEEALR	8	929.482	0.0311	80.219	1	21.9206	22.3747	21.8641	NaN	NaN	NaN
Q7SXG4	uba2	SUMO-activating enzyme subunit 2	AELVGPLR	8	853.502	0.023235	47.574	4	21.7075	21.9231	21.6509	22.2491	NaN	NaN
Q7SXG4	uba2	SUMO-activating enzyme subunit 2	AELVGPLRK	9	981.597	0.002018	86.744	6	23.0003	23.1338	22.9772	23.2122	23.0461	23.2977
O42363	apoa1	Apolipoprotein A-I;Proapolipoprotein A-I	AELYTALQK	9	1035.56	0.0079671	88.177	3	23.1024	23.3826	NaN	25.6591	25.7863	25.8142
Q6PH19	gatm	Glycine amidinotransferase, mitochondrial	AENACVPPFTVEVK	14	1559.77	0.00076152	68.283	8	23.9553	24.0498	23.8208	23.6604	23.6307	23.5894
P79735	ran	GTP-binding nuclear protein Ran	AENEPQVQFK	10	1188.58	0.00062773	82.831	3	NaN	NaN	24.8184	25.2807	25.3439	25.3744
Q7ZUW2	hyou1	Hypoxia up-regulated protein 1	AENQGETESEKTEKPEEK	18	2061.93	6.5782e-45	107.72	5	24.7294	24.2162	24.9872	24.8188	23.6977	24.795
Q1RM09	basp1	Brain acid soluble protein 1 homolog	AEPAKSPDAPPVK	13	1305.69	0.046295	29.638	2	20.6762	20.6894	20.8157	NaN	NaN	20.3977
Q1RM09	basp1	Brain acid soluble protein 1 homolog	AEPAKSPDAPPVKAEEK	17	1762.91	1.8656e-19	95.195	6	21.6099	22.4414	21.479	21.7433	21.1727	21.6638
Q7SX99	fh	Fumarate hydratase, mitochondrial	AEQFKDIIK	9	1090.6	1.4151e-06	115.7	3	21.0581	21.6981	21.4878	21.162	20.9719	21.3248
Q9I9N6	pycard	Apoptosis-associated speck-like protein containing a CARD	AESFKEHLQEAFEDLGADNLR	21	2418.15	1.6186e-65	117.37	5	21.7255	22.1466	NaN	21.9918	22.4615	22.5503
Q9I9N6	pycard	Apoptosis-associated speck-like protein containing a CARD	AESFKEHLQEAFEDLGADNLRK	22	2546.24	2.1091e-93	126.51	4	21.0321	21.8746	21.4339	21.8799	22.2821	22.1817
Q6PBW5	rpe65a	Retinoid isomerohydrolase	AEVEILTPVTFHGMYKP	17	1930.99	0.0015594	47.64	3	NaN	NaN	NaN	22.0342	22.1836	22.167
Q5RZ65	agr2	Anterior gradient protein 2 homolog	AFAEDKEIQK	10	1177.6	1.4468e-43	152.64	5	23.1533	23.5834	23.1317	23.1824	23.2189	23.5087
Q5D016	pfdn1	Prefoldin subunit 1	AFAELQAK	8	876.471	0.032675	78.77	1	NaN	NaN	NaN	22.5366	20.794	21.121
Q9I8V0	pvalb2	Parvalbumin-2	AFAGILK	7	718.438	0.012349	77.374	12	26.6371	26.3792	26.1766	25.8071	25.8391	25.7104
Q9I8V0	pvalb2	Parvalbumin-2	AFAGILKDEDVAAALK	16	1630.89	2.1801e-168	181.26	27	30.5048	30.32	30.1601	31.2065	31.3548	30.7987
Q9I8V0	pvalb2	Parvalbumin-2	AFAGILKDEDVAAALKDCAAADSFNYK	27	2873.39	2.6714e-145	146.25	13	28.4547	28.2925	28.2292	28.4155	28.9836	28.7945
Q6TGS6	yars	Tyrosine--tRNA ligase, cytoplasmic	AFCEPGNVENNGVLSFVK	18	1979.94	4.8952e-05	34.748	1	NaN	NaN	NaN	NaN	NaN	NaN
Q5SNX7	galc	Galactocerebrosidase	AFDPTYIK	8	953.486	0.03191	79.474	1	21.2718	21.4342	21.3489	21.5552	21.5048	21.6193
Q7ZU42	ola1	Obg-like ATPase 1	AFEDEDIIHVEGCVDPVR	18	2098.96	4.6821e-11	74.732	5	22.6714	22.3835	22.3154	22.7555	22.5933	22.7601
Q7ZU99	vcp	Transitional endoplasmic reticulum ATPase	AFEEAEK	7	822.376	0.030472	91.9	1	23.6039	22.4198	22.3862	NaN	23.0152	23.0517
O42363	apoa1	Apolipoprotein A-I;Proapolipoprotein A-I	AFESNIEETK	10	1166.55	0.00013263	100.88	6	28.1808	28.3867	28.1826	28.079	28.1683	28.1921
Q9I8V0	pvalb2	Parvalbumin-2	AFFVIDQDK	9	1081.54	0.0036979	93.649	15	30.9758	30.964	30.8243	30.7298	30.8351	30.872
Q9I8V0	pvalb2	Parvalbumin-2	AFFVIDQDKSGFIEEDELK	19	2229.08	0	256.84	20	28.6217	28.5486	28.5817	28.1524	28.1175	28.1364
Q9I8V0	pvalb2	Parvalbumin-2	AFFVIDQDKSGFIEEDELKLFLQNFSAGAR	30	3433.72	0.014902	20.497	3	NaN	NaN	NaN	21.0361	20.4821	19.5828
Q6P7E4	pdlim7	PDZ and LIM domain protein 7	AFHPAGGEQK	10	1040.5	0.00071707	92.239	2	23.442	23.5558	22.7878	22.97	22.8279	23.2256
Q6PGV1	atp6v0d1	V-type proton ATPase subunit d 1	AFIITINSFGTELSK	15	1639.88	0.00032373	66.246	2	19.4988	20.2732	19.8854	20.9033	20.7703	20.7606
Q6PGV1	atp6v0d1	V-type proton ATPase subunit d 1	AFIITINSFGTELSKEDR	18	2040.05	8.2208e-64	127.61	1	21.7087	21.2398	21.0805	22.1981	21.8331	22.0025
Q9I8V0	pvalb2	Parvalbumin-2	AFLSAGDSDGDGK	13	1238.54	1.2216e-26	124.12	23	28.9279	29.0147	28.9665	29.4823	29.5393	29.5681
Q9I8V0	pvalb2	Parvalbumin-2	AFLSAGDSDGDGKIGVDEFALLVK	24	2423.22	0	218.25	32	29.0361	29.0721	29.059	29.6401	29.7309	29.8682
Q9I8V0	pvalb2	Parvalbumin-2	AFLSAGDSDGDGKIGVDEFALLVKA	25	2494.26	7.9011e-143	143.47	18	27.1446	27.5378	27.3002	27.7979	27.8328	27.7572
Q90ZM2;Q90YL4	sec61al1;sec61al2	Protein transport protein Sec61 subunit alpha-like 1;Protein transport protein Sec61 subunit alpha-like 2	AFSPTTVNTGR	11	1149.58	0.0010726	74.611	2	23.5236	23.6425	23.5732	23.012	23.0652	23.268
Q6PUF3	hsd11b1l	Hydroxysteroid 11-beta-dehydrogenase 1-like protein	AFYIPADMANPSDADLVVK	19	2035.99	0.0053364	40.432	4	21.973	21.5991	21.1117	20.9315	20.9414	21.3535
Q32LQ4	bhmt	Betaine--homocysteine S-methyltransferase 1	AGADIVGVNCHFDPLTCVK	19	2071.98	1.8196e-303	209.45	12	25.9278	25.9561	25.9025	28.8985	29.0576	29.1351
A9JRE2	mri1	Methylthioribose-1-phosphate isomerase	AGAGAEDLVSFVR	13	1290.66	1.3912e-55	142.83	6	22.6514	22.523	22.6398	23.2483	23.1262	23.2106
Q9PV90	rplp0	60S acidic ribosomal protein P0	AGAIAPCEVTVPAQNTGLGPEK	22	2179.09	3.6902e-76	113.51	12	25.5171	25.674	25.6242	24.6736	24.9872	24.8196
Q6DEH3;Q6DGS3	camk2d1;camk2d2	Calcium/calmodulin-dependent protein kinase type II delta 1 chain;Calcium/calmodulin-dependent protein kinase type II delta 2 chain	AGAYDFPSPEWDTVTPEAK	19	2079.94	6.0596e-17	85.937	3	24.4168	24.3061	24.0306	NaN	22.4822	21.9248
Q5SP90	smek1	Serine/threonine-protein phosphatase 4 regulatory subunit 3	AGCDEIWEK	9	1106.47	0.027726	58.699	1	NaN	21.3974	21.3426	NaN	NaN	NaN
Q66I21	aldh8a1	Aldehyde dehydrogenase family 8 member A1	AGDALVSHPDVPLISFTGSTATAR	24	2382.22	8.6278e-32	85.805	6	22.4918	22.2991	22.7028	22.8449	22.7722	23.0129
Q8JGS9	rps18	40S ribosomal protein S18	AGELTEDEVER	11	1246.57	4.1798e-30	136.96	6	25.7598	25.7951	25.8489	24.6404	24.8689	25.0092
Q9I8L5	fabp10a	Fatty acid-binding protein 10-A, liver basic	AGEMVETLTVGGTTMIR	17	1764.88	0.0054223	51.495	3	20.1174	20.9223	NaN	21.6159	21.7705	21.9423
Q7ZVF9;Q7ZVI7	actbb;actba	Actin, cytoplasmic 2;Actin, cytoplasmic 2, N-terminally processed;Actin, cytoplasmic 1;Actin, cytoplasmic 1, N-terminally processed	AGFAGDDAPR	10	975.441	8.5677e-34	145.9	12	30.8072	31.1087	30.8992	30.8759	30.9108	31.1157
Q0P3Z2	pter	Phosphotriesterase-related protein	AGGGTIVENTTTGINR	16	1559.79	1.1041e-05	63.682	3	NaN	NaN	21.3391	21.0277	21.638	21.5155
Q5XJ36	park7	Protein DJ-1	AGIAVTVAGLAGK	13	1126.67	0.0025027	64.827	5	24.4035	24.3863	24.4253	24.5525	25.6735	24.4239
Q5XJ36	park7	Protein DJ-1	AGIAVTVAGLAGKEPVQCSR	20	1983.06	1.1784e-64	116.73	6	23.1427	23.3311	23.1313	23.0785	23.2607	23.3008
Q6VN46	mb	Myoglobin	AGLDAAGQGALR	12	1098.58	0.040178	44.564	1	23.3034	23.2758	NaN	23.8746	23.8265	23.8601
Q5TYQ3	coa7	Cytochrome c oxidase assembly factor 7	AGLINFEDEQEVK	13	1490.73	4.8299e-19	107.17	6	22.4894	22.3474	22.2286	22.2917	22.5108	22.5471
Q7ZVF3	sdha	Succinate dehydrogenase [ubiquinone] flavoprotein subunit, mitochondrial	AGLPCQDLEFVQFHPTGIYGAGCLITEGCR	30	3365.56	4.7924e-11	43.306	1	NaN	NaN	NaN	21.735	21.7657	NaN
Q7ZUY3;Q71PD7	h2afx;h2afv	Histone H2AX;Histone H2A.V	AGLQFPVGR	9	943.524	0.0094485	85.161	4	28.1308	28.5588	28.2437	28.2356	28.1517	28.3649
Q6NYE2	rcc2	Protein RCC2 homolog	AGLQPVTVADDVKEK	15	1568.84	0.020725	29.099	2	22.2278	22.4789	22.6197	21.1927	21.2249	21.1523
Q32LQ4	bhmt	Betaine--homocysteine S-methyltransferase 1	AGPWTPEAAAEHPEAVR	17	1787.86	2.925e-24	96.208	18	27.8221	28.014	27.916	27.1982	27.038	27.136
Q6PH19	gatm	Glycine amidinotransferase, mitochondrial	AGTDIFVQR	9	1005.52	3.0609e-10	125.16	6	23.8927	24.1479	24.0307	24.5124	24.4738	24.6616
Q6PH57	gnb1	Guanine nucleotide-binding protein G(I)/G(S)/G(T) subunit beta-1	AGVLAGHDNR	10	1008.51	1.8088e-05	110.38	4	23.6947	24.1191	24.8231	23.5881	24.1209	24.1684
Q6PH19	gatm	Glycine amidinotransferase, mitochondrial	AGWTVVTPPTPLIPDNHPLWMSSK	24	2643.35	6.0567e-32	86.987	3	NaN	21.9112	NaN	23.4171	23.2883	NaN
Q7ZWJ4	rpl18a	60S ribosomal protein L18a	AHAIQIMK	8	910.506	0.0016451	113.5	6	21.6011	21.7061	21.3432	21.4416	21.5837	21.9084
Q92051	cahz	Carbonic anhydrase	AHAWGYGPADGPESWAESFPIANGPR	26	2739.25	3.9302e-65	102.45	6	22.9065	23.2099	23.1729	22.4752	22.1713	22.1463
Q7ZUW2	hyou1	Hypoxia up-regulated protein 1	AHFNMDESGVLILDR	15	1715.83	3.5223e-05	71.08	1	22.7713	22.7537	22.6089	22.7766	22.9686	22.766
Q5SNX7	galc	Galactocerebrosidase	AHNGLLSLK	9	951.55	0.010749	75.509	1	20.797	21.3611	21.0558	21.0688	21.135	21.2153
Q6IQT4	cops2	COP9 signalosome complex subunit 2	AHTDFFEAFK	10	1211.56	0.011337	43.492	2	NaN	NaN	NaN	NaN	NaN	20.8755
Q7ZU99	vcp	Transitional endoplasmic reticulum ATPase	AIANECQANFISIK	14	1577.79	6.9999e-18	102.5	6	26.0929	26.2669	26.2146	26.2962	22.7877	26.2891
Q52PJ5	dpysl3	Dihydropyrimidinase-related protein 3	AIGKDDFTQIPEGVNGAEER	20	2145.03	2.7826e-19	83.251	8	25.0391	25.3668	25.2333	24.9111	24.761	24.9968
P62084	rps7	40S ribosomal protein S7	AIIIFVPVPQLK	12	1336.85	0.0017967	69.346	2	22.3952	22.3545	22.2706	22.5844	22.7953	22.5769
Q7T3E5	ccbl2	Kynurenine--oxoglutarate transaminase 3	AIIVNTPNNPIGK	13	1349.77	0.0038616	59.155	6	21.095	22.0656	22.0544	21.6648	21.7961	21.5074
Q8AWW7	ruvbl1	RuvB-like 1	AILLAGPPGTGK	12	1093.65	0.0040206	61.48	2	21.6425	21.8335	21.398	21.9975	22.0551	22.3
P13104	tpma	Tropomyosin alpha-1 chain	AISEELDHALNDMTSI	16	1757.81	9.7175e-18	91.812	23	28.0662	27.9085	27.7025	27.9864	28.351	28.2628
Q9I8L5	fabp10a	Fatty acid-binding protein 10-A, liver basic	AISLPEEVIK	10	1097.63	0.0074592	67.334	1	26.3235	26.3134	26.2128	25.8635	25.7833	25.6117
Q7ZVB2	aldh9a1a	Aldehyde dehydrogenase family 9 member A1-A	AISVGDPLCEGTR	13	1373.66	6.3022e-26	122.39	3	25.279	25.4361	25.3209	26.185	26.156	26.2965
Q8JGR4	rpl24	60S ribosomal protein L24	AITGASLAEILAK	13	1256.73	2.524e-18	109	6	21.8786	21.9243	21.9065	23.8856	23.8899	23.9131
Q803F6	rpsa	40S ribosomal protein SA	AIVAIENPADVCVISSR	17	1812.94	1.8229e-104	155.1	6	25.9309	25.8791	26.1741	26.0115	26.0008	25.9883
Q9PUE4	copg2	Coatomer subunit gamma-2	AIVDCIISIIEENPESK	17	1928.98	1.0799e-40	118.31	12	23.6467	23.6857	24.0682	23.6811	23.8633	24.0016
Q5RKQ0	bcas2	Pre-mRNA-splicing factor SPF27	AIVQLENEVAQMK	13	1471.77	1.5859e-05	50.46	0	21.6715	NaN	NaN	21.4766	20.9471	21.303
Q6PE25	eef1g	Elongation factor 1-gamma	AKDPFAHLPK	10	1122.62	0.0013246	74.611	6	23.6641	23.85	23.865	24.1266	24.1273	24.2996
Q6IQ97	rbm4.1	RNA-binding protein 4.1	AKFEEYGPVVECDIVK	16	1881.92	0.0033957	43.135	5	23.1981	22.6894	23.6865	23.6581	23.709	23.6825
O42363	apoa1	Apolipoprotein A-I;Proapolipoprotein A-I	AKLEPLMDDIR	11	1299.69	0.00063007	85.522	6	24.258	24.6247	24.7812	25.9877	25.9188	26.1253
O42363	apoa1	Apolipoprotein A-I;Proapolipoprotein A-I	AKLEPLMDDIRK	12	1427.78	5.5636e-06	90.412	10	25.6254	25.9108	25.781	26.8967	26.8298	27.1398
Q90474	hsp90a.1	Heat shock protein HSP 90-alpha 1	AKYENLCK	8	1024.5	0.017563	111.82	1	21.1613	21.1409	20.7094	NaN	21.3415	21.2657
Q7SZC2	cse1l	Exportin-2	ALAIPGSSENEYIMK	15	1621.8	6.1489e-05	76.759	2	22.5326	22.8828	23.2548	23.0678	NaN	22.8963
O42363	apoa1	Apolipoprotein A-I;Proapolipoprotein A-I	ALDNLDGTDYEQYK	14	1643.73	6.436e-143	180.48	12	28.9593	29.0769	28.9505	29.0904	29.0887	29.1262
O42363	apoa1	Apolipoprotein A-I;Proapolipoprotein A-I	ALDNLDGTDYEQYKLQLSESLTK	23	2643.29	1.8938e-201	174.01	4	23.9388	23.9261	24.1021	NaN	23.6178	23.5416
Q5TYQ3	coa7	Cytochrome c oxidase assembly factor 7	ALETGPDTTVAR	12	1229.63	0.00085172	74.392	3	NaN	NaN	NaN	20.7012	20.4574	21.0941
Q7ZVY5	cs	Citrate synthase, mitochondrial	ALGFPLERPK	10	1126.65	0.00168	70.552	6	25.2962	25.6479	25.2504	25.1829	25.5427	25.3392
Q6NV24	fam213b	Prostamide/prostaglandin F synthase	ALGISANVQAGEKPQCNEDVCTR	23	2516.17	0.029265	16.593	1	NaN	NaN	NaN	21.1763	21.2008	21.2532
Q7SYD5	sec31a	Protein transport protein Sec31A	ALGQHQHLQQPAAAVTGIQK	20	2095.13	0.00060283	45.916	1	NaN	20.7992	20.5072	20.0663	19.6678	19.4679
P13104	tpma	Tropomyosin alpha-1 chain	ALKDEEKMELQEIQLK	16	1944.02	2.2882e-208	188.41	15	25.7962	26.1274	25.8701	27.8579	27.5156	27.7884
O57521	hsp90ab1	Heat shock protein HSP 90-beta	ALLFIPR	7	828.522	0.033135	88.734	1	26.52	26.4469	26.4667	26.5918	26.6759	26.6529
Q90474	hsp90a.1	Heat shock protein HSP 90-alpha 1	ALLFVPR	7	814.507	0.031468	92.692	1	23.7726	23.9546	23.9123	24.0489	24.3949	24.4171
Q6PBU0	fam136a	Protein FAM136A	ALMDGCVGSCVDEHLNLLPSMTR	23	2574.17	5.4491e-07	53.359	1	21.2951	21.2947	21.3638	21.9123	22.1973	21.5531
A0MTA1	apex1	DNA-(apurinic or apyrimidinic site) lyase	ALPADITGMPEYPHK	15	1638.81	0.0043177	33.787	8	23.9983	23.7314	23.954	23.4339	23.1893	23.192
Q4KMC8	aldoca	Fructose-bisphosphate aldolase C-A	ALQASALK	8	800.476	2.5485e-07	125.31	11	26.5112	26.3947	26.0355	26.645	26.8946	27.0869
Q6P0H6	cops4	COP9 signalosome complex subunit 4	ALQFTDAEQLEALK	14	1575.81	5.3896e-15	101.3	6	23.2888	23.1811	22.9456	23.1645	23.1219	22.9787
Q8JH70	aldocb	Fructose-bisphosphate aldolase C-B	ALSDHHVYLEGTLLKPNMVTAGHSCPTK	28	3075.53	1.6979e-66	96.312	1	22.5404	NaN	22.5348	24.1035	23.5336	24.2694
Q8JH71	aldob	Fructose-bisphosphate aldolase B	ALSDHHVYLEGTLLKPNMVTAGHSCTK	27	2978.47	1.2465e-29	78.128	3	22.3452	22.9077	22.3607	24.6282	24.3676	24.5267
Q1JPZ7	prpf39	Pre-mRNA-processing factor 39	ALSSSMALESR	11	1150.57	0.0010726	74.611	5	21.9883	21.6796	21.896	22.0711	22.446	NaN
Q9I8V0	pvalb2	Parvalbumin-2	ALTDAETK	8	847.429	0.0035091	111.95	3	26.6338	26.8088	26.903	26.2343	27.4701	27.9061
Q9I8V0	pvalb2	Parvalbumin-2	ALTDAETKAFLSAGDSDGDGKIGVDEFALLVK	32	3252.64	1.3907e-22	49.525	6	22.3835	22.4472	22.3611	21.8229	22.4825	22.367
Q567V6	eif3k	Eukaryotic translation initiation factor 3 subunit K	ALTNLPHTDFTLCK	14	1629.82	0.0042434	35.054	3	22.8015	22.8917	22.3089	23.1478	23.3384	23.2014
Q32LT7	ttyh3	Protein tweety homolog 3	ALVEMQDDVSELLR	14	1616.81	6.7121e-06	79.875	1	NaN	NaN	NaN	20.7374	21.0838	21.1122
A5WVX0	itpa	Inosine triphosphate pyrophosphatase	ALVFVTGNAK	10	1018.58	0.039651	51.436	1	22.056	22.2178	22.3435	22.466	22.2144	22.1584
Q8JFV8	vat1	Synaptic vesicle membrane protein VAT-1 homolog	ALVLTGYGGYDK	12	1255.64	5.2355e-05	88.021	4	NaN	24.122	24.0056	24.8567	24.9982	25.2959
Q6IQT4	cops2	COP9 signalosome complex subunit 2	ALYEQSLHIK	10	1200.65	0.021329	38.75	1	NaN	19.4147	19.3261	21.9193	21.4922	21.514
Q5BJA5;Q6PC60	hist2h2l	Histone H2B 1/2;Histone H2B 3	AMGIMNSFVNDIFER	15	1742.81	1.712e-49	134.88	42	27.2717	27.0141	27.0151	27.909	27.9338	28.0918
Q6TGS6	yars	Tyrosine--tRNA ligase, cytoplasmic	AMLESIGVPLDK	12	1271.68	3.7555e-06	77.185	5	22.5772	22.6929	22.5825	22.5549	NaN	22.5388
Q7ZVZ6	pitrm1	Presequence protease, mitochondrial	AMSNINSLPEDLK	13	1430.71	0.0017752	69.92	1	21.7097	NaN	21.5521	NaN	NaN	NaN
Q1L8L9	ak2	Adenylate kinase 2, mitochondrial	AMVASGSELGQR	12	1204.59	2.9082e-38	141.08	5	24.11	24.0405	23.7681	23.7995	24.0283	23.9675
Q6PCR7	eif3a	Eukaryotic translation initiation factor 3 subunit A	ANEFLEVGK	9	1005.51	0.01661	70.908	2	21.8564	22.8912	21.8819	20.1263	NaN	20.5459
Q6NWF6	krt8	Keratin, type II cytoskeletal 8	ANLENQIAEAEER	13	1485.71	4.571e-47	140.82	6	23.9145	24.1015	23.7604	22.7758	23.0593	22.8843
Q7ZVB2	aldh9a1a	Aldehyde dehydrogenase family 9 member A1-A	ANNTTFGLASGVFTR	15	1554.78	0.00027942	69.331	2	NaN	21.611	20.6657	23.1975	23.0495	23.266
Q1MTI4	tpi1a	Triosephosphate isomerase A	ANVSDAVADSVR	12	1202.59	1.4234e-08	95.656	6	24.0414	24.2628	23.6057	24.1306	24.1583	24.1378
Q8JFV8	vat1	Synaptic vesicle membrane protein VAT-1 homolog	APEEDTFTYR	10	1227.54	0.00010278	103.31	3	21.0673	21.2905	20.6818	22.111	22.2987	22.2587
Q7SXG4	uba2	SUMO-activating enzyme subunit 2	APLPLEWEEINQLGSQEQVIGSGLK	25	2734.42	3.0901e-10	50.271	2	20.0971	19.955	19.74	21.115	21.2589	21.1411
Q1L8L9	ak2	Adenylate kinase 2, mitochondrial	APSTQEDDTVSGIR	14	1474.69	0.035221	33.842	1	NaN	NaN	NaN	21.2905	19.7555	NaN
O42364	apoeb	Apolipoprotein Eb	AQAQEVSEQLEVQAGALK	18	1897.97	3.7085e-205	188.16	18	27.1576	27.4325	27.2192	27.8255	27.9618	27.7474
Q7ZUQ3	stk3	Serine/threonine-protein kinase 3;Serine/threonine-protein kinase 3 36kDa subunit;Serine/threonine-protein kinase 3 20kDa subunit	AQEGFNHNQQDPCLISK	17	1984.91	0.0014779	46.873	3	NaN	NaN	20.1186	21.5073	21.2814	21.488
Q6IQS6	sae1	SUMO-activating enzyme subunit 1	AQFLIPVDADGQNHAQASLER	21	2279.13	2.4875e-24	88.945	4	NaN	25.3483	NaN	25.1691	25.4258	25.4179
Q6IQS6	sae1	SUMO-activating enzyme subunit 1	AQFLNPMVEVK	11	1274.67	0.013557	58.172	3	23.4664	23.4774	23.5222	24.0687	23.8242	23.9764
Q6PBU0	fam136a	Protein FAM136A	AQGLVTSELEQFQDR	15	1719.84	9.1419e-22	102.65	3	24.4733	24.1791	24.0488	NaN	NaN	NaN
Q6PE25	eef1g	Elongation factor 1-gamma	AQIAAQYSGAR	11	1134.58	0.00017283	89.9	1	23.5036	23.8105	23.4645	24.1662	24.3592	24.3635
Q90473	hspa8	Heat shock cognate 71 kDa protein	AQIHDIVLVGGSTR	14	1464.8	3.9412e-20	110.97	11	25.6352	26.0001	25.5873	27.1497	27.4675	27.4462
Q7ZVJ6	qtrtd1	Queuine tRNA-ribosyltransferase subunit qtrtd1	AQLIQETSAELPQEKPR	17	1937.02	0.00018619	56.039	1	21.0618	20.5888	21.0737	20.8022	21.6067	21.0887
Q6P0V6	rpl8	60S ribosomal protein L8	AQLNIGNVLPVGTMPEGTIVCCLEEKPGDR	30	3266.61	6.1399e-67	96.351	3	20.0109	NaN	20.0207	22.3063	22.5594	22.5503
Q7ZVB2	aldh9a1a	Aldehyde dehydrogenase family 9 member A1-A	AQQPLLSLPEFQSVSTGTLVVK	22	2341.29	5.0171e-08	57.484	1	NaN	NaN	NaN	NaN	21.5428	21.6312
F6P3G4	psmd11a	26S proteasome non-ATPase regulatory subunit 11A	AQSLLSTDR	9	989.514	0.023428	60.398	1	22.7126	22.8997	22.4212	22.612	22.3105	22.8639
Q8AWW7	ruvbl1	RuvB-like 1	AQTEGLNISEEALSHLGEIGTK	22	2296.15	5.178e-45	95.996	3	23.1468	22.5809	22.238	23.1467	23.3715	23.1389
Q90473	hspa8	Heat shock cognate 71 kDa protein	ARFEELNADLFR	12	1479.75	8.1959e-10	101.3	3	22.8695	22.6892	22.7624	23.8927	24.3167	24.1441
Q6P2U9	cops3	COP9 signalosome complex subunit 3	ASALEQFVNNVR	12	1346.69	6.0261e-84	162.26	1	22.3949	22.3455	22.2419	22.6101	22.7087	22.5786
Q7ZW98;Q6NWK2	ap2m1b;ap2m1a	AP-2 complex subunit mu-B;AP-2 complex subunit mu-A	ASENAIVWK	9	1016.53	0.0058409	91.265	1	22.0965	23.0736	21.8675	NaN	NaN	NaN
Q5CZR5	zgc:113413	Natterin-like protein	ASFDLPYTGTVK	12	1297.66	3.494e-11	101.72	7	26.862	27.0191	26.8889	26.6285	26.7387	26.5799
Q7ZU99	vcp	Transitional endoplasmic reticulum ATPase	ASGGESKNDDLSTAILK	17	1704.85	5.6649e-260	204.05	9	25.8309	25.4433	25.8034	25.6362	25.6307	25.609
Q6P0V6	rpl8	60S ribosomal protein L8	ASGNYATVISHNPETK	16	1687.82	3.4792e-09	79.837	7	24.1658	23.7464	23.6254	23.8691	24.8716	24.0955
Q5SP90	smek1	Serine/threonine-protein phosphatase 4 regulatory subunit 3	ASLSSPPTASLHPGSPGSPSSPGTGAR	27	2459.2	0.011644	18.356	1	21.6186	21.7318	21.5164	NaN	21.4746	21.1739
Q8JH71	aldob	Fructose-bisphosphate aldolase B	ASQDAFVTR	9	993.488	0.00052819	109.02	4	23.3485	23.4735	23.3129	24.2048	24.5405	24.4456
Q7ZW47	stau2	Double-stranded RNA-binding protein Staufen homolog 2	ASTPLQNTPEK	11	1184.6	0.0010681	73.666	3	21.7041	21.9998	22.2476	NaN	NaN	NaN
Q7SXG4	uba2	SUMO-activating enzyme subunit 2	ATASDQDGDIKR	12	1275.61	5.4718e-20	121.02	1	NaN	NaN	23.258	NaN	NaN	NaN
Q7ZVA6	eif4a3	Eukaryotic initiation factor 4A-III	ATAVVPVR	8	811.492	0.010575	67.981	5	20.8147	20.7568	20.937	21.4867	21.6144	21.4037
Q7ZVA6	eif4a3	Eukaryotic initiation factor 4A-III	ATAVVPVRK	9	939.587	0.011412	43.979	0	19.167	NaN	19.5587	18.8359	19.9376	19.5438
P13104	tpma	Tropomyosin alpha-1 chain	ATDAEGDVASLNR	13	1317.62	0	245.46	9	26.6497	26.9031	26.6747	26.5838	26.7549	26.554
P13104	tpma	Tropomyosin alpha-1 chain	ATDAEGDVASLNRR	14	1473.72	5.0883e-21	111.31	7	24.0772	24.3491	24.1404	24.0658	24.2067	24.1434
F1QFS9	usp13	Ubiquitin carboxyl-terminal hydrolase 13	ATDLGELLVPYMPTIR	16	1787.95	1.1726e-28	74.296	2	NaN	NaN	NaN	21.3254	NaN	NaN
P13104	tpma	Tropomyosin alpha-1 chain	ATEDELDK	8	919.413	0.019143	87.639	4	24.9613	23.5629	23.7355	21.5102	22.6549	23.0385
P13104	tpma	Tropomyosin alpha-1 chain	ATEDELDKYSEALK	14	1610.77	0	278.33	12	26.4133	26.7729	26.3199	26.773	26.8854	26.9204
P13104	tpma	Tropomyosin alpha-1 chain	ATEDELDKYSEALKDAQEK	19	2182.03	0	266.62	17	28.3224	28.4081	28.4781	28.3848	28.2648	28.3108
Q7SZC2	cse1l	Exportin-2	ATIELCQTHATDINALK	17	1897.96	1.5139e-09	78.501	2	NaN	21.3926	21.3441	21.9604	21.8889	22.0411
Q7T3H1	dctn2	Dynactin subunit 2	ATMEDAETQSK	11	1209.52	3.8906e-10	113.67	4	21.746	21.7349	21.3012	20.8067	21.1549	20.904
Q6DH65	denr	Density-regulated protein	ATTENAESGSPENKVDR	17	1803.82	2.1145e-70	137.61	3	21.3791	NaN	21.1087	21.2983	21.0889	20.9251
Q9W6A9	opn1sw1	Opsin-1, short-wave-sensitive 1	AVAAQQAESESTQK	14	1446.7	0	218.6	12	25.7616	25.7754	25.5727	25.9709	26.1729	26.4196
Q9W6A9	opn1sw1	Opsin-1, short-wave-sensitive 1	AVAAQQAESESTQKAER	17	1802.88	0.00025301	41.367	0	21.0298	20.2682	20.4242	NaN	NaN	NaN
Q32LQ4	bhmt	Betaine--homocysteine S-methyltransferase 1	AVAEELSAER	10	1073.54	3.022e-13	125.75	8	27.4339	27.3899	27.2049	27.9609	28.0724	28.1602
Q6PH19	gatm	Glycine amidinotransferase, mitochondrial	AVAEIEEMCNILQHEGVTVR	20	2297.11	1.4099e-87	135.38	3	22.3505	22.1116	22.2814	24.2153	24.4369	24.2687
Q6PGV1	atp6v0d1	V-type proton ATPase subunit d 1	AVAEYYPEYK	10	1231.58	5.9573e-05	105.98	6	23.4275	23.087	23.1375	23.0382	23.1452	23.0251
Q6NXA9	ubxn1	UBX domain-containing protein 1	AVAHTGNQGIER	12	1251.63	0.0031296	49.483	6	23.0472	22.9937	22.6587	22.5744	23.0382	22.9004
Q4VBV9	nit2	Omega-amidase NIT2	AVDNQVYVATASPAR	15	1560.79	1.7778e-10	57.595	0	20.4235	20.5764	19.8627	21.3973	21.1708	21.4504
Q7ZUC2	sdf4	45 kDa calcium-binding protein	AVDPDGDGLVTWDEYR	16	1806.81	6.4754e-23	96.208	4	21.8678	21.7145	21.9793	20.6516	21.3666	20.6402
Q803W1	scrn3	Secernin-3	AVDVITDLLEK	11	1214.68	0.004732	62.338	1	21.9966	21.9915	21.7919	21.5316	22.0668	22.0565
Q6P3L0	mvp	Major vault protein	AVEAFIDTQGDEAEEEER	18	2036.88	2.0732e-44	110.74	2	NaN	NaN	NaN	21.0096	20.4415	21.2952
Q6P3L0	mvp	Major vault protein	AVEAFIDTQGDEAEEEERESR	21	2409.06	6.6382e-78	126.26	4	23.5512	23.5455	23.0941	23.6556	23.9096	23.8081
Q1JPZ7	prpf39	Pre-mRNA-processing factor 39	AVEVSVPGLAMVR	13	1326.73	5.1085e-06	83.137	2	21.5771	21.2011	21.5292	21.5284	21.6435	21.7828
Q7ZVF9;Q7ZVI7	actbb;actba	Actin, cytoplasmic 2;Actin, cytoplasmic 2, N-terminally processed;Actin, cytoplasmic 1;Actin, cytoplasmic 1, N-terminally processed	AVFPSIVGR	9	944.544	0.00163	104.06	6	28.0049	28.1856	28.1385	28.8994	28.9283	28.9237
Q7ZVF9;Q7ZVI7	actbb;actba	Actin, cytoplasmic 2;Actin, cytoplasmic 2, N-terminally processed;Actin, cytoplasmic 1;Actin, cytoplasmic 1, N-terminally processed	AVFPSIVGRPR	11	1197.7	6.1716e-08	105.98	17	26.5558	26.9392	26.6367	27.1754	27.2943	27.2065
Q4VBT1	fabp1b.1	Fatty acid binding protein 1-B.1	AVGLPDDMIEK	11	1186.59	0.0011278	72.152	3	23.5882	27.922	27.6846	27.258	27.1914	27.3432
Q6GMK8	gmppaa	Mannose-1-phosphate guanyltransferase alpha-A	AVILIGGPQK	10	994.618	0.033567	53.756	0	20.3347	20.3604	20.0522	20.8637	20.8517	21.0503
Q58EB4	hibch	3-hydroxyisobutyryl-CoA hydrolase, mitochondrial	AVLIDKDQSPK	11	1212.67	0.0049204	57.164	1	21.4212	21.6683	21.3579	21.4892	20.9494	21.3583
Q7ZUW2	hyou1	Hypoxia up-regulated protein 1	AVLQAAHIAGLK	12	1190.71	0.00050734	62.466	2	21.3564	21.5242	21.7348	22.9598	23.0244	23.047
Q6NYG8	dpyd	Dihydropyrimidine dehydrogenase [NADP(+)]	AVPEEMEAAKEEK	13	1459.69	0.0076316	43.878	3	21.863	21.7825	21.7826	21.4291	21.5809	21.7814
Q5BJI7	smyd2a	N-lysine methyltransferase SMYD2-A	AVQEINPEEEIFNSYIDLLYPTEDR	25	2996.43	0.0095334	16.712	1	NaN	18.1614	17.5004	NaN	19.2046	19.2228
Q6NWC6	cpsf6	Cleavage and polyadenylation specificity factor subunit 6	AVSDASAADYGSAIETLVTAISLIK	25	2465.29	2.9291e-131	138.09	4	21.8219	22.124	21.4542	23.2807	23.0296	23.0275
Q5PRD0;Q7T356	ywhaba;ywhabb	14-3-3 protein beta/alpha-A;14-3-3 protein beta/alpha-B	AVTEGGVELSNEER	14	1488.71	7.5817e-94	160.48	12	27.5209	27.7794	27.6527	27.7535	27.8055	27.7229
Q52PJ5	dpysl3	Dihydropyrimidinase-related protein 3	AVTIASQTNCPLYVTR	16	1792.91	1.4368e-69	138.19	4	21.5129	NaN	20.8249	23.0969	22.7223	22.7903
Q6IQE0	puf60b	Poly(U)-binding-splicing factor PUF60-B	AVTPPMPLLTPTTPGGLPPAAAVAAAAATAK	31	2823.56	4.5171e-16	48.226	5	23.105	22.9887	22.8803	22.7069	22.6963	22.7195
Q6P0V6	rpl8	60S ribosomal protein L8	AVVGVVAGGGR	11	940.545	8.6993e-05	92.732	5	25.5374	25.7037	25.4001	24.7495	24.5963	24.7786
Q9DGJ3	npc2	Epididymal secretory protein E1	AVVHGVLAGVPVPFPIPIDDGCK	23	2356.26	2.0025e-22	74.776	11	24.4738	24.3771	24.4404	26.1487	26.1201	26.2411
Q5TZ66	snap25a	Synaptosomal-associated protein 25-A	AWGNNQDGVVASQPAR	16	1668.8	1.1043e-05	63.681	3	22.5136	22.6881	22.5502	NaN	NaN	NaN
Q6NXA4	ilf3	Interleukin enhancer-binding factor 3 homolog	AYAALAALEK	10	1019.57	0.0046675	81.017	2	21.6094	22.1742	21.8249	23.6504	23.551	23.7578
Q7ZWJ7	rpl34	60S ribosomal protein L34	AYGGSMCAK	9	943.389	0.022195	66.568	4	22.2828	22.4813	22.2148	21.6606	22.0136	22.1546
Q9PV90	rplp0	60S acidic ribosomal protein P0	AYLADPTAFAVAAPVAAATEQK	22	2175.12	3.0983e-30	86.557	10	23.3177	22.98	22.8378	23.7929	23.8549	23.767
A0MTA1	apex1	DNA-(apurinic or apyrimidinic site) lyase	AYLCGLDAR	9	1037.5	0.035371	47.603	1	NaN	NaN	NaN	22.278	22.3625	NaN
Q7T356	ywhabb	14-3-3 protein beta/alpha-B	AYQDAFDISK	10	1156.54	0.0085955	64.82	5	25.6173	25.7848	25.4273	25.4421	25.4154	25.5817
Q7T356	ywhabb	14-3-3 protein beta/alpha-B	AYQDAFDISKK	11	1284.63	4.3293e-07	101.35	6	23.1832	23.2852	22.663	22.8529	22.8642	22.7399
Q5PRD0	ywhaba	14-3-3 protein beta/alpha-A	AYQDAFEISK	10	1170.56	0.0045777	73.499	6	NaN	27.1794	26.9768	26.9226	27.0213	26.9536
Q5PRD0	ywhaba	14-3-3 protein beta/alpha-A	AYQDAFEISKK	11	1298.65	1.6222e-07	96.334	8	24.9354	25.0228	24.875	24.405	24.3943	24.1675
Q9PTP1	pcna	Proliferating cell nuclear antigen	CAGNEDIITLR	11	1260.61	7.8792e-51	153.34	2	NaN	22.3662	21.7934	22.8062	22.7374	22.8216
Q6NUW5	anp32e	Acidic leucine-rich nuclear phosphoprotein 32 family member E	CANLTYLNLSGNK	13	1466.72	1.6428e-18	110.38	3	NaN	20.4111	NaN	23.5093	23.3701	23.462
Q49HM9	grk7a	G-protein-coupled receptor kinase 7A	CDMGGLDNLVANTAYLK	17	1853.87	1.458e-09	78.441	2	NaN	NaN	NaN	20.6821	20.6758	NaN
Q568V3	nccrp1	F-box only protein 50	CDSEWQLGAHGVPMPDTVDWK	21	2427.06	9.8385e-06	55.453	3	23.3372	23.1102	22.8596	21.0243	20.9474	21.0305
Q7ZVF9;Q7ZVI7	actbb;actba	Actin, cytoplasmic 2;Actin, cytoplasmic 2, N-terminally processed;Actin, cytoplasmic 1;Actin, cytoplasmic 1, N-terminally processed	CDVDIRK	7	904.444	1.0333e-187	200.12	3	25.8124	25.6406	25.2029	24.5586	24.7673	24.973
Q98TZ8	flot2a	Flotillin-2a	CEDVETAEGVAITVTGVAQVK	21	2175.07	0.00011517	51.611	3	20.6402	22.2728	22.4892	22.0705	22.2757	22.1344
Q8JGR4	rpl24	60S ribosomal protein L24	CESAFLSK	8	940.432	0.019145	95.502	2	21.7277	21.8629	21.8969	21.906	NaN	NaN
Q9PV90	rplp0	60S acidic ribosomal protein P0	CFIVGADNVGSK	12	1265.61	5.9661e-05	87.719	6	23.3415	23.6898	23.3892	22.6713	22.7907	22.8185
Q0P3Z2	pter	Phosphotriesterase-related protein	CGVIGEIGTSWPITESEKK	19	2090.04	0.0011686	45.916	2	21.6212	21.1886	21.8406	NaN	20.1677	NaN
Q568F6	adss	Adenylosuccinate synthetase isozyme 2	CGWLDLVLIK	10	1215.67	0.0042255	85.355	3	19.5742	19.627	19.5636	19.7196	20.0515	19.961
Q7SXW6;Q56A35	actr2a;actr2b	Actin-related protein 2-A;Actin-related protein 2-B	CGYAGSNFPEHIFPALVGR	19	2091	2.2961e-08	65.423	3	NaN	NaN	NaN	22.478	22.7415	22.4079
Q9PVK5	ldha	L-lactate dehydrogenase A chain	CHPVSTLVK	9	1039.55	0.010671	75.571	1	NaN	NaN	NaN	21.238	21.6484	21.5539
A5PL98	sdhb	Succinate dehydrogenase [ubiquinone] iron-sulfur subunit, mitochondrial	CHTIMNCTR	9	1191.49	0.020915	43.185	0	18.569	NaN	18.0207	19.898	NaN	20.2265
Q6DGJ3	timm13	Mitochondrial import inner membrane translocase subunit Tim13	CIGKPGSTLDNSEQK	15	1632.78	0.0067337	36.592	1	22.0549	22.4402	22.0997	22.2203	22.1799	22.7342
Q568V3	nccrp1	F-box only protein 50	CIYQLDVK	8	1037.52	0.032951	78.516	1	22.815	23.0639	22.7562	NaN	NaN	NaN
Q90474	hsp90a.1	Heat shock protein HSP 90-alpha 1	CLDLFTELAEDKDNYKK	17	2101	0.00071121	51.591	3	20.7677	21.0659	20.5257	23.4416	23.4319	23.2902
Q6DGY7	crygnb	Gamma-crystallin N-B	CLEVYGDCDNFQDR	14	1789.7	2.2351e-20	111.83	6	23.3318	23.4087	23.3822	24.8661	24.8384	24.9457
F1QEG2	klhl41b		CLFNLGESENLLFAIAGK	18	1995.01	0.009212	48.216	3	NaN	18.1534	17.1981	20.2396	20.1132	20.1425
Q90486;Q90485	ba1;ba2	Hemoglobin subunit beta-1;Hemoglobin subunit beta-2	CLIVYPWTQR	10	1334.68	0.00027114	94.692	7	28.5952	28.4597	28.4055	27.994	28.104	28.0418
O42182	fbln1	Fibulin-1	CLSFDCPANYR	11	1401.58	0.004107	63.624	3	20.6255	21.0508	20.222	21.898	21.4145	21.8431
Q91398	csnk2b	Casein kinase II subunit beta	CMDVYTPK	8	1012.44	0.022556	87.476	1	21.5682	21.7689	21.8162	21.1863	21.043	NaN
Q567V6	eif3k	Eukaryotic translation initiation factor 3 subunit K	CMIDQTHQEERPIR	14	1811.84	0.017973	26.771	2	23.7717	NaN	23.5101	22.7803	22.7573	NaN
Q9I9N6	pycard	Apoptosis-associated speck-like protein containing a CARD	CNAVADDLLR	10	1145.55	0.033218	53.237	1	21.2194	21.7047	NaN	NaN	22.349	22.2214
Q90473	hspa8	Heat shock cognate 71 kDa protein	CNEVIGWLDK	10	1232.59	1.1725e-07	116.55	7	26.9401	26.8326	26.6751	25.1786	25.1048	25.1568
Q90473	hspa8	Heat shock cognate 71 kDa protein	CNEVIGWLDKNQTAEREEFEHQQK	24	2987.38	7.4935e-78	114.39	7	25.8617	25.5426	25.9281	24.0309	23.6761	24.0279
Q7SXF2	ubl5	Ubiquitin-like protein 5	CNQEDTIGDLK	11	1291.57	0.0088917	55.258	0	20.2843	20.1422	20.2375	19.4605	19.6064	19.6442
Q7SXF2	ubl5	Ubiquitin-like protein 5	CNQEDTIGDLKK	12	1419.67	2.3743e-05	83.573	3	22.0287	22.3408	22.0746	21.9707	22.2198	22.1104
Q7ZVF9;Q7ZVI7	actbb;actba	Actin, cytoplasmic 2;Actin, cytoplasmic 2, N-terminally processed;Actin, cytoplasmic 1;Actin, cytoplasmic 1, N-terminally processed	CPEALFQPSFLGMESCGIHETTFNSIMK	28	3230.45	4.0377e-42	81.763	4	21.0772	20.3237	20.5378	21.1353	21.4642	21.7696
Q7ZUP0	anp32a	Acidic leucine-rich nuclear phosphoprotein 32 family member A	CPNLTHLNLSGNK	13	1466.73	3.7868e-17	102.52	8	23.6377	23.2601	23.2505	24.2468	24.4136	24.3616
Q6NSN5	adssl1	Adenylosuccinate synthetase isozyme 1	CQGGNNAGHTVVVEEK	16	1697.78	0.001361	48.216	3	21.4323	21.873	21.5527	21.8561	22.0551	22.1856
Q8JH70	aldocb	Fructose-bisphosphate aldolase C-B	CQYVTEK	7	926.417	8.9784e-142	188.81	6	26.4275	NaN	26.2451	26.0514	26.3997	26.5367
Q6PBU0	fam136a	Protein FAM136A	CSAECCEHPGNSMNQVHQCIER	22	2702.05	0.0005883	29.842	1	NaN	NaN	NaN	21.0134	21.3891	21.0575
P13104	tpma	Tropomyosin alpha-1 chain	CSELEEELK	9	1135.51	0.00049277	109.29	11	27.9693	27.8255	27.7491	27.5419	28.6593	27.6381
P13104	tpma	Tropomyosin alpha-1 chain	CSELEEELKTVTNNMK	16	1923.89	1.7958e-104	154.69	7	25.768	25.6003	25.2959	24.2979	24.3753	24.166
Q6NYG8	dpyd	Dihydropyrimidine dehydrogenase [NADP(+)]	CYMTCNDSGYQAIK	14	1709.68	0.0038355	55.724	2	NaN	20.1726	19.7398	20.3505	20.561	20.5009
Q7ZVK3	sirt2	NAD-dependent protein deacetylase sirtuin-2	CYSQNIDTLER	11	1397.62	0.0071597	60.255	2	20.9941	20.8911	NaN	20.4676	20.7064	20.9883
Q7ZUW2	hyou1	Hypoxia up-regulated protein 1	DAAVFPIQVEFSR	13	1477.76	0.00094092	74.475	5	21.6077	21.9211	21.9839	NaN	23.2234	23.1686
Q98TZ8	flot2a	Flotillin-2a	DADIGVAEAER	11	1144.54	0.0010726	74.611	4	25.1907	25.2107	24.9542	25.0416	24.9323	24.9594
Q5XJA3	prrc1	Protein PRRC1	DAFQEVFGLAMVTGEAGQSNIAPQPVGYAAGVK	33	3321.63	0.045531	4.1565	1	NaN	NaN	NaN	19.2911	18.8946	19.2518
Q568L5	akr1a1b	Alcohol dehydrogenase [NADP(+)] B	DAGHPHYPFNDPY	13	1528.64	0.0089492	36.679	2	21.64	21.9248	21.6171	22.3438	22.0415	22.2365
Q6PFQ2	eif3c	Eukaryotic translation initiation factor 3 subunit C	DAHNALLDIQSSGR	14	1495.74	0.010513	29.633	2	19.141	20.5575	NaN	21.7391	21.3194	21.6247
Q5RGU1	adck3	Chaperone activity of bc1 complex-like, mitochondrial	DANTGAANTYSQAQGK	16	1595.72	0.00057717	55.755	2	NaN	19.5991	19.2067	20.101	20.2047	20.6805
P13104	tpma	Tropomyosin alpha-1 chain	DAQEKLELAEK	11	1272.66	7.4131e-104	170.95	9	22.1795	23.3699	22.1352	24.2282	24.0527	24.3008
Q6NYG8	dpyd	Dihydropyrimidine dehydrogenase [NADP(+)]	DASGDVIMDTGAAR	14	1377.62	0.00046726	73.834	4	21.8458	21.8704	21.2366	21.5107	21.7651	21.7212
Q9I9N6	pycard	Apoptosis-associated speck-like protein containing a CARD	DAVSVTVEILR	11	1200.67	0.0011442	80.014	2	19.8404	20.479	20.3184	21.337	21.4383	21.7015
Q9I8V0	pvalb2	Parvalbumin-2	DCAAADSFNYK	11	1260.51	9.1363e-75	160.77	6	28.9347	28.9664	28.8628	28.9361	28.9522	28.9189
Q9I8V0	pvalb2	Parvalbumin-2	DCAAADSFNYKNFFAK	16	1867.82	3.9306e-60	133.47	6	22.654	22.8164	22.5518	22.3582	22.6398	22.7642
Q9PUE4	copg2	Coatomer subunit gamma-2	DCDPNTGEPDDDGYDDEYVLEDLEVTVADHIQK	33	3780.57	3.0679e-06	31.853	8	22.2147	22.0227	22.0666	22.5301	22.5017	22.5408
Q7ZVB2	aldh9a1a	Aldehyde dehydrogenase family 9 member A1-A	DCELENAIK	9	1090.5	0.0097168	84.615	3	25.1557	25.5535	25.112	NaN	NaN	NaN
Q1MTI4	tpi1a	Triosephosphate isomerase A	DCGIDWVILGHSER	14	1655.77	0.013394	28.283	2	20.7184	19.9258	19.8217	22.7762	22.6042	22.738
Q6P3L0	mvp	Major vault protein	DDEGQVQFDGSGQVK	15	1607.71	9.2756e-30	115.91	6	22.9825	23.2342	22.9788	22.9436	23.0232	23.1644
Q7ZVF9	actbb	Actin, cytoplasmic 2;Actin, cytoplasmic 2, N-terminally processed	DDEIAALVVDNGSGMCK	17	1792.8	0	238.02	14	26.5571	26.4075	26.404	26.6443	26.6885	26.7286
Q52PJ5	dpysl3	Dihydropyrimidinase-related protein 3	DDFTQIPEGVNGAEER	16	1775.8	4.2876e-18	93.909	5	22.2274	22.2066	22.6647	22.3839	22.3278	22.5423
Q90460	alcama	CD166 antigen homolog A	DDPTVSAMDGYK	12	1297.55	0.044476	43.405	1	20.9032	20.5721	20.512	20.7068	20.9978	20.4802
P79732	rrm1	Ribonucleoside-diphosphate reductase large subunit	DDSIEGIYDTLK	12	1367.65	0.042255	37.248	0	20.7826	NaN	20.7504	NaN	20.3529	NaN
Q9I8V0	pvalb2	Parvalbumin-2	DEDVAAALK	9	930.466	0.022244	65.224	5	26.2276	26.3332	26.3632	25.6272	NaN	25.6536
Q9I8V0	pvalb2	Parvalbumin-2	DEDVAAALKDCAAADSFNYK	20	2172.96	0	244.01	12	27.1788	27.4656	27.3444	26.884	26.9577	27.1147
Q7ZVI7	actba	Actin, cytoplasmic 1;Actin, cytoplasmic 1, N-terminally processed	DEEIAALVVDNGSGMCK	17	1806.81	0	226.65	14	26.7279	26.723	26.6709	26.8446	26.7761	26.7428
Q4VBV9	nit2	Omega-amidase NIT2	DETASYVAWGHSSVINPWGEVISK	24	2631.26	2.0932e-06	36.935	2	21.558	20.5678	21.0156	21.5615	21.6969	21.6171
O42248	gnb2l1	Guanine nucleotide-binding protein subunit beta-2-like 1	DETNYGIPQR	10	1191.55	3.022e-13	125.75	6	24.5323	24.6799	24.4965	24.8424	24.6438	24.6886
Q6IQP3	calua	Calumenin-A	DFDLNNDR	8	1007.43	0.019326	93.374	2	22.8717	22.9166	22.8511	22.5005	22.7055	22.6331
A8WG88	tmx2a	Thioredoxin-related transmembrane protein 2-A	DFNLNEIFQK	10	1266.62	0.006782	48.284	1	NaN	NaN	NaN	NaN	NaN	NaN
Q8JH70;Q4KMC8	aldocb;aldoca	Fructose-bisphosphate aldolase C-B;Fructose-bisphosphate aldolase C-A	DGADFAK	7	722.324	0.022145	87.754	1	21.3198	21.7411	NaN	21.2473	22.746	23.2912
Q8JH71	aldob	Fructose-bisphosphate aldolase B	DGCDFAK	7	811.317	0.036247	96.285	1	19.8413	NaN	19.1267	22.1361	22.9992	23.3781
Q6PCR6	zfr	Zinc finger RNA-binding protein	DGDVTSSMVKDPADVLDR	18	1918.89	1.9142e-11	77.554	1	21.9032	22.1531	22.0525	NaN	NaN	NaN
Q6NYL5	gpt2l	Alanine aminotransferase 2-like	DGGIPSDPDNIYLTTGASDGIVTILK	26	2631.33	7.2108e-28	77.445	8	22.899	22.7412	22.3928	22.6897	23.0479	23.1233
Q9DGK4	tpt1	Translationally-controlled tumor protein homolog	DGLEIEK	7	802.407	0.027895	98.523	3	24.7361	24.8227	24.6866	24.8348	24.7797	24.9311
Q9DGK4	tpt1	Translationally-controlled tumor protein homolog	DGLEIEKC	8	962.438	0.022292	80.438	2	25.0498	25.1673	24.8364	24.6888	24.7321	24.6968
Q6PI52	calm1a	Calmodulin	DGNGYISAAELR	12	1264.6	4.6319e-06	92.856	4	22.3862	22.4018	22.4241	23.2646	23.2663	22.9527
O42248	gnb2l1	Guanine nucleotide-binding protein subunit beta-2-like 1	DGQAMLWDLNEGK	13	1475.67	0.011225	50.305	2	21.2363	NaN	21.0039	22.6247	22.3874	22.281
Q6P698	lcp1	Plastin-2	DGSISSSMPVLDLIDAIQPGSIR	23	2370.21	1.4931e-220	178.03	7	22.249	22.0546	23.8354	23.4005	21.6966	21.9955
Q7SXP4	srsf1a	Serine/arginine-rich splicing factor 1A	DGTGVVEFVR	10	1077.55	0.0096859	62.166	2	23.0035	23.1959	23.0084	23.1252	23.217	23.1106
Q7T339	chmp5	Charged multivesicular body protein 5	DGVLVDEFGLPQIPAT	16	1669.86	0.0083938	46.318	3	22.0357	21.9347	21.9434	22.0478	22.0095	22.1179
Q6DHC1	rab18b	Ras-related protein Rab-18-B	DGVQCAFEELVEK	13	1522.7	1.9305e-08	90.412	3	NaN	21.9086	21.8789	22.2401	22.2912	22.3531
Q7ZUG5	rps21	40S ribosomal protein S21	DHASIQINIAEVDR	14	1579.8	2.2993e-18	92.939	6	NaN	NaN	NaN	24.5728	24.638	22.2958
Q5XJ54	glrx3	Glutaredoxin 3	DHNVQYSSFDILSDEEVR	18	2151.97	0.001569	37.4	1	NaN	NaN	NaN	21.4742	NaN	21.3108
Q6PCR7	eif3a	Eukaryotic translation initiation factor 3 subunit A	DIDIEDLEELDPDFIMAK	18	2119.99	5.2623e-51	114.96	9	21.8163	21.48	21.562	20.7241	20.9375	21.1448
Q7ZU42	ola1	Obg-like ATPase 1	DIEIIHEELR	10	1265.66	0.0076429	47.894	3	NaN	21.622	NaN	21.8451	22.0452	22.1661
Q8JIU7	naca	Nascent polypeptide-associated complex subunit alpha	DIELVMSQANVSR	13	1460.73	1.2746e-56	147.26	6	23.9927	23.7505	23.6589	24.4975	24.4515	24.5656
Q7SZP2	zgc:65873	UPF0690 protein C1orf52 homolog	DIGQATSDKNFVEEEKR	17	1964.94	3.3544e-06	69.081	1	20.795	20.7884	20.7321	21.027	20.6204	20.6877
Q9DGK4	tpt1	Translationally-controlled tumor protein homolog	DIITGDEMFSDIYK	14	1645.75	1.2647e-10	91.812	16	27.3096	27.4151	27.3529	27.1015	27.272	27.2373
Q6PH19	gatm	Glycine amidinotransferase, mitochondrial	DILMVVGNEIIEAPMAWR	18	2056.05	3.1475e-13	79.837	7	18.222	18.9112	18.84	21.2322	20.6993	20.6815
O57521	hsp90ab1	Heat shock protein HSP 90-beta	DKEISDDEAEEEKAEK	16	1863.82	0	213.93	5	22.2731	22.3759	21.9242	21.6871	22.001	21.971
Q8JH71	aldob	Fructose-bisphosphate aldolase B	DKGIVVGIK	9	927.575	0.0091619	96.957	2	24.3081	24.3215	24.0958	23.6793	23.6831	23.72
Q6PBI5	rps25	40S ribosomal protein S25	DKLNNLVLFDK	11	1317.73	0.016682	41.87	0	24.1476	NaN	23.9514	23.9049	23.8568	23.9672
Q7ZU13	spns1	Protein spinster homolog 1	DLAENYVPSDDAPIVVPR	18	1968.98	2.838e-30	100.04	2	21.6572	21.3556	21.1379	21.2042	21.1011	21.0985
Q90XG0	tpi1b	Triosephosphate isomerase B	DLDGFLVGGASLKPEFIDIINAK	23	2431.3	3.1477e-113	136.62	24	27.2294	27.4209	26.8976	27.6254	27.7905	27.8775
Q7SZC2	cse1l	Exportin-2	DLEGSDIDTR	10	1119.5	0.032041	53.567	2	22.188	22.1974	21.9675	22.2819	22.4107	22.3354
Q7T3C7	rtn4ip1	Reticulon-4-interacting protein 1 homolog, mitochondrial	DLGADDVVDYTAGPVEK	17	1762.83	8.9852e-09	79.514	6	21.9498	21.9362	22.0928	21.3689	21.591	21.635
Q6DRJ7	ndc80	Kinetochore protein NDC80 homolog	DLGYPFALSK	10	1109.58	0.0016449	89.08	1	NaN	NaN	22.2138	21.6532	NaN	NaN
Q567V6	eif3k	Eukaryotic translation initiation factor 3 subunit K	DLIDGITGFEESVR	14	1549.76	2.1813e-06	82.651	5	22.2722	21.9683	21.9021	21.9223	21.989	22.1639
Q6DEH3;Q6DGS3	camk2d1;camk2d2	Calcium/calmodulin-dependent protein kinase type II delta 1 chain;Calcium/calmodulin-dependent protein kinase type II delta 2 chain	DLKPENLLLASK	12	1339.77	0.0048711	53.034	3	21.8268	22.1666	21.4182	22.4959	22.3767	22.473
Q9IBD1	celf3	CUGBP Elav-like family member 3	DLKPIFEQFGK	11	1320.71	0.0003186	75.819	8	22.4811	22.29	22.468	22.7737	22.7471	22.8274
Q9PV90	rplp0	60S acidic ribosomal protein P0	DLLLANK	7	785.465	0.044575	86.512	1	23.314	23.3832	23.2518	23.1821	22.9528	23.1291
Q7SXW6;Q56A35	actr2a;actr2b	Actin-related protein 2-A;Actin-related protein 2-B	DLMVGDEASELR	12	1333.62	4.6642e-15	116.24	6	23.7438	24.0085	23.9245	23.9314	24.0139	NaN
Q66I21	aldh8a1	Aldehyde dehydrogenase family 8 member A1	DLNLPFGGMK	10	1090.55	0.031384	53.751	1	21.5657	21.6035	21.5254	21.4691	21.2718	21.4104
Q66HV4	copb1	Coatomer subunit beta	DLQHPNEFIR	10	1267.63	0.00057981	77.662	4	22.3506	22.535	22.2418	22.3934	22.1908	22.6324
O42364	apoeb	Apolipoprotein Eb	DLQLLAGK	8	856.502	0.029929	81.296	1	23.8529	24.1686	23.8543	25.4834	25.5059	25.6426
F1QEG2	klhl41b		DLQTNESLDSVMCFDTER	18	2158.91	9.7507e-12	77.871	1	19.4183	19.9321	NaN	21.1575	NaN	21.001
Q6PBW5	rpe65a	Retinoid isomerohydrolase	DLSEIAR	7	802.418	1.367e-16	131.04	5	22.8219	22.8908	22.7095	22.8419	22.916	22.8519
Q9PTP1	pcna	Proliferating cell nuclear antigen	DLSQIGDAVMISCAK	15	1606.77	8.0604e-41	126.77	12	25.561	25.3845	25.4628	25.288	25.3287	25.2682
Q7ZUP0	anp32a	Acidic leucine-rich nuclear phosphoprotein 32 family member A	DLSTIEPLK	9	1014.56	0.014011	72.928	4	23.7561	23.9362	24.1078	23.7341	23.8601	23.7501
Q7ZUP0	anp32a	Acidic leucine-rich nuclear phosphoprotein 32 family member A	DLSTIEPLKK	10	1142.65	0.003145	57.347	4	23.0345	22.9264	22.5737	23.2721	23.2679	23.5066
Q9PVK5	ldha	L-lactate dehydrogenase A chain	DLTDELALVDVMEDK	15	1704.81	2.1682e-20	74.428	3	24.4932	24.3031	24.278	25.4076	25.5644	25.5353
Q9PVK5	ldha	L-lactate dehydrogenase A chain	DLTDELALVDVMEDKLK	17	1945.99	4.97e-24	97.291	6	22.0442	21.7834	21.6485	22.4322	22.4344	22.5616
Q7ZVF9;Q7ZVI7	actbb;actba	Actin, cytoplasmic 2;Actin, cytoplasmic 2, N-terminally processed;Actin, cytoplasmic 1;Actin, cytoplasmic 1, N-terminally processed	DLTDYLMK	8	997.479	1.5922e-05	130.27	11	26.5959	26.5979	26.4845	26.7195	26.9178	26.8523
Q7ZWJ4	rpl18a	60S ribosomal protein L18a	DLTTSGAVTQCYR	13	1470.68	4.7432e-06	83.204	3	NaN	NaN	NaN	22.2233	22.4274	22.1863
Q7ZVF9;Q7ZVI7	actbb;actba	Actin, cytoplasmic 2;Actin, cytoplasmic 2, N-terminally processed;Actin, cytoplasmic 1;Actin, cytoplasmic 1, N-terminally processed	DLYANTVLSGGTTMYPGIADR	21	2214.06	0	261.28	38	29.0514	29.1668	28.9208	28.9119	29.0083	28.9525
Q6TH22	ddi2	Protein DDI1 homolog 2	DMLLANPHELSLLK	14	1592.86	0.029504	24.964	0	NaN	NaN	NaN	22.0064	21.9512	21.6333
E7FBU4	mms19	MMS19 nucleotide excision repair protein homolog	DNEAIGQFFHDIIIPR	16	1883.95	5.8878e-19	93.909	3	19.8304	NaN	19.2626	20.8699	20.7893	20.9514
Q5PRD0	ywhaba	14-3-3 protein beta/alpha-A	DNLTLWTSENQGDEGDAGEGEN	22	2349.95	6.1894e-15	69.765	3	22.1214	22.0951	21.8189	21.8896	22.0961	22.1136
Q7T356	ywhabb	14-3-3 protein beta/alpha-B	DNLTLWTSENQGEEAGENEN	20	2248.94	1.5535e-07	63.447	5	21.8598	21.9472	21.6402	21.3133	21.535	21.6601
Q90473	hspa8	Heat shock cognate 71 kDa protein	DNNLLGK	7	772.408	2.7145e-10	130.77	3	26.2194	26.3464	25.9634	25.8883	25.8033	25.9456
Q90473	hspa8	Heat shock cognate 71 kDa protein	DNNLLGKFELTGIPPAPR	18	1951.05	0.0033215	37.431	1	NaN	21.4041	21.3323	NaN	NaN	18.855
O57521	hsp90ab1	Heat shock protein HSP 90-beta	DNSTMGYMMAK	11	1247.5	0.0021268	68.536	1	23.5072	23.663	23.5556	24.6086	24.6146	24.6889
Q90474	hsp90a.1	Heat shock protein HSP 90-alpha 1	DNSTMGYMTAK	11	1217.51	2.7727e-08	111.5	6	23	23.257	22.926	23.1669	23.465	23.3822
Q1RM09	basp1	Brain acid soluble protein 1 homolog	DPAPAVAAASESKPDAESK	19	1839.88	4.8379e-11	73.448	4	21.5952	21.7308	21.0726	21.3171	21.4789	21.2518
Q7ZV55	eif3i	Eukaryotic translation initiation factor 3 subunit I	DPQQIEDNQPYISVPCSESK	20	2333.05	0.00059241	36.454	2	21.3734	21.1091	21.6539	22.1216	21.9807	21.9785
O42182	fbln1	Fibulin-1	DQSSCDALLSGSSTCETK	18	1944.8	1.9091e-45	112.74	6	22.6214	22.676	22.3873	22.6872	22.6861	22.7702
Q9PW80	igf2bp3	Insulin-like growth factor 2 mRNA-binding protein 3	DQTPDENDQVVVK	13	1485.69	1.9305e-08	90.412	6	23.9142	23.991	23.821	23.8742	23.8604	23.8691
O57521	hsp90ab1	Heat shock protein HSP 90-beta	DQVAHSAFVER	11	1257.61	3.4096e-23	131.32	9	24.7994	24.6569	24.5736	26.5008	26.516	26.5699
Q90474	hsp90a.1	Heat shock protein HSP 90-alpha 1	DQVANSAFVER	11	1234.59	0.0041399	58.754	0	25.5747	25.6215	25.2736	NaN	NaN	NaN
A2VD23	stm	Protein starmaker	DSAEQHGVTTDGKDEAEQHGVTTDGQDSAEK	31	3241.39	0.015537	20.365	1	NaN	21.0081	NaN	21.6001	21.6168	21.7377
Q642H9	rps4x	40S ribosomal protein S4, X isoform	DSIGNSFATR	10	1066.5	0.0092117	63.32	1	21.9707	22.0881	21.6826	22.6392	22.8098	22.8373
A9JRE2	mri1	Methylthioribose-1-phosphate isomerase	DSLCHLTSARPTAVNMGR	18	1984.96	0.0015875	46.543	3	21.961	22.1332	NaN	21.9703	21.8644	21.7871
Q6ZM19	eif6	Eukaryotic translation initiation factor 6	DSLIDSLT	8	862.428	0.011242	92.692	1	22.1888	22.3696	NaN	NaN	NaN	NaN
P61485	rpl36a	60S ribosomal protein L36a	DSLYAQGK	8	880.429	0.019474	91.626	1	22.7941	23.0923	22.6732	22.0516	22.1958	22.2516
Q6DEL2	clptm1	Cleft lip and palate transmembrane protein 1 homolog	DSSAQPAAGETPAAITEKPEGEK	23	2283.09	5.2013e-11	64.589	6	22.4898	23.0178	22.695	22.5866	22.2418	22.5707
Q5PRD0;Q6PC29;Q7T356	ywhaba;ywhag1;ywhabb	14-3-3 protein beta/alpha-A;14-3-3 protein gamma-1;14-3-3 protein beta/alpha-B	DSTLIMQLLR	10	1188.65	0.00011897	97.277	3	20.0812	19.474	19.1997	22.7677	22.8347	22.856
A9JRE2	mri1	Methylthioribose-1-phosphate isomerase	DSVTILTHCNTGSLATAGYGTALGVVR	27	2733.38	2.1004e-41	86.08	2	NaN	NaN	NaN	22.4839	22.3043	22.5837
Q7ZVF9;Q7ZVI7	actbb;actba	Actin, cytoplasmic 2;Actin, cytoplasmic 2, N-terminally processed;Actin, cytoplasmic 1;Actin, cytoplasmic 1, N-terminally processed	DSYVGDEAQSK	11	1197.52	6.5236e-75	162	21	30.4159	30.5572	30.3545	29.8849	30.1593	30.19
Q7ZVF9;Q7ZVI7	actbb;actba	Actin, cytoplasmic 2;Actin, cytoplasmic 2, N-terminally processed;Actin, cytoplasmic 1;Actin, cytoplasmic 1, N-terminally processed	DSYVGDEAQSKR	12	1353.62	2.4215e-219	200.93	6	28.1048	28.2052	27.9019	27.7435	28.1683	28.0762
Q6PI52	calm1a	Calmodulin	DTDSEEEIR	9	1092.46	4.9978e-16	135.71	6	24.7616	24.9772	24.7255	24.7344	25.0065	25.0256
Q6PI52	calm1a	Calmodulin	DTDSEEEIREAFR	13	1595.71	4.0453e-106	166.62	11	26.4544	26.6634	26.6085	26.7279	26.4087	26.7585
Q7SX99	fh	Fumarate hydratase, mitochondrial	DTFGELK	7	808.397	0.027295	71.296	2	NaN	NaN	NaN	NaN	NaN	NaN
Q1RM03	tchp	Trichoplein keratin filament-binding protein	DTLARQLVEK	10	1171.66	0.02812	46.001	3	21.3054	20.8567	21.3444	20.6432	20.7365	21.4898
Q6DHQ3	acy3.2	N-acyl-aromatic-L-amino acid amidohydrolase (carboxylate-forming) B	DTLSTPITDSSPYEVR	16	1779.85	2.9752e-12	86.548	3	21.9116	21.7993	21.1381	22.3719	22.2151	22.1088
Q6PC69	rpl10a	60S ribosomal protein L10a	DTLYEAVK	8	937.476	7.5929e-05	108.46	0	21.1996	21.0908	21.1735	20.6272	20.8832	20.2669
Q7SXU0	eif3ja	Eukaryotic translation initiation factor 3 subunit J-A	DTPLTPEDELAEK	13	1456.69	1.5345e-07	88.092	5	23.2491	23.5851	23.0563	22.5523	22.6103	22.6256
Q6NWF6	krt8	Keratin, type II cytoskeletal 8	DTSVVVEMDNSR	12	1350.61	1.8265e-150	185.3	17	27.6073	27.8635	27.6855	26.9272	26.9664	26.93
Q6NWF6	krt8	Keratin, type II cytoskeletal 8	DVDEAYMNKVELEAK	15	1752.82	1.3033e-26	112.17	8	23.7834	23.8292	23.4998	22.8195	22.8115	22.7777
Q7ZU99	vcp	Transitional endoplasmic reticulum ATPase	DVDLDFLAK	9	1034.53	0.014011	72.928	2	25.2889	25.2308	25.3284	25.9156	25.887	25.8435
Q6DC61	mnd1	Meiotic nuclear division protein 1 homolog	DVFQLKDIEK	10	1233.66	0.0055893	57.785	1	20.8825	21.5152	20.8255	19.8409	20.3219	19.5382
Q7ZV82	rpl27	60S ribosomal protein L27	DVFRDPALKR	10	1215.67	0.01043	68.355	1	21.5619	21.6132	21.2197	21.0359	21.6813	21.7348
Q7ZVA6	eif4a3	Eukaryotic initiation factor 4A-III	DVIAQSQSGTGK	12	1189.59	2.0216e-10	76.24	0	21.583	NaN	NaN	21.335	NaN	NaN
Q9I8L5	fabp10a	Fatty acid-binding protein 10-A, liver basic	DVKPVTEIQQNGSDFTITSK	20	2206.11	1.2324e-70	122.18	9	25.3969	25.5742	25.2542	24.6458	24.703	24.8009
Q7ZVY5	cs	Citrate synthase, mitochondrial	DVLSDLVPK	9	984.549	0.012438	74.173	3	24.0122	24.3238	24.2971	24.4049	24.4517	24.3619
O42248	gnb2l1	Guanine nucleotide-binding protein subunit beta-2-like 1	DVLSVAFSADNR	12	1292.64	1.8438e-11	104.59	9	22.5613	22.7853	22.7445	24.1103	24.0799	24.1471
F6P3G4	psmd11a	26S proteasome non-ATPase regulatory subunit 11A	DVQDDDEEAVR	11	1289.54	9.7727e-16	124.42	6	22.8107	22.8533	22.5426	22.6621	22.8127	22.8237
F1QGH9	psmd11b	26S proteasome non-ATPase regulatory subunit 11B	DVQEDDEEAVR	11	1303.55	1.8511e-18	128.01	6	21.8027	22.2802	21.8706	21.9739	21.7532	22.1171
Q7SY24	prkcbb	Protein kinase C beta type	DVVIQDDDVECTMVEK	16	1893.83	2.2325e-39	115.8	6	23.2926	22.917	23.2637	22.7201	22.6762	22.9431
Q6IQ97	rbm4.1	RNA-binding protein 4.1	DYAFVHMER	9	1166.52	0.019047	42.718	3	NaN	NaN	NaN	22.0127	22.2576	22.3196
Q7ZT42	snd1	Staphylococcal nuclease domain-containing protein 1	DYVAPTANLDQK	12	1333.65	5.9661e-05	87.719	6	22.4878	22.7548	22.3886	21.9151	21.6835	21.9147
Q8JFV8	vat1	Synaptic vesicle membrane protein VAT-1 homolog	DYVEEVRK	8	1036.52	0.01178	103.8	3	22.4573	22.6998	22.5589	22.5739	22.5303	22.557
P35359	rho	Rhodopsin	EAAAQQQESETTQR	14	1575.71	0	232.53	11	23.5226	25.4183	25.0924	25.3965	25.5114	25.5552
Q1RM09	basp1	Brain acid soluble protein 1 homolog	EAAKDPAPAVAAASESKPDAESK	23	2239.1	0	200.23	10	25.0413	25.2047	24.9126	24.2826	25.0441	25.1642
Q503E9	kpna5	Importin subunit alpha-6	EAAWAITNATSGGTPEQIR	19	1971.96	1.0303e-12	78.674	2	20.5666	21.0666	20.7462	19.6055	19.6647	NaN
Q6PI52	calm1a	Calmodulin	EADIDGDGQVNYEEFVQMMTAK	22	2489.07	7.8274e-168	162.32	15	25.2726	24.8684	24.7507	25.9092	26.1443	25.9933
Q9I8L5	fabp10a	Fatty acid-binding protein 10-A, liver basic	EAEITTMDGK	10	1093.5	0.0045093	80.102	6	23.6515	23.7378	23.5235	23.3342	23.2443	23.2447
Q9I8L5	fabp10a	Fatty acid-binding protein 10-A, liver basic	EAEITTMDGKK	11	1221.59	2.7681e-07	103.91	5	22.9172	23.1507	22.3804	21.6319	22.497	22.8845
Q803D2	pafah1b1b	Lissencephaly-1 homolog B	EAELDVNDELDKK	13	1516.73	0.0060754	40.941	1	22.4267	22.7777	22.3393	22.4061	22.2933	22.3866
Q6PI52	calm1a	Calmodulin	EAFSLFDKDGDGTITTK	17	1843.88	1.5616e-258	202.03	18	28.2619	28.3447	28.3105	29.1605	29.2585	29.1948
Q7SXP4	srsf1a	Serine/arginine-rich splicing factor 1A	EAGDVCYADVFR	12	1400.6	0.0075656	44.511	0	21.7653	21.8372	21.9139	22.0955	22.0518	21.9588
Q66HV4	copb1	Coatomer subunit beta	EAGEVKPEEEVTAAPAPK	18	1850.93	4.9493e-83	138.97	6	24.1216	24.2521	23.9483	23.7315	23.6899	23.8933
Q1MTI4	tpi1a	Triosephosphate isomerase A	EAGTTEDVVFEQTK	14	1552.73	2.3644e-13	98.943	6	25.0323	25.2258	24.9517	24.9638	25.088	25.2203
Q7ZVB2	aldh9a1a	Aldehyde dehydrogenase family 9 member A1-A	EAGVPDGLFNVVQGGAETGSLLCHHPMVAK	30	3089.51	1.5053e-16	51.978	1	NaN	NaN	20.9763	23.9623	23.5761	23.8531
Q6P3L0	mvp	Major vault protein	EAHIPSVAEEVVGVVDVTTLNSR	23	2420.25	3.2268e-31	85.518	4	21.0593	20.6766	20.3417	21.9342	21.9105	22.0785
Q6IQ73	chmp4c	Charged multivesicular body protein 4c	EALENANTNTEVLK	14	1544.77	1.6516e-69	153.39	6	22.6895	22.9646	22.542	22.8716	23.064	22.8725
Q6IQS6	sae1	SUMO-activating enzyme subunit 1	EALEVDWTTEK	11	1319.62	0.0010896	81.002	4	24.8616	25.1684	25.1359	23.2816	23.2504	23.5222
Q7ZVA6	eif4a3	Eukaryotic initiation factor 4A-III	EANFTVSSMHGDMPQK	16	1777.78	1.3031e-06	65.477	6	22.2369	22.8422	22.6025	22.7119	23.1232	22.8641
O42364	apoeb	Apolipoprotein Eb	EATAALPTQA	10	971.492	0.0043153	76.572	4	NaN	25.124	24.8268	25.1699	25.1709	25.165
Q1RM09	basp1	Brain acid soluble protein 1 homolog	EATPTADSNSTAPKEEEK	18	1903.86	0	214.82	12	24.6232	24.9207	24.7131	24.528	24.8724	24.772
Q32LQ4	bhmt	Betaine--homocysteine S-methyltransferase 1	EATTAEQLRPLFQQADAK	18	2016.03	0	246.48	12	23.5445	23.9197	24.0614	27.9158	27.8784	27.844
Q32LQ4	bhmt	Betaine--homocysteine S-methyltransferase 1	EATTAEQLRPLFQQADAKH	19	2153.09	1.0184e-16	85.51	6	23.1236	21.6803	23.3556	25.3909	25.3906	25.4207
Q1RM09	basp1	Brain acid soluble protein 1 homolog	EDAAAATETTNDTAAAAK	18	1720.78	3.5122e-15	57.595	0	20.9169	21.2646	21.0849	21.9868	21.8613	22.3376
O73872	sod1	Superoxide dismutase [Cu-Zn]	EDDLGKGGNEESLK	14	1489.69	0.00020478	70.26	6	22.6638	22.9243	22.6565	23.3225	22.9977	22.7726
Q7ZU99	vcp	Transitional endoplasmic reticulum ATPase	EDEEESLNEVGYDDIGGVR	19	2123.91	6.8905e-276	202.03	8	24.5476	24.3655	24.4329	24.4278	24.6529	24.4124
Q7ZU99	vcp	Transitional endoplasmic reticulum ATPase	EDEEESLNEVGYDDIGGVRK	20	2252.01	4.9378e-47	105.79	6	23.8599	23.9088	23.6283	23.6483	23.8319	23.6181
Q7ZV22	mtap	S-methyl-5-thioadenosine phosphorylase	EDIQPGDIVLIDQFIDR	17	1985.01	1.913e-45	119.46	12	24.2313	24.0092	23.8837	23.7122	24.0489	24.0719
P13104	tpma	Tropomyosin alpha-1 chain	EDKYEEEIKVLTDK	14	1737.87	0.00085421	52.5	4	22.3119	22.5681	22.2961	21.8466	22.4549	22.4779
Q6DRC4	eif3g	Eukaryotic translation initiation factor 3 subunit G	EDLNAQDQDEDPMNK	15	1760.72	9.8627e-41	125.97	6	22.5435	22.6809	22.4964	22.0127	22.1978	22.2142
Q90474	hsp90a.1	Heat shock protein HSP 90-alpha 1	EDQSEYVEEK	10	1254.53	5.6819e-10	120.06	5	22.6245	22.5664	22.2451	22.5514	22.9765	23.0905
O57521	hsp90ab1	Heat shock protein HSP 90-beta	EDQTEYIEEK	10	1282.56	1.5257e-13	128.01	6	24.2772	24.6752	24.4682	24.9426	25.1121	25.116
O57521	hsp90ab1	Heat shock protein HSP 90-beta	EDQTEYIEEKR	11	1438.66	0.035902	30.205	0	21.6814	22.2074	NaN	22.4433	22.3823	22.9161
Q7ZVB2	aldh9a1a	Aldehyde dehydrogenase family 9 member A1-A	EEIFGPVMSVLPFDTEEEVLQR	22	2563.25	3.1404e-220	177.12	14	22.9619	23.1461	23.0242	24.7753	25.2641	25.0329
Q7T3H9	hyi	Putative hydroxypyruvate isomerase	EETGLEFVLINTPPGDASAGDLGLAAVPGR	30	2965.5	0.00094952	30.013	3	18.7956	19.4324	19.0189	19.6997	19.9419	19.6561
Q66I22	srrt	Serrate RNA effector molecule homolog	EETPTLELPAQNPILK	16	1791.96	2.1118e-09	83.633	3	22.8917	23.0065	22.8848	21.885	21.9317	21.8759
Q08CK7	igf2bp1	Insulin-like growth factor 2 mRNA-binding protein 1	EEVKLETHIK	10	1224.67	1.0004e-32	143.24	7	22.2698	22.9759	22.8791	23.8985	23.8716	23.9463
Q7SYJ9	spag7	Sperm-associated antigen 7 homolog	EFAPSDEELEAYR	13	1554.68	0.0049515	56.569	3	20.9163	20.698	20.5165	20.9881	21.2582	21.1469
Q66I22	srrt	Serrate RNA effector molecule homolog	EFLISLDDSVDETESVK	17	1924.92	0.013807	43.794	1	20.1752	20.3372	NaN	NaN	NaN	NaN
Q6AXJ2;Q5PR67	eif3ha;eif3hb	Eukaryotic translation initiation factor 3 subunit H-A;Eukaryotic translation initiation factor 3 subunit H-B	EFTSQNLGK	9	1022.5	0.00092691	106.6	4	22.026	22.2747	22.2572	22.4074	22.511	22.5704
Q32PL1	ppp1r7	Protein phosphatase 1 regulatory subunit 7	EFWMNDNQIENWADLDELK	19	2409.06	0.007496	45.916	1	19.8806	19.1461	19.684	19.0567	18.8731	19.0784
Q561X9	bdh2	3-hydroxybutyrate dehydrogenase type 2	EGAQVTATDINGEK	14	1431.68	1.4807e-08	84.759	6	21.1325	21.5854	21.2501	21.1613	21.028	21.2157
Q66I24	ass1	Argininosuccinate synthase	EGAQYVSHGATGK	13	1303.62	1.5185e-55	142.38	4	22.9937	23.0977	22.6558	22.5771	23.0365	23.3965
Q7ZV55	eif3i	Eukaryotic translation initiation factor 3 subunit I	EGDLLFSVAK	10	1077.57	0.0095626	62.466	2	22.4993	22.5848	22.4071	22.6867	22.8127	22.5944
Q6PBK3	rps28	40S ribosomal protein S28	EGDVLTLLESER	12	1359.69	6.6111e-13	111.94	2	20.3124	NaN	21.1495	23.3962	23.1818	22.9064
Q6P698	lcp1	Plastin-2	EGICSVAGTSEQSGTQHSYSEEEK	24	2599.1	2.4283e-16	67.827	3	NaN	NaN	19.9756	21.5322	21.6751	21.5905
O57521	hsp90ab1	Heat shock protein HSP 90-beta	EGLELPEDEDEK	12	1401.61	0.00016163	81.565	6	22.9038	23.1514	23.16	22.8729	23.0206	23.1749
O57521	hsp90ab1	Heat shock protein HSP 90-beta	EGLELPEDEDEKK	13	1529.71	1.1036e-07	88.101	12	25.1818	25.2393	24.92	24.6891	24.7687	25.0936
O57521	hsp90ab1	Heat shock protein HSP 90-beta	EGLELPEDEDEKKK	14	1657.8	1.9898e-12	99.991	17	26.8758	26.8244	26.8431	26.5902	26.6655	26.8741
Q90474	hsp90a.1	Heat shock protein HSP 90-alpha 1	EGLELPEDEEEK	12	1415.63	0.00015998	81.92	3	21.9392	22.1333	21.8927	22.1651	22.2674	22.2741
Q92005	eef1a	Elongation factor 1-alpha	EGNASGTTLLDALDAILPPSRPTDK	25	2551.31	1.4646e-20	71.678	3	20.609	NaN	NaN	22.5019	23.2176	22.9263
Q92005	eef1a	Elongation factor 1-alpha	EGNASGTTLLDALDAILPPSRPTDKPLR	28	2917.55	2.2549e-102	117.03	11	24.6623	24.0517	23.8662	26.6353	26.9482	26.8231
Q6IQ97	rbm4.1	RNA-binding protein 4.1	EGPSSEGFGPVR	12	1217.57	0.00091324	52.495	1	20.8307	21.0553	20.9645	21.4947	21.6937	21.2304
Q6NV25;Q6DI05	sumo3l;sumo3	Small ubiquitin-related modifier 3-like;Small ubiquitin-related modifier 3	EGVKTENDHINLK	13	1495.76	2.8989e-78	154.1	8	23.5744	23.9017	24.1888	23.2013	23.3695	23.611
Q7SYN4	nt5c3	Cytosolic 5-nucleotidase 3	EGYEQFFDR	9	1189.5	0.022226	65.719	1	NaN	NaN	NaN	22.5003	22.7413	NaN
Q92005	eef1a	Elongation factor 1-alpha	EHALLAFTLGVK	12	1297.74	0.0031381	49.448	1	20.1356	19.5357	20.1581	20.3551	21.0615	20.6394
Q6IQP3	calua	Calumenin-A	EHDDGTNFEYDHDAFLGEEEAK	22	2567.04	2.2533e-66	108.37	1	20.9486	21.7235	21.9625	21.6525	21.2329	21.838
Q7SZC2	cse1l	Exportin-2	EHDPIGDAVSNPK	13	1377.65	6.1638e-06	54.09	1	NaN	NaN	NaN	NaN	NaN	NaN
Q7ZV22	mtap	S-methyl-5-thioadenosine phosphorylase	EHEEAVCVDNVLK	13	1540.72	0.0033661	44.406	2	21.6291	21.4606	21.6695	NaN	NaN	22.6675
Q9I9N6	pycard	Apoptosis-associated speck-like protein containing a CARD	EHLQEAFEDLGADNLR	16	1855.87	2.4345e-29	104.26	4	22.1238	22.1449	22.0707	22.5184	22.6814	22.6767
Q6PC29	ywhag1	14-3-3 protein gamma-1	EHMQPTHPIR	10	1244.61	1.3959e-33	144.77	9	23.4778	23.4481	23.4659	23.8998	24.0157	24.149
Q90473	hspa8	Heat shock cognate 71 kDa protein	EIAEAYLGK	9	992.518	0.022244	65.224	5	24.9002	24.9627	25.0538	25.3828	25.4718	25.533
Q6PI20;Q4QRF4	h3f3a	Histone H3.3;Histone H3.2	EIAQDFK	7	849.423	0.011338	115.46	3	27.3491	27.463	27.1934	26.5705	26.6834	26.8021
Q6PI20;Q4QRF4	h3f3a	Histone H3.3;Histone H3.2	EIAQDFKTDLR	11	1334.68	0.0049204	57.164	2	23.7446	24.2313	24.0195	22.5888	22.5538	22.8942
P62084	rps7	40S ribosomal protein S7	EIEVGGSR	8	845.424	0.016215	103.87	2	24.655	24.6489	24.3003	23.3675	23.7109	23.6373
Q6GMK8	gmppaa	Mannose-1-phosphate guanyltransferase alpha-A	EILLIGFYQPNEELNR	16	1947.01	0.0052929	49.595	2	19.4425	19.5761	19.3864	20.1019	20.241	20.1453
A9JRC7	ppp4cb	Serine/threonine-protein phosphatase 4 catalytic subunit B	EILVEESNVQR	11	1314.68	3.4445e-05	94.465	3	21.9047	NaN	21.8616	22.304	22.4956	22.4303
Q5BJA5;Q6PC60	hist2h2l	Histone H2B 1/2;Histone H2B 3	EIQTAVR	7	815.45	0.032903	107.43	3	26.2298	26.4989	26.1084	26.3902	26.5734	26.6033
O42182	fbln1	Fibulin-1	EISCGTGYELTDNNK	15	1699.74	2.1628e-30	118.08	6	23.0826	23.279	23.0322	22.8331	22.9785	22.9779
Q6P268	pdcl3	Phosducin-like protein 3	EISGQDYVQEVNK	13	1507.72	1.0999e-05	82.069	6	23.0976	23.2089	23.327	23.3873	23.5549	23.3491
Q6PFS7	atg3	Ubiquitin-like-conjugating enzyme ATG3	EISLDNKDNMNMNVK	15	1763.82	7.1722e-14	90.707	1	22.6234	22.7409	22.6875	NaN	NaN	NaN
Q7ZVF9;Q7ZVI7	actbb;actba	Actin, cytoplasmic 2;Actin, cytoplasmic 2, N-terminally processed;Actin, cytoplasmic 1;Actin, cytoplasmic 1, N-terminally processed	EITSLAPSTMK	11	1176.61	8.0678e-08	105.13	15	29.4108	25.9766	29.0974	28.7913	29.0916	28.9984
E9QJ30	klhl40b	Kelch-like protein 40b	EIVLEDVEPGVMGIILK	17	1853.02	7.7992e-05	56.514	5	20.5464	20.7287	20.8137	20.8846	21.1408	21.2213
Q7SXG4	uba2	SUMO-activating enzyme subunit 2	EKGDGAELVWDKDDPPAMDFVTAASNLR	28	3046.43	1.2542e-15	50.505	6	22.2226	22.1982	22.2554	21.9867	22.3914	21.6627
Q642H9	rps4x	40S ribosomal protein S4, X isoform	EKHPGSFDVVHVK	13	1477.77	0.000844	77.185	4	23.3316	23.528	22.9857	22.4041	22.3261	22.9843
Q7T356	ywhabb	14-3-3 protein beta/alpha-B	EKIETELQDICSDVLGLLEK	20	2331.19	4.652e-23	86.539	2	NaN	18.1351	NaN	22.2657	21.991	21.4526
Q7ZVF9;Q7ZVI7	actbb;actba	Actin, cytoplasmic 2;Actin, cytoplasmic 2, N-terminally processed;Actin, cytoplasmic 1;Actin, cytoplasmic 1, N-terminally processed	EKLCYVALDFEQEMGTAASSSSLEK	25	2792.29	9.8132e-06	35.198	3	21.2396	20.4607	20.7144	21.8157	22.621	22.4403
O42364	apoeb	Apolipoprotein Eb	EKLEETAENLR	11	1330.67	4.1872e-38	142.1	8	25.1404	25.5024	24.3855	25.8252	25.7756	25.9296
O42363	apoa1	Apolipoprotein A-I;Proapolipoprotein A-I	EKLEPVFQEYSALNR	15	1821.93	0.0048698	40.983	0	NaN	NaN	NaN	25.6763	25.6887	25.6287
F1QEG2	klhl41b		EKVETDDIIK	10	1188.62	0.004405	91.043	6	21.2137	21.7197	21.5358	21.5894	21.4093	21.4726
O57521	hsp90ab1	Heat shock protein HSP 90-beta	EKYIDQEELNK	11	1407.69	3.9123e-28	122.55	3	22.2147	22.4071	22.2961	NaN	22.0214	21.6732
Q1MTI4	tpi1a	Triosephosphate isomerase A	ELAAQADVDGFLVGGASLKPEFVDIINAR	29	3014.57	9.5458e-09	37.808	3	NaN	NaN	NaN	21.3893	20.9056	20.483
Q9PVK4	ldhba	L-lactate dehydrogenase B-A chain	ELADELALVDVVEDR	15	1684.85	2.8941e-67	145.69	19	27.3727	27.5774	27.4736	27.9668	27.7586	27.97
Q6TH22	ddi2	Protein DDI1 homolog 2	ELAEAIQR	8	928.498	2.4113e-07	125.58	4	21.7678	21.9911	21.7957	22.4879	22.1405	22.3174
Q6DRC4	eif3g	Eukaryotic translation initiation factor 3 subunit G	ELAEQLGLSTGEK	13	1373.7	2.524e-18	109	4	21.4464	21.8292	21.615	22.9571	22.1656	22.3375
Q6PH57	gnb1	Guanine nucleotide-binding protein G(I)/G(S)/G(T) subunit beta-1	ELAGHTGYLSCCR	13	1522.67	0.002467	65.043	6	NaN	NaN	20.9413	23.2416	23.1247	23.2839
Q6TNP8	vps26a	Vacuolar protein sorting-associated protein 26A	ELALPGELTQNR	12	1339.71	0.0021499	67.519	4	22.7972	23.0137	22.8408	22.2113	22.1803	22.3449
Q8JH71	aldob	Fructose-bisphosphate aldolase B	ELATIAER	8	901.487	0.00010138	121.09	5	25.9005	25.9558	25.7189	25.8394	25.7737	25.7809
Q7ZUP0	anp32a	Acidic leucine-rich nuclear phosphoprotein 32 family member A	ELDEEGEEDDD	11	1293.44	0.016623	57.174	2	21.366	21.3597	21.4309	21.35	21.0336	20.9362
Q32PL1	ppp1r7	Protein phosphatase 1 regulatory subunit 7	ELDLYDNQIR	10	1277.63	7.1077e-30	129.85	5	NaN	NaN	NaN	NaN	NaN	NaN
Q642H3	sept8a	Septin-8-A	ELEEEMNAFNR	11	1380.6	2.4107e-49	148.56	6	21.8878	21.8833	22.1233	22.016	22.0975	22.1084
A0JMD0	cluh	Clustered mitochondria protein homolog	ELGGDSAAHAAPTNDLNGVR	20	1963.93	0.00066675	44.788	1	NaN	20.2749	20.7819	NaN	NaN	NaN
Q7ZVY5	cs	Citrate synthase, mitochondrial	ELGGEVSDEK	10	1061.49	6.5538e-08	117.52	5	25.3362	25.5503	NaN	25.0085	25.2668	25.5157
Q6NXA9	ubxn1	UBX domain-containing protein 1	ELGLVPSAVLVVTK	14	1423.87	0.015634	43.914	3	21.9014	22.0288	21.7184	23.063	22.9212	22.889
Q6NYS8	ddost	Dolichyl-diphosphooligosaccharide--protein glycosyltransferase 48 kDa subunit	ELGSECGIEFDEEK	14	1640.69	7.2943e-48	136.33	4	23.5014	23.3688	23.4778	23.379	23.4028	23.3983
Q6PI52	calm1a	Calmodulin	ELGTVMR	7	804.416	0.010647	105.39	2	21.9428	22.2612	NaN	NaN	23.0963	23.1232
Q642H3	sept8a	Septin-8-A	ELHEKFEQLK	10	1299.68	0.035064	41.117	1	21.7304	21.6367	21.3947	20.7933	20.878	21.3271
P62084	rps7	40S ribosomal protein S7	ELHITAAK	8	881.497	9.4493e-19	140.63	5	22.948	23.3561	22.7981	22.1616	22.7059	22.8086
Q90474	hsp90a.1	Heat shock protein HSP 90-alpha 1	ELISNSSDALDK	12	1290.63	2.6953e-30	131.17	4	25.4247	25.7012	25.1757	25.1404	25.2417	25.2184
Q90474	hsp90a.1	Heat shock protein HSP 90-alpha 1	ELISNSSDALDKIR	14	1559.82	0.00015199	73.386	6	23.9379	24.1327	23.4764	23.2597	23.6373	23.8457
Q6NYL5	gpt2l	Alanine aminotransferase 2-like	ELKEGVK	7	801.46	0.0062557	70.67	2	NaN	NaN	NaN	NaN	NaN	NaN
Q5XJ54	glrx3	Glutaredoxin 3	ELLEGGELVSVLK	13	1384.78	1.6428e-18	110.38	6	22.3886	22.1916	22.2691	23.2547	23.268	23.3112
Q6P3L0	mvp	Major vault protein	ELLELEAQSAAVESTGAAK	19	1915.97	3.9466e-185	182.31	7	23.3199	23.3442	23.1283	24.3306	24.2609	24.2267
Q7ZW47	stau2	Double-stranded RNA-binding protein Staufen homolog 2	ELLLSGTSPTAEALVLK	17	1740.99	0.0054223	51.495	3	NaN	NaN	20.2362	22.093	22.2473	22.3114
Q9I9N6	pycard	Apoptosis-associated speck-like protein containing a CARD	ELLTGPITCAGNK	13	1372.7	4.2293e-47	140.91	5	23.5982	24.0585	23.8772	23.7032	23.7984	23.875
A9JRE2	mri1	Methylthioribose-1-phosphate isomerase	ELMEFTENESMEK	13	1615.67	2.2403e-18	109.44	6	23.3001	23.4342	23.4553	23.1563	23.3259	22.9367
Q8JH70	aldocb	Fructose-bisphosphate aldolase C-B	ELQDIAQR	8	971.504	2.2773e-18	138.83	3	24.2884	NaN	24.126	24.681	NaN	24.7347
Q6NYG8	dpyd	Dihydropyrimidine dehydrogenase [NADP(+)]	ELQDIESILALNPR	14	1609.87	0.0033187	36.944	5	NaN	21.6383	21.567	21.7097	21.8865	21.823
Q8UUR3	cygb1	Cytoglobin-1	ELQDPAEMQQNAQLK	15	1741.83	0.00087972	59.248	3	21.1397	21.4227	21.0024	21.207	20.915	21.2962
Q7ZU99	vcp	Transitional endoplasmic reticulum ATPase	ELQELVQYPVEHPDK	15	1822.91	4.7507e-79	150.76	15	26.68	26.9884	26.7744	26.7028	26.7191	26.8193
Q7ZU99	vcp	Transitional endoplasmic reticulum ATPase	ELQELVQYPVEHPDKFLK	18	2211.16	1.0797e-30	99.663	9	24.8648	24.8296	24.2676	23.7921	24.0423	24.1741
Q6PD83	bzw1a	Basic leucine zipper and W2 domain-containing protein 1-A	ELQEQMSR	8	1019.47	0.019552	90.709	1	21.3913	21.7731	NaN	21.6769	NaN	21.4241
Q6NWF6	krt8	Keratin, type II cytoskeletal 8	ELQSQIK	7	844.465	0.021203	101.69	2	27.0442	27.3085	26.7361	26.1056	25.9418	26.3013
Q6NWF6	krt8	Keratin, type II cytoskeletal 8	ELQSQIKDTSVVVEMDNSR	19	2177.06	9.1333e-31	97.271	3	24.0055	24.2269	23.9394	22.6527	22.2143	22.5157
Q6NUW5	anp32e	Acidic leucine-rich nuclear phosphoprotein 32 family member E	ELSTLEALQNLK	12	1357.75	2.7922e-57	150.46	7	24.6024	24.2062	24.3802	25.479	25.4294	25.399
Q6NXA4	ilf3	Interleukin enhancer-binding factor 3 homolog	ELTDAISHVDR	11	1254.62	2.6506e-10	115.29	11	24.935	24.9578	24.7311	24.6466	24.7624	24.8709
Q503C8	nudcd1	NudC domain-containing protein 1	ELVDPNFESYR	11	1367.64	0.0011924	81.625	2	20.7771	19.2285	NaN	21.9667	21.4245	21.7297
Q92047	pcmt	Protein-L-isoaspartate(D-aspartate) O-methyltransferase	ELVEDSIANVK	11	1215.63	0.00011824	91.701	6	22.8489	23.1233	22.8509	22.7543	22.5387	22.9019
Q5XJ54	glrx3	Glutaredoxin 3	ELVESGELENTFPK	14	1590.78	3.0217e-27	121.24	6	24.5453	24.6365	24.5986	24.4726	24.7293	24.4561
Q7ZUP0	anp32a	Acidic leucine-rich nuclear phosphoprotein 32 family member A	ELVLDNCR	8	1017.49	0.0063089	110.31	3	24.7665	24.809	24.7441	24.8555	25.0976	24.9383
Q90XF2	prkci	Protein kinase C iota type	ELVNDDEDIDWVQTEK	16	1946.87	1.1724e-23	100.43	2	21.7467	21.4471	21.5481	NaN	NaN	NaN
O57521	hsp90ab1	Heat shock protein HSP 90-beta	ELVSNASDALDK	12	1260.62	2.4577e-12	109.15	6	27.5743	27.9815	27.5777	27.2046	27.3309	27.2428
O57521	hsp90ab1	Heat shock protein HSP 90-beta	ELVSNASDALDKIR	14	1529.8	2.5006e-23	116.19	12	26.0955	26.1151	26.0677	25.3886	25.4257	25.6972
Q9PUE4	copg2	Coatomer subunit gamma-2	EMANISEDVIIVTSSLTK	18	1949	5.1048e-37	103.88	9	20.4063	21.5864	20.5175	20.9227	22.3941	22.4372
Q05AM4	faah2b	Fatty-acid amide hydrolase 2-B	EMEDLLGTDGVLLYPSHPLLAPK	23	2507.3	4.9465e-05	31.767	6	22.3147	22.3167	22.0265	21.6795	21.7238	21.9699
Q7ZUC2	sdf4	45 kDa calcium-binding protein	EMEEFEEDSEPR	12	1525.59	0.017299	52.576	2	20.9225	21.3572	21.0746	20.9923	20.8771	20.3791
O57521;Q90474	hsp90ab1;hsp90a.1	Heat shock protein HSP 90-beta;Heat shock protein HSP 90-alpha 1	EMLQQSK	7	862.422	0.016205	113.7	1	23.954	23.2791	23.5128	23.1694	24.0944	24.4544
Q5PRD0	ywhaba	14-3-3 protein beta/alpha-A	EMQPTHPIR	9	1107.55	5.7502e-06	116.05	5	23.0341	23.2565	22.9599	23.2874	23.5308	23.7029
Q6TNP8	vps26a	Vacuolar protein sorting-associated protein 26A	EMTGIGPSTTTETETVAK	18	1851.88	0.01107	44.998	4	22.4692	22.1145	21.908	21.3142	21.5214	21.3744
Q7ZU99	vcp	Transitional endoplasmic reticulum ATPase	EMVELPLR	8	985.527	0.019171	95.909	3	24.4517	24.3916	24.249	25.122	25.09	25.1404
Q08CK7	igf2bp1	Insulin-like growth factor 2 mRNA-binding protein 1	ENAGAAEKPISIHSTPEGCSAACR	24	2512.14	7.9954e-38	90.475	4	NaN	NaN	NaN	22.8975	23.2866	23.0873
Q9PW80	igf2bp3	Insulin-like growth factor 2 mRNA-binding protein 3	ENAGAAEKPITVHSTPEGCSSACR	24	2528.14	0.0040041	22.886	1	NaN	NaN	NaN	20.8597	20.9398	NaN
Q7ZV22	mtap	S-methyl-5-thioadenosine phosphorylase	ENANKASSILLTAIPQICQMDWDSTINAHKSMSQSSVMLPK	41	4544.22	0.045067	0.22435	1	22.9219	NaN	22.7725	NaN	NaN	NaN
Q567V6	eif3k	Eukaryotic translation initiation factor 3 subunit K	ENAYDLEANLAVLK	14	1561.8	5.2428e-05	77.776	3	23.2915	22.9725	23.1288	22.8887	22.719	22.8365
Q5TZ66	snap25a	Synaptosomal-associated protein 25-A	ENEMDENLEQVGGIIGNLR	19	2129.01	2.9674e-14	82.865	2	NaN	20.8197	20.6419	21.5698	21.8901	21.3075
Q6PC54	snap25b	Synaptosomal-associated protein 25-B	ENEMDENLEQVGSIIGNLR	19	2159.02	2.5207e-52	114.99	6	21.4827	21.0288	21.1602	21.7789	22.045	22.1657
Q6PEI7	ctps1	CTP synthase 1	ENFCNIHVSLVPQPSATGEQK	21	2354.13	6.5129e-17	74.776	2	22.2772	22.4509	22.5592	22.4004	22.1962	22.2944
Q6NWJ4	dnajc2	DnaJ homolog subfamily C member 2	ENFFEVFAPVFER	13	1629.78	0.0042136	58.32	3	20.5203	20.216	20.2143	19.7632	19.7065	19.7514
Q1RM09	basp1	Brain acid soluble protein 1 homolog	ENKEDAAAATETTNDTAAAAK	21	2091.96	3.254e-71	122.94	5	20.9359	21.5796	21.0232	21.9564	21.8093	21.6563
Q66I22	srrt	Serrate RNA effector molecule homolog	ENLSEDEAAK	10	1104.49	0.026097	68.49	2	NaN	22.8281	21.2604	20.3043	20.4211	20.6091
A2RV29	znf346	Zinc finger protein 346	ENSDLFSDSQCK	12	1428.58	6.1538e-09	98.902	5	23.0457	23.0196	23.1599	22.9262	23.1325	22.8283
Q1JPZ7	prpf39	Pre-mRNA-processing factor 39	EPAEPAAEADPAAPQEPELPTEYER	25	2706.23	3.6949e-06	35.66	2	22.3067	22.1805	22.2501	21.4463	21.932	21.7376
Q6DHK1	apoa1bp	NAD(P)H-hydrate epimerase	EPFGEILSQLK	11	1259.68	0.0023997	67.548	1	20.7259	20.6248	20.0303	21.0614	21.1316	21.1507
Q92051	cahz	Carbonic anhydrase	EPISVSPAQMAK	12	1256.64	0.0021499	67.519	5	23.0346	23.4162	NaN	23.0288	23.2497	23.3934
Q7ZVB2	aldh9a1a	Aldehyde dehydrogenase family 9 member A1-A	EPLNFWGGAR	10	1145.56	0.022077	44.318	1	NaN	NaN	NaN	NaN	NaN	NaN
Q6PHK6	purb	Transcriptional activator protein Pur-beta	EQETQELASK	10	1161.55	0.019649	62.166	1	NaN	NaN	NaN	NaN	NaN	NaN
Q6IQP3	calua	Calumenin-A	EQFSEFR	7	941.424	0.033441	94.262	1	21.0323	21.6645	21.2035	21.7904	21.9071	21.9901
O42364	apoeb	Apolipoprotein Eb	EQLQEVMDK	9	1118.53	0.002147	98.048	1	NaN	NaN	25.0173	NaN	NaN	NaN
Q6PC54;Q5TZ66	snap25b;snap25a	Synaptosomal-associated protein 25-B;Synaptosomal-associated protein 25-A	EQMAISGGFIR	11	1207.6	0.0018405	63.864	1	NaN	NaN	NaN	NaN	NaN	NaN
Q08CK7	igf2bp1	Insulin-like growth factor 2 mRNA-binding protein 1	EQTPDEHDQVIVK	13	1536.74	4.3017e-79	155.66	9	25.1898	25.4097	25.4158	24.7995	25.0631	25.2909
O42363	apoa1	Apolipoprotein A-I;Proapolipoprotein A-I	ERVMTDVEDLR	11	1361.66	0.0088023	52.463	3	21.8917	NaN	22.0066	22.0023	22.0749	23.2931
Q6AXJ2	eif3ha	Eukaryotic translation initiation factor 3 subunit H-A	ESAASGSNPLDFPVK	15	1517.74	0.00038589	63.682	4	22.9785	23.148	22.9402	22.1231	22.0923	22.4543
Q1RM09	basp1	Brain acid soluble protein 1 homolog	ESAPAEPITTETSPAPNK	18	1838.89	5.4399e-119	155.2	7	23.7507	23.8673	23.6472	23.8576	23.5812	23.6108
Q1RM09	basp1	Brain acid soluble protein 1 homolog	ESAPAEPITTETSPAPNKEQAVAVQD	26	2679.29	7.5981e-09	40.372	7	24.8031	25.1228	24.959	24.7906	24.7143	24.7989
Q7SYN4	nt5c3	Cytosolic 5-nucleotidase 3	ESDVSLKEGYEQFFDR	16	1947.88	0.0087647	34.395	1	21.4772	21.6076	21.4082	21.9595	21.8289	21.4719
Q9DGK4	tpt1	Translationally-controlled tumor protein homolog	ESENGMMLEVEGK	13	1451.63	1.9305e-08	90.412	6	22.9153	23.2829	23.2416	23.4752	23.4793	23.5324
Q7ZUW2	hyou1	Hypoxia up-regulated protein 1	ESGTQPQLQIR	11	1255.65	0.0021268	68.536	5	20.9191	21.6107	21.3201	21.4773	21.3762	21.7096
Q7ZU99	vcp	Transitional endoplasmic reticulum ATPase	ESIENEIR	8	988.483	0.019725	89.698	2	25.0764	25.0397	25.0229	24.6872	24.2782	24.3159
Q7ZU99	vcp	Transitional endoplasmic reticulum ATPase	ESIENEIRR	9	1144.58	0.00031679	95.502	9	23.7213	23.9915	23.9138	24.1334	24.2384	24.1881
Q803Q2;Q7SXI6	ndel1b;ndel1a	Nuclear distribution protein nudE-like 1-B;Nuclear distribution protein nudE-like 1-A	ESLLVSVQR	9	1029.58	0.0098488	76.221	2	24.2674	NaN	NaN	23.6112	NaN	NaN
Q7ZW98;Q6NWK2	ap2m1b;ap2m1a	AP-2 complex subunit mu-B;AP-2 complex subunit mu-A	ESQISAEIELLPTNDK	16	1785.9	3.8192e-24	101.05	3	22.6808	23.1173	22.7326	21.5735	21.2612	21.8007
Q6IQE5	asna1	ATPase asna1	ESVLIISTDPAHNISDAFDQK	21	2299.13	4.0812e-71	120.23	6	24.0892	23.9812	24.0945	23.5915	23.4354	23.6252
Q6DRC4	eif3g	Eukaryotic translation initiation factor 3 subunit G	ETDLQELFRPFGSISR	16	1893.96	4.2454e-70	138.19	3	20.7509	18.8252	19.9949	21.3475	21.3464	21.7822
Q90275	cdh2	Cadherin-2	ETFHGEVPENR	11	1313.6	0.03538	30.139	1	20.7621	20.5898	NaN	20.3755	20.843	21.1431
Q7ZWJ3	ostc	Oligosaccharyltransferase complex subunit ostc	ETLFSLPFTVLECPNVK	17	1993.02	0.029566	19.262	1	NaN	NaN	21.3309	21.7569	21.7915	21.4789
Q6P268	pdcl3	Phosducin-like protein 3	ETPVEEEEDEQLHLQSQSVVK	21	2452.16	4.8006e-24	88.176	3	22.2887	22.3377	21.5037	23.0149	23.0752	23.1087
Q90ZM2;Q90YL4	sec61al1;sec61al2	Protein transport protein Sec61 subunit alpha-like 1;Protein transport protein Sec61 subunit alpha-like 2	ETSMVHELNR	10	1214.57	0.020234	38.783	0	20.3066	20.7788	19.6403	21.6131	21.119	20.8232
Q7ZU99	vcp	Transitional endoplasmic reticulum ATPase	ETVVEVPNITWEDIGGLDDVK	21	2327.15	2.8206e-77	125.23	15	26.4009	25.9146	25.8307	24.5444	24.6892	24.6405
Q7ZU99	vcp	Transitional endoplasmic reticulum ATPase	ETVVEVPNITWEDIGGLDDVKR	22	2483.25	1.8392e-93	127.58	5	25.8754	NaN	25.6221	25.5087	25.8539	25.9305
Q98TZ8	flot2a	Flotillin-2a	EVAAPDVGR	9	912.466	0.0022275	101.9	2	28.0375	NaN	NaN	27.7846	27.9222	27.9757
Q32LQ4	bhmt	Betaine--homocysteine S-methyltransferase 1	EVANEGDALVAGGVSQTPSYLSCK	24	2451.16	2.1287e-288	197.28	9	23.9348	23.6703	23.9688	26.2843	26.4589	26.3938
Q6Q415	rpl36	60S ribosomal protein L36	EVCGFAPYER	10	1226.54	5.9573e-05	105.98	3	24.1271	24.3711	24.1391	24.1939	24.3244	24.6107
F1Q8X5	fermt2	Fermitin family homolog 2	EVDEVDAALSDLEITLEGGK	20	2102.03	1.2815e-08	64.705	5	19.7256	19.8088	19.4153	20.3898	19.9409	19.9969
Q7ZU99	vcp	Transitional endoplasmic reticulum ATPase	EVDIGIPDATGR	12	1241.63	2.6633e-07	95.417	6	26.2883	26.4901	26.3405	26.1362	26.2004	26.2279
Q803J8	zc3h15	Zinc finger CCCH domain-containing protein 15	EVDNAGITVASADR	14	1416.68	3.2009e-06	52.527	2	NaN	NaN	NaN	NaN	NaN	NaN
Q9DGE0	map2k6	Dual specificity mitogen-activated protein kinase kinase 6	EVFEKPAPAPTPPR	14	1534.81	0.022369	24.225	1	NaN	NaN	NaN	NaN	NaN	NaN
B8JLV7	vma21	Vacuolar ATPase assembly integral membrane protein vma21	EVGSVPGAMPDFR	13	1360.64	0.0015115	71.933	1	22.2332	22.5306	NaN	21.768	22.0151	21.7224
Q7SX99	fh	Fumarate hydratase, mitochondrial	EVHEVLLPGLQTLHDALAAK	20	2153.18	7.6222e-24	88.565	6	19.9501	19.9204	19.6484	23.602	23.6407	23.495
Q9W762	timm9	Mitochondrial import inner membrane translocase subunit Tim9	EVKPEETTCSESCLQK	16	1923.86	3.889e-36	110.9	5	22.4616	22.4729	22.0533	21.9979	22.5408	22.4732
Q9DGD9	mapk8	Mitogen-activated protein kinase 8	EVLEWEERTK	10	1317.66	0.0046445	44.318	1	NaN	NaN	NaN	NaN	NaN	NaN
Q5XJ36	park7	Protein DJ-1	EVLKDQEGR	9	1072.55	5.7473e-10	128.27	4	23.6313	23.8856	23.2585	NaN	23.6874	23.9038
Q7ZV22	mtap	S-methyl-5-thioadenosine phosphorylase	EVLLEVAQGLGVK	13	1353.79	1.2192e-39	134.99	6	23.2243	23.2025	23.3462	23.5615	23.4998	23.4512
Q1LVF0	lamc1	Laminin subunit gamma-1	EVLNTINALLGQLGNIDK	18	1924.06	0.012962	25.611	1	NaN	17.1567	NaN	18.6197	18.5808	19.0494
Q6DBY0	nup85	Nuclear pore complex protein Nup85	EVLQSENPTQHPAYWDVVTSLVLQGR	26	2965.49	0.0037004	24.2	2	NaN	NaN	NaN	20.6317	20.2267	19.8866
Q5XJ36	park7	Protein DJ-1	EVMICPDSSLEDAHK	15	1729.77	1.9891e-26	107.35	8	25.855	26.0841	25.7005	25.7138	25.8799	26.1372
Q6PBY1	rps3a	40S ribosomal protein S3a	EVQTNDLK	8	945.477	1.1217e-07	128.12	1	24.1742	24.3085	24.1565	24.1219	24.2364	24.2434
Q6NV32	ptmaa	Prothymosin alpha-A	EVSAKDLK	8	888.492	0.031784	44.692	0	24.915	24.9614	NaN	24.6031	24.8513	24.89
Q92005	eef1a	Elongation factor 1-alpha	EVSAYIK	7	808.433	6.2326e-12	119.56	0	25.1763	25.1446	25.0348	24.9412	25.0515	24.9317
Q7ZVZ6	pitrm1	Presequence protease, mitochondrial	EVTAVPDLFLTAVK	14	1501.84	0.017037	41.495	0	20.7494	20.6437	20.5955	21.6458	21.6427	21.7525
Q8AWW7	ruvbl1	RuvB-like 1	EVYEGEVTELTPCETENPMGGYGK	24	2688.16	7.6169e-07	38.669	1	22.4463	22.0343	NaN	NaN	NaN	NaN
Q6PE25	eef1g	Elongation factor 1-gamma	EYFAWEGEFK	10	1304.57	6.7458e-10	119.22	6	24.2221	24.1894	24.1725	23.5674	23.712	23.7216
Q6IQ86	brk1	Probable protein BRICK1	EYIEVITSSIK	11	1280.69	0.0010726	80.245	6	22.1316	22.0708	21.8731	21.6419	21.3465	21.589
Q1JPZ7	prpf39	Pre-mRNA-processing factor 39	EYLDFELENGTPER	14	1710.77	4.2796e-27	119.87	6	22.6586	22.8318	22.7494	22.5298	22.3275	22.3308
Q803F6	rpsa	40S ribosomal protein SA	FASATGSTTFAGR	13	1272.61	3.5885e-39	132.79	5	NaN	23.6585	23.6516	23.9036	23.9068	23.9946
Q7SXN5	dnm1l	Dynamin-1-like protein	FATEYCNTIEGTAK	14	1603.72	8.4436e-06	78.814	3	20.8586	21.2182	NaN	21.7982	21.6334	21.4569
Q5XIZ6	gpd1l	Glycerol-3-phosphate dehydrogenase 1-like protein	FCESTIGSK	9	1027.46	0.007812	79.986	2	21.9847	22.28	22.2253	22.3435	22.2999	22.4118
A2RV29	znf346	Zinc finger protein 346	FCSICQASFNNPLMAQQHYSGK	22	2587.14	0.030456	13.13	1	NaN	NaN	NaN	22.3465	22.1604	21.9591
A5PLK2	lhpp	Phospholysine phosphohistidine inorganic pyrophosphate phosphatase	FCTNETQNTR	10	1269.54	0.02979	54.198	1	NaN	NaN	NaN	18.8161	19.7777	18.6043
Q6PGV1	atp6v0d1	V-type proton ATPase subunit d 1	FCTTLGGTTADTMCPILEFEADR	23	2605.15	0.016826	15.296	1	21.6262	21.4846	21.2282	19.7642	19.9403	NaN
Q6PGV1	atp6v0d1	V-type proton ATPase subunit d 1	FCTTLGGTTADTMCPILEFEADRR	24	2761.25	0.0086993	17.734	1	21.2917	21.4509	21.1966	21.0911	21.723	21.3035
Q7SY23	aldh4a1	Delta-1-pyrroline-5-carboxylate dehydrogenase, mitochondrial	FCYADKDLLNK	11	1385.66	0.000316	74.53	5	22.0817	22.3586	23.1725	23.3611	22.6253	22.8241
Q6NWJ4	dnajc2	DnaJ homolog subfamily C member 2	FDAVGADSNAAAWTTEEQK	19	2009.9	0.019183	33.707	1	NaN	21.1432	20.8059	NaN	NaN	NaN
Q2L6L1	cnpy1	Protein canopy-1	FDGPESSSALK	11	1136.54	0.0018597	48.568	2	NaN	NaN	NaN	NaN	NaN	NaN
Q7T3C7	rtn4ip1	Reticulon-4-interacting protein 1 homolog, mitochondrial	FDLILDSIGGETEK	14	1535.77	0.021023	38.376	1	21.2126	21.1858	20.6424	20.7539	20.9514	20.8064
Q66HV4	copb1	Coatomer subunit beta	FDNLRPLIIEK	11	1356.78	2.2417e-07	99.539	2	NaN	NaN	NaN	NaN	NaN	22.7199
Q6PD83;Q803N9	bzw1a;bzw1b	Basic leucine zipper and W2 domain-containing protein 1-A;Basic leucine zipper and W2 domain-containing protein 1-B	FDPSQFQESIVQGLNQTGTDLEAVAK	26	2821.38	5.1911e-11	53.659	3	NaN	21.3344	NaN	23.2042	22.6157	22.7097
Q7ZU99	vcp	Transitional endoplasmic reticulum ATPase	FDREVDIGIPDATGR	15	1659.82	0.0097665	33.265	3	24.0387	24.2401	24.567	NaN	23.6793	23.6427
Q6DGJ1	grifin	Grifin	FEASCPDGLCPGWSVILK	18	2034.95	0.00015106	59.502	3	22.0975	21.7361	21.8371	NaN	21.4823	21.3612
Q90473	hspa8	Heat shock cognate 71 kDa protein	FEELNADLFR	10	1252.61	1.028e-43	150.61	4	24.2919	23.9946	24.0021	NaN	25.2725	NaN
Q6PFQ2	eif3c	Eukaryotic translation initiation factor 3 subunit C	FEELTNLIK	9	1105.6	0.0053001	91.867	6	23.2109	23.2271	23.1161	22.2212	22.2513	22.213
Q5PR98	ndrg2	Protein NDRG2	FEEMQEIVK	9	1151.55	0.0020151	96.143	5	24.6	24.7555	24.4326	24.6274	24.8199	24.8752
Q6PBW5	rpe65a	Retinoid isomerohydrolase	FEHPAGGYK	9	1004.47	0.029987	88.136	1	NaN	NaN	NaN	NaN	NaN	NaN
Q92005	eef1a	Elongation factor 1-alpha	FEKEAAEMGK	10	1138.53	3.7104e-05	111.86	1	NaN	21.4925	21.0821	18.4515	NaN	NaN
Q90473	hspa8	Heat shock cognate 71 kDa protein	FELTGIPPAPR	11	1196.66	8.0412e-08	108.7	30	24.9506	24.9909	24.822	24.7204	24.8002	24.8024
Q5RGV1	impdh1b	Inosine-5-monophosphate dehydrogenase 1b	FEQGFITDPVVLSPHHTVGDVLEAK	25	2734.4	3.3449e-10	49.559	1	21.2686	21.0135	NaN	23.226	23.1028	23.0458
Q642H9	rps4x	40S ribosomal protein S4, X isoform	FETGNMCMVTGGANLGR	17	1813.79	7.0967e-118	159.34	6	24.9513	24.9835	25.0305	24.2083	24.4064	24.3896
Q6NY64	ppp2r2d	Serine/threonine-protein phosphatase 2A 55 kDa regulatory subunit B delta isoform	FFEEPEDPSSR	11	1338.57	0.002529	67.08	2	21.7903	22.0312	21.869	21.83	21.6335	21.7747
Q05AM4	faah2b	Fatty-acid amide hydrolase 2-B	FFTIVDDGGSPLTSPVDR	18	1921.94	4.1956e-10	73.928	3	22.3963	22.0795	21.7607	20.3237	20.9821	20.565
Q90XG0;Q1MTI4	tpi1b;tpi1a	Triosephosphate isomerase B;Triosephosphate isomerase A	FFVGGNWK	8	953.476	0.031916	79.469	1	24.9029	25.2305	25.253	23.8021	23.8179	23.985
Q6NXA9	ubxn1	UBX domain-containing protein 1	FGGGSSSTGLSSPPAEAPALSPPENQGAPPAKK	33	3090.53	2.0876e-06	34.166	2	21.9979	22.016	22.5996	21.3955	21.7084	22.0129
Q7ZU99	vcp	Transitional endoplasmic reticulum ATPase	FGMTPSK	7	766.368	0.030833	102.71	2	NaN	NaN	23.8871	24.1969	24.2669	24.1764
Q7SXG4	uba2	SUMO-activating enzyme subunit 2	FGMVAPDVQIEDGK	14	1504.72	1.4824e-08	84.753	5	23.1251	23.4126	23.2475	23.6291	23.6558	23.7575
Q7SXG4	uba2	SUMO-activating enzyme subunit 2	FGMVAPDVQIEDGKGTILISSEEGETEANNNK	32	3391.61	0.0013441	29.64	1	21.9015	21.905	21.6977	22.1971	22.4135	22.266
Q6DRC4	eif3g	Eukaryotic translation initiation factor 3 subunit G	FGNSEYDAPGPNVATTTVSDDVFMTFISSK	30	3196.45	1.3695e-05	32.133	1	NaN	NaN	NaN	21.2631	21.574	NaN
Q5RGV1;Q6GMG5	impdh1b;impdh1a	Inosine-5-monophosphate dehydrogenase 1b;Inosine-5-monophosphate dehydrogenase 1a	FGVPVIADGGIQTVGHVVK	19	1892.05	1.7077e-38	104.88	6	24.2469	24.3519	23.9634	24.0594	24.0684	24.0283
F1QGH9	psmd11b	26S proteasome non-ATPase regulatory subunit 11B	FHGILDQGEDVLIIFEEPPVDK	22	2509.27	1.1911e-31	88.872	6	21.2503	21.2479	21.03	22.1869	22.1834	22.2986
F6P3G4	psmd11a	26S proteasome non-ATPase regulatory subunit 11A	FHGILDQGEGVLIVFDEPPVDK	22	2423.24	6.7277e-31	84.689	8	22.3706	22.4807	22.472	22.7893	23.116	22.9018
Q6AZA0	acat1	Acetyl-CoA acetyltransferase, mitochondrial	FHMGNCAENTAK	12	1378.58	5.2765e-19	119.25	7	22.6197	22.8817	23.2398	22.3995	22.6256	22.9701
Q90XG0	tpi1b	Triosephosphate isomerase B	FIADNVKDWSK	11	1321.67	0.0003661	83.182	3	22.8157	23.0546	22.729	20.2216	20.904	20.1723
Q52PJ5	dpysl3	Dihydropyrimidinase-related protein 3	FIPCSPFPDFAYK	13	1587.74	0.0020271	67.997	12	24.6062	24.4224	24.5032	24.6771	24.5413	24.4275
Q1JPZ7	prpf39	Pre-mRNA-processing factor 39	FKDHVQSNNPK	11	1312.65	0.017783	41.339	0	23.2811	23.6525	23.7951	23.7192	22.9889	23.6406
A2RV29	znf346	Zinc finger protein 346	FKPSGDDQSNVDEKDK	16	1807.82	3.2266e-06	75.376	1	22.0348	22.186	22.1204	21.4499	21.9969	21.9833
Q803F6	rpsa	40S ribosomal protein SA	FLAAGTHLGGTNLDFQMEQYVYK	23	2602.25	3.2693e-08	57.484	2	NaN	NaN	NaN	22.4094	22.5784	22.311
Q1LVE8	sf3b3	Splicing factor 3B subunit 3	FLAVGLVDNTVR	12	1302.73	0.031758	46.88	1	21.0838	21.6055	21.0309	21.5562	21.5719	21.6293
Q6PHD9	selenbp1	Selenium-binding protein 1	FLHDPAAAEGFVGCALQSTVFR	22	2392.16	0.019187	16.06	1	NaN	NaN	NaN	NaN	21.5296	21.1702
Q1LUT1	edc4	Enhancer of mRNA-decapping protein 4	FLITGADQNQELK	13	1475.76	0.0020271	67.997	1	20.7625	21.4605	20.9415	21.9988	21.9935	22.1786
Q6TH22	ddi2	Protein DDI1 homolog 2	FLPEAELPECAR	12	1430.69	0.0052113	60.161	4	22.9982	23.0161	23.2439	23.431	23.3786	23.1473
Q7ZUW2	hyou1	Hypoxia up-regulated protein 1	FLQSILGK	8	904.538	0.029929	81.296	1	22.6934	23.0295	22.8311	22.6865	22.9394	23.0458
Q7SXG4	uba2	SUMO-activating enzyme subunit 2	FLSDFGIR	8	953.497	0.020237	89.296	1	23.7476	23.9387	23.6834	23.7097	23.8799	23.8301
Q7T385	atp6v1c1a	V-type proton ATPase subunit C 1-A	FNIPDLK	7	845.465	0.033944	94.662	1	22.792	22.6464	22.4529	22.5414	22.6634	22.4694
Q6DHQ3	acy3.2	N-acyl-aromatic-L-amino acid amidohydrolase (carboxylate-forming) B	FNSGTVFEGGDVEAFK	16	1702.78	7.1702e-06	68.481	4	21.875	21.8693	22.0416	22.2751	NaN	22.2021
Q7ZU42	ola1	Obg-like ATPase 1	FNTPNQPK	8	944.472	3.8833e-08	129.56	4	21.8014	22.2815	22.0317	21.7873	21.9859	22.1508
Q7ZU99	vcp	Transitional endoplasmic reticulum ATPase	FPSSNQGGSGPSQGSSGGGGGNVFNEDNDDDLYG	34	3275.31	1.7042e-07	34.088	7	22.7701	22.4901	22.9966	23.0309	22.7991	22.9557
Q4VBV9	nit2	Omega-amidase NIT2	FQESETLSPGK	11	1221.59	0.0010726	84.479	4	21.681	22.224	21.8119	21.802	22.1235	22.0337
O42364	apoeb	Apolipoprotein Eb	FQPYMSQAQDGATQK	15	1698.77	4.4622e-22	104.95	8	23.6466	23.868	23.8465	25.013	25.3426	25.1835
Q7SZC2	cse1l	Exportin-2	FQSGDFHIINGVLR	14	1601.83	0.0028049	39.006	3	20.4823	20.8565	20.9924	21.5271	22.4046	21.9075
Q5U3U0	phyhd1	Phytanoyl-CoA dioxygenase domain-containing protein 1	FRDEGYLVLEGLLSPEECDALR	22	2580.25	0.0073026	23.869	3	18.9804	19.0634	18.5693	20.682	20.402	21.125
Q9DGE0	map2k6	Dual specificity mitogen-activated protein kinase kinase 6	FSADFVDFTSQCLR	14	1691.76	0.0043041	54.898	3	NaN	19.1105	NaN	21.03	21.2414	21.2363
Q9PTP1	pcna	Proliferating cell nuclear antigen	FSASGELGTGNIK	13	1279.64	2.6359e-33	130.15	9	25.5338	25.86	25.7098	25.2077	25.1958	25.3386
Q6VN46	mb	Myoglobin	FSGISQGDLAGSPAVAAHGATVLK	24	2253.18	6.8994e-47	100.92	5	23.6665	23.6603	23.8365	25.2989	25.3197	25.281
Q9I8L5	fabp10a	Fatty acid-binding protein 10-A, liver basic	FSHIQEIK	8	1000.53	0.014526	105.1	5	22.8835	23.0059	22.8441	22.5406	22.3448	22.6346
Q90275	cdh2	Cadherin-2	FSIPTDPVTNEGLVTVVKPVDFEMNR	26	2903.47	2.6388e-15	64.27	5	23.2651	NaN	23.0854	22.7633	23.1283	23.0188
Q08C33	isoc1	Isochorismatase domain-containing protein 1	FSMVIPELEAALAEIPGVR	19	2041.09	0.013306	23.853	1	NaN	NaN	NaN	19.5804	18.4099	NaN
O42248	gnb2l1	Guanine nucleotide-binding protein subunit beta-2-like 1	FSPNSSNPIIVSCGWDK	17	1906.89	8.293e-45	121.51	6	26.167	26.0622	26.116	24.1588	23.9587	24.0503
Q5BJJ7	bccip	Protein BCCIP homolog	FSYCVQDEADSCATGK	16	1836.73	3.7221e-09	83.37	6	21.8208	22.2654	21.7874	21.7487	22.2488	22.1298
Q6DHC1	rab18b	Ras-related protein Rab-18-B	FTDDTFDPELAATIGVDFK	19	2100.99	6.7102e-07	61.87	3	19.2014	19.7133	19.7163	19.9777	19.8212	20.0403
Q7ZU42	ola1	Obg-like ATPase 1	FTDFKEEGSENAAK	14	1571.71	3.2891e-17	102.52	12	24.0844	24.0799	24.0995	23.5598	23.914	23.6834
Q5PR98	ndrg2	Protein NDRG2	FTLNNPEAVEGLVLVNVDPNAR	22	2380.24	8.2457e-38	94.632	12	23.5127	23.4806	23.4328	24.3928	24.4788	24.4572
Q803F6	rpsa	40S ribosomal protein SA	FTPGTFTNQIQAAFREPR	18	2080.05	1.8442e-17	88.385	3	22.7791	23.0772	23.0537	22.2492	22.1527	22.3413
P79733	rrm2	Ribonucleoside-diphosphate reductase subunit M2	FTQEVQVTEAR	11	1306.65	0.01662	57.175	1	18.6774	NaN	18.8384	19.2099	19.7108	19.5804
Q7ZVZ6	pitrm1	Presequence protease, mitochondrial	FTQQDIDEAK	10	1193.56	0.00012186	99.568	6	21.4905	NaN	20.78	NaN	21.249	NaN
Q6PBX5	adi1	1,2-dihydroxy-3-keto-5-methylthiopentene dioxygenase	FTVDESNYTK	10	1202.55	0.014804	59.84	1	21.3977	20.9225	21.1915	21.3941	21.7453	21.4655
Q9DGJ3	npc2	Epididymal secretory protein E1	FVDCGSVDGK	10	1082.47	1.8088e-05	110.38	6	24.6537	24.9538	24.8533	24.889	25.0576	24.9008
Q6NSN5	adssl1	Adenylosuccinate synthetase isozyme 1	FVENHIGVPIK	11	1251.7	0.00014807	81.525	6	22.3221	22.492	23.0143	22.8581	23.0223	23.0473
Q6NYX8	pithd1	PITH domain-containing protein 1	FVESDADEELLFNIPFTGSVK	21	2356.15	1.6445e-13	70.094	4	21.7891	21.1942	20.9788	21.8736	21.7082	NaN
Q6PEI7	ctps1	CTP synthase 1	FVGQDVEGER	10	1134.53	0.014855	59.198	2	22.1181	22.5829	22.2532	21.6985	22.3594	22.4137
Q7ZV34	mcts1	Malignant T-cell-amplified sequence 1	FVLSGANIMCPGLTSPGAK	19	1918.96	2.8633e-37	101.92	6	22.3217	21.8326	22.3485	21.8466	21.771	21.9759
Q6NXA4	ilf3	Interleukin enhancer-binding factor 3 homolog	FVMEVEIDGQK	11	1293.63	1.1768e-07	107.06	3	24.0936	19.6901	NaN	23.8681	23.9006	24.3675
Q7ZVB2	aldh9a1a	Aldehyde dehydrogenase family 9 member A1-A	FVPNDPK	7	815.418	0.033441	94.262	1	24.7553	24.8594	24.5941	24.4811	24.7769	24.714
Q6DHK1	apoa1bp	NAD(P)H-hydrate epimerase	FVPPVLEQK	9	1055.6	0.01928	68.846	1	23.5077	23.7479	23.6197	23.4167	23.4611	23.7109
Q5RGV1;Q6GMG5	impdh1b;impdh1a	Inosine-5-monophosphate dehydrogenase 1b;Inosine-5-monophosphate dehydrogenase 1a	FVPYLIAGIQHGCQDIGAK	19	2086.07	1.2733e-05	59.372	3	20.4022	19.4183	20.3813	22.2256	22.4091	22.097
Q6PH19	gatm	Glycine amidinotransferase, mitochondrial	FVTTEFEPCFDAADFIR	17	2063.93	1.8856e-149	171.26	13	24.4274	24.0344	24.0402	24.6374	25.1065	24.7746
B8XY56	rnaset2	Ribonuclease T2	FWPDLLEPSSPK	12	1414.71	0.031758	46.88	1	NaN	22.2544	21.8436	NaN	NaN	NaN
O42364	apoeb	Apolipoprotein Eb	FWQYVSELNTQTDGMVQNIK	20	2400.14	1.6127e-54	107.72	9	NaN	21.6319	21.4418	24.5207	24.7389	24.5863
O57521	hsp90ab1	Heat shock protein HSP 90-beta	FYDAFSK	7	876.402	0.030245	91.9	4	25.9496	26.2455	25.8779	26.0598	26.2077	26.2074
Q7SZC2	cse1l	Exportin-2	GAAAIANTASDKIPGLLGVFQK	22	2141.18	1.04e-15	70.897	3	21.0193	20.7824	20.8535	21.621	22.3475	22.3827
A5PLC8	ptmab	Prothymosin alpha-B	GADDDEDEDEDDEDDVDPKK	20	2264.82	4.7696e-238	173.21	2	NaN	NaN	NaN	NaN	NaN	NaN
Q5XJ36	park7	Protein DJ-1	GAEEMETVIPVDVMR	15	1674.8	0.0027488	43.042	1	22.5947	NaN	22.2286	23.8072	23.8464	23.9113
Q7ZTY4	rbbp7	Histone-binding protein RBBP7	GAEFGGFGSVSGK	13	1198.56	1.548e-07	88.075	6	24.0402	24.1408	23.979	23.9299	23.8806	24.0052
Q90XG0;Q1MTI4	tpi1b;tpi1a	Triosephosphate isomerase B;Triosephosphate isomerase A	GAFTGEISPAMIK	13	1320.67	9.403e-17	105.25	8	26.7819	26.8606	26.7236	27.3098	27.4344	27.5344
Q9PT92	cat	Catalase	GAGAFGYFEVTHDITR	16	1739.83	5.9234e-08	50.077	0	NaN	NaN	NaN	21.6613	22.0633	21.8991
Q5MJ86	gapdh-2	Glyceraldehyde-3-phosphate dehydrogenase 2	GAHQNIIPASTGAAK	15	1434.76	2.573e-174	187.16	12	26.6716	26.9173	26.5555	26.7834	27.0101	27.1152
Q5XJ10	gapdh	Glyceraldehyde-3-phosphate dehydrogenase	GASQNIIPASTGAAK	15	1384.73	1.0706e-13	93.424	23	28.6664	28.8516	28.6907	28.7965	28.913	28.9323
F1Q8X5	fermt2	Fermitin family homolog 2	GCEVTPDVNISGQK	14	1502.7	8.2561e-09	87.083	6	22.467	22.545	22.6536	21.8219	21.8068	22.0278
Q71PD7	h2afv	Histone H2A.V	GDEELDSLIK	10	1117.55	0.0084986	65.056	4	25.3283	25.6164	25.5665	25.4099	25.3824	25.4632
Q7ZV68	vps29	Vacuolar protein sorting-associated protein 29	GDFDENLNYPEQK	13	1567.68	2.3282e-16	102.33	7	23.2252	23.6575	23.182	23.0797	23.2587	23.1947
Q7SXG4	uba2	SUMO-activating enzyme subunit 2	GDGAELVWDKDDPPAMDFVTAASNLR	26	2789.3	5.4904e-09	41.475	5	21.8776	21.8255	21.1917	21.2489	21.6087	21.5749
Q7T2B9	mtpn	Myotrophin	GDKELMWALK	10	1189.62	4.5475e-08	116.55	6	22.7437	22.7373	22.6934	22.3528	23.261	22.2223
Q7T2A5	eif3l	Eukaryotic translation initiation factor 3 subunit L	GDLQVFEELFSFACPK	16	1885.89	0.00021702	58.98	6	NaN	NaN	NaN	20.4844	20.3684	20.2843
Q9PVK5	ldha	L-lactate dehydrogenase A chain	GEAMDLQHGSLFLK	14	1544.77	0.00046608	56.569	6	23.0233	23.4297	22.7508	24.2428	24.3512	24.3717
Q6P3H7	rbbp4	Histone-binding protein RBBP4	GEFGGFGSVSGK	12	1127.52	8.2634e-05	86.772	2	22.9391	24.3155	22.8957	22.9444	23.1614	23.054
Q7ZVF3	sdha	Succinate dehydrogenase [ubiquinone] flavoprotein subunit, mitochondrial	GEGGILINSEGER	13	1329.65	1.9778e-40	135.94	6	23.7099	23.5908	23.6548	23.838	23.7835	23.8118
Q7ZT42	snd1	Staphylococcal nuclease domain-containing protein 1	GEIAAQPPVEGSFAPR	16	1624.82	2.7911e-18	94.487	6	22.987	22.9584	22.9506	22.1904	21.9996	22.1135
Q5D016	pfdn1	Prefoldin subunit 1	GEISNQLLEK	10	1129.6	0.036755	52.247	1	23.078	23.1629	22.8119	23.3864	23.6229	23.5198
Q7ZUN8	ykt6	Synaptobrevin homolog YKT6	GEKLDDLVQK	10	1143.61	0.022371	44.612	2	21.2274	21.6054	21.1434	21.151	21.0565	NaN
Q9PVK4	ldhba	L-lactate dehydrogenase B-A chain	GEMLDLQHGSLFLK	14	1586.81	0.00031853	68.972	8	23.0736	23.2296	20.614	24.755	24.8861	24.6666
Q2YDR3	impad1	Inositol monophosphatase 3	GEQIDYSGLEGNK	13	1408.65	0.0026222	64.104	3	21.3628	21.3131	20.7371	20.9201	21.1533	21.2411
Q6TGS6	yars	Tyrosine--tRNA ligase, cytoplasmic	GEQLSPDEK	9	1001.47	0.0034434	48.981	2	NaN	NaN	NaN	NaN	NaN	NaN
Q5MJ86	gapdh-2	Glyceraldehyde-3-phosphate dehydrogenase 2	GEVHMEDGK	9	1000.43	0.016079	66.683	1	22.1587	20.8976	21.0586	22.0687	20.6141	NaN
Q7ZW41	polr2g	DNA-directed RNA polymerase II subunit RPB7	GEVVDAVVTQVNK	13	1356.72	0.001329	72.891	1	21.5602	21.887	21.2087	21.5389	21.4721	21.8315
Q6DGY7	crygnb	Gamma-crystallin N-B	GEYPEFQR	8	1024.46	0.012802	106.36	3	25.1553	25.354	NaN	25.5711	25.6446	25.6519
Q6NYS8	ddost	Dolichyl-diphosphooligosaccharide--protein glycosyltransferase 48 kDa subunit	GFDLTFK	7	826.423	0.037292	105.2	1	23.0892	23.1184	23.4631	22.6812	22.9671	22.9176
Q5D018	rbm8a	RNA-binding protein 8A	GFGSEEGAR	9	908.399	0.0076518	88.819	6	23.0035	23.462	23.2711	22.9483	22.8451	23.1598
Q7ZU42	ola1	Obg-like ATPase 1	GFIMAEVMK	9	1024.51	0.03692	55.064	1	22.6392	22.9628	23.0079	23.402	23.1936	23.364
Q32LQ4	bhmt	Betaine--homocysteine S-methyltransferase 1	GFLPEASQK	9	975.503	0.0015903	104.2	4	28.3266	28.4844	28.2651	28.1531	28.2716	28.3473
Q6DGY7	crygnb	Gamma-crystallin N-B	GFNTNCVNSVR	11	1266.58	1.7274e-49	149.96	6	24.6964	24.82	24.6779	25.144	25.2868	25.2856
Q90Z10	rpl13	60S ribosomal protein L13	GFTLEELK	8	935.496	0.026352	84.498	2	25.1972	25.2768	25.2192	24.5693	24.702	24.7073
Q5CZR5	zgc:113413	Natterin-like protein	GGEFFAHMTSWGLK	14	1566.73	0.00077917	53.3	6	22.6657	22.3003	22.662	24.1452	23.9299	23.9352
Q0P4F7	acsf2	Acyl-CoA synthetase family member 2, mitochondrial	GGENIYPAEIEQFLHTHPK	19	2179.07	0.0021758	34.388	3	NaN	21.563	NaN	22.0468	22.3238	22.8916
Q49HM9	grk7a	G-protein-coupled receptor kinase 7A	GGFGEVCAVQVK	12	1249.61	5.0503e-06	92.611	4	21.4453	21.7009	21.8244	21.4302	21.8766	21.8304
Q7SXP4	srsf1a	Serine/arginine-rich splicing factor 1A	GGFGGGGGGGGGGGGGGGGAPR	22	1515.66	5.9192e-37	70.114	4	21.0542	22.4845	NaN	NaN	19.7936	20.0139
Q08CK7	igf2bp1	Insulin-like growth factor 2 mRNA-binding protein 1	GGGMGTPQGPHPQGMTELGSPQGLAQEPR	29	2871.34	1.5818e-163	142.32	9	23.5342	23.7141	23.5755	24.8328	25.0398	24.9027
Q6PC54	snap25b	Synaptosomal-associated protein 25-B	GGGQSWGNNQDGVVSSQPAR	20	1999.91	4.322e-19	50.957	3	20.7218	NaN	20.8763	NaN	NaN	NaN
Q7SXP4	srsf1a	Serine/arginine-rich splicing factor 1A	GGPPFAFVEFEDPR	14	1563.74	0.00056649	72.891	3	21.6656	21.5217	21.5297	NaN	NaN	NaN
Q7T352	tmem263	Transmembrane protein 263	GGVSAVAGGVTAVGSAVVSK	20	1671.92	0.045047	11.635	1	22.501	22.1613	22.3572	22.1034	22.3261	22.1157
Q6NYL5	gpt2l	Alanine aminotransferase 2-like	GGYMEVINMDADVK	14	1540.69	0.00015939	76.759	3	22.2761	NaN	22.2442	22.1156	22.0945	22.2856
Q32LQ4	bhmt	Betaine--homocysteine S-methyltransferase 1	GHAALMQQK	9	982.502	1.0809e-110	179.21	7	25.185	24.8928	25.1227	26.6703	27.12	27.1911
Q6NSN5	adssl1	Adenylosuccinate synthetase isozyme 1	GHEVGVTTGR	10	1011.51	5.3028e-10	120.36	6	22.0234	22.1837	21.7912	21.8577	22.3081	22.175
Q7ZV55	eif3i	Eukaryotic translation initiation factor 3 subunit I	GHFGPINCVAFHPDGK	16	1751.82	0.0013515	44.807	3	21.983	22.2922	22.3066	22.2758	NaN	22.6066
Q9PV90	rplp0	60S acidic ribosomal protein P0	GHLENNPALER	11	1248.62	1.064e-06	96.067	3	23.5159	23.4715	24.2752	22.522	22.7709	22.6624
Q805B2	fgf8b	Fibroblast growth factor 8b	GHLLTEQK	8	924.503	0.0066334	110.12	5	22.0614	22.1853	22.162	21.4373	21.9942	21.809
O42248	gnb2l1	Guanine nucleotide-binding protein subunit beta-2-like 1	GHSGWVTQIATTPQFPDMILSASR	24	2599.29	8.226e-87	120.32	6	23.5839	23.3012	23.4185	24.2399	24.3391	24.5036
Q7T394	pafah1b1a	Lissencephaly-1 homolog A	GHTDSVQDISFDHTGK	16	1742.79	1.953e-24	100.23	6	22.9755	23.0042	22.8472	22.7256	22.7076	23.0515
Q803D2	pafah1b1b	Lissencephaly-1 homolog B	GHTDSVQDISFDQTGK	16	1733.79	0.0006701	50.077	6	22.371	22.6367	22.46	22.1746	22.2335	22.0137
Q5XIZ6	gpd1l	Glycerol-3-phosphate dehydrogenase 1-like protein	GIDEGPEGLK	10	1013.5	0.006782	67.113	4	NaN	22.8764	22.9229	22.6942	22.6202	22.6057
Q6NYX8	pithd1	PITH domain-containing protein 1	GIIISGEDDESHPAEIR	17	1836.89	8.2185e-37	110.12	4	23.3127	23.1622	22.8481	22.995	23.1961	23.3239
Q8JH70	aldocb	Fructose-bisphosphate aldolase C-B	GILAADESTGSMAK	14	1349.65	3.4364e-23	117.7	11	25.6516	25.8997	25.4642	25.659	25.8139	25.8422
Q8JH71	aldob	Fructose-bisphosphate aldolase B	GILAADESTGTMAK	14	1363.67	7.4028e-48	136.24	7	26.4806	26.6617	26.4475	26.6169	26.5958	26.536
Q5XJ10	gapdh	Glyceraldehyde-3-phosphate dehydrogenase	GILGYTEHQVVSTDFNGDCR	20	2267.03	0	215.75	14	27.1833	27.4306	27.2007	28.6211	28.5659	28.4741
Q7ZW47	stau2	Double-stranded RNA-binding protein Staufen homolog 2	GILHLSPDVYQEMEASR	17	1943.94	1.3079e-24	99.055	3	20.8684	21.0273	NaN	22.0444	22.2866	22.256
Q7ZU99	vcp	Transitional endoplasmic reticulum ATPase	GILLYGPPGTGK	12	1171.66	2.423e-07	67.385	3	NaN	26.5578	NaN	26.3901	26.467	26.4344
Q6IQM2	cyc	Cytochrome c	GIVWGEDTLMEYLENPK	17	1992.95	1.1278e-07	66.826	2	19.7946	20.0178	20.216	20.4653	19.9061	19.6853
Q7ZVA6	eif4a3	Eukaryotic initiation factor 4A-III	GIYAYGFEKPSAIQQR	16	1826.93	6.2813e-45	121.99	8	23.7374	23.9275	23.7306	24.9923	25.0251	25.1238
Q5RGV1	impdh1b	Inosine-5-monophosphate dehydrogenase 1b	GKLPIVNDKDELVAIIAR	18	1963.15	3.0026e-36	74.793	2	21.9125	22.3325	22.1357	22.762	22.9249	22.9479
Q7SY23	aldh4a1	Delta-1-pyrroline-5-carboxylate dehydrogenase, mitochondrial	GKTEEIPCVIGNEEVWTK	18	2088.02	0.013091	28.394	0	27.6041	27.4082	27.2538	26.852	26.7969	26.917
Q8JFV8	vat1	Synaptic vesicle membrane protein VAT-1 homolog	GLDIVLDPLGGSDTHK	16	1635.85	2.6468e-08	79.652	12	26.387	26.3462	26.4617	26.2388	26.2772	26.0454
Q5SP90	smek1	Serine/threonine-protein phosphatase 4 regulatory subunit 3	GLEDVDYVQTFK	12	1412.68	0.005218	60.157	1	21.8268	21.5664	21.2669	21.4696	21.6325	21.369
P83571	ruvbl2	RuvB-like 2	GLGLDDALEPR	11	1154.59	0.0024446	67.385	4	23.3015	23.2527	23.2564	22.8904	23.0115	22.8568
Q08C33	isoc1	Isochorismatase domain-containing protein 1	GLGSTVQEMDLTGAK	15	1505.74	8.0344e-07	82.651	6	22.7291	22.8258	22.8335	22.8525	22.9024	22.8493
Q567B1	yod1	Ubiquitin thioesterase OTU1	GLIAQIVASDPTAYSEAVLGK	21	2102.13	4.112e-11	56.708	1	20.1442	20.2069	19.9054	21.2803	21.7368	21.6108
Q6NXA4	ilf3	Interleukin enhancer-binding factor 3 homolog	GLKYELISETGGSHDKR	17	1888.96	0.029212	18.579	0	20.514	21.1059	20.2879	20.5057	20.5794	20.8514
Q1MTE5	arl3	ADP-ribosylation factor-like protein 3	GLLSILR	7	770.501	0.046767	86.086	1	19.9873	19.3014	19.4995	21.2206	21.1908	20.9084
Q7ZVY5	cs	Citrate synthase, mitochondrial	GLVYETSVLDPDEGIR	16	1761.88	4.06e-39	113.4	6	26.4372	26.4316	26.3312	26.4847	26.5381	26.4392
Q5RGV1;Q6GMG5	impdh1b;impdh1a	Inosine-5-monophosphate dehydrogenase 1b;Inosine-5-monophosphate dehydrogenase 1a	GMGSLDAMEK	10	1037.45	0.0095626	62.466	1	23.0028	NaN	23.1705	23.1102	23.1834	22.9899
Q91398	csnk2b	Casein kinase II subunit beta	GNEFFCEVDEDYIQDK	16	2006.82	1.2607e-44	123.02	6	23.2365	23.085	22.8579	22.5607	22.6152	22.5332
Q642H9	rps4x	40S ribosomal protein S4, X isoform	GNKPWVSLPR	10	1152.64	0.0076869	55.314	2	23.1957	23.3488	23.3253	21.7005	21.8178	21.731
Q9PV90	rplp0	60S acidic ribosomal protein P0	GNVGFVFTK	9	967.513	0.027726	58.699	1	21.8507	22.3066	22.1862	22.6064	22.6067	22.7653
Q52PJ5	dpysl3	Dihydropyrimidinase-related protein 3	GNVVFGEPITASLGTDGTHYWSK	23	2435.18	1.0337e-26	79.69	6	23.7335	23.0302	23.2926	24.0233	23.9482	23.9541
Q6DGY7	crygnb	Gamma-crystallin N-B	GNYCGHNEWQAQNPHIQSIR	20	2408.08	1.8394e-110	145.88	4	NaN	22.1049	21.6687	23.4385	23.1005	23.4594
Q90473	hspa8	Heat shock cognate 71 kDa protein	GPAVGIDLGTTYSCVGVFQHGK	22	2262.11	1.8343e-46	101.17	2	NaN	NaN	NaN	23.3423	23.3415	23.1937
Q6PHK6	purb	Transcriptional activator protein Pur-beta	GPGFGVGGGGGPGGGVQAGQTIALPAQGLIEFR	33	2978.54	0.00034238	29.64	1	NaN	20.3929	20.4	20.9375	21.3915	20.922
Q9PT92	cat	Catalase	GPLLVQDVVFTDEMAHFDR	19	2188.06	1.8499e-23	90.379	6	22.726	22.9392	22.744	24.1707	24.2468	24.3275
Q9PT92	cat	Catalase	GPLLVQDVVFTDEMAHFDRER	21	2473.21	1.0519e-23	86.539	1	NaN	NaN	21.735	22.0095	22.1717	22.2199
Q504A5	tpmt	Probable thiopurine S-methyltransferase	GPPFFVSEDDIK	12	1349.65	1.2101e-05	54.343	2	NaN	NaN	NaN	NaN	NaN	NaN
Q7T339	chmp5	Charged multivesicular body protein 5	GPPPNLTDCISGVDSR	16	1683.79	0.02152	36.597	1	21.269	21.5274	21.319	21.5272	21.637	NaN
Q9PTS2	urod	Uroporphyrinogen decarboxylase	GPTFPEPLKEPEDLQR	16	1851.94	2.2873e-06	67.685	1	21.2837	NaN	NaN	22.0894	21.9281	22.178
Q1ECZ4	casc3	Protein CASC3	GQATEEERPK	10	1143.55	0.0026153	46.819	2	NaN	NaN	NaN	NaN	NaN	NaN
Q6DGY7	crygnb	Gamma-crystallin N-B	GQQYILER	8	1005.52	0.0035091	111.95	5	25.4473	25.5714	25.5331	25.8496	25.9394	25.9629
Q7SXG4	uba2	SUMO-activating enzyme subunit 2	GQTECYECQPKPTQK	15	1852.81	6.9326e-07	80.102	4	19.668	22.3334	21.8994	22.3945	22.5213	22.316
Q90ZM2;Q90YL4	sec61al1;sec61al2	Protein transport protein Sec61 subunit alpha-like 1;Protein transport protein Sec61 subunit alpha-like 2	GQYNTYPIK	9	1082.54	0.0085498	80.755	2	22.7942	22.8398	22.664	22.2498	22.1023	22.101
Q6IQS6	sae1	SUMO-activating enzyme subunit 1	GRDPQPDSFAEDSQLLLQIR	20	2284.14	1.0346e-12	69.361	2	NaN	NaN	NaN	21.5304	21.3287	21.7721
Q7ZVA6	eif4a3	Eukaryotic initiation factor 4A-III	GRDVIAQSQSGTGK	14	1402.72	1.6245e-19	111.22	2	22.2106	22.2572	21.9782	21.5221	21.8814	21.8152
Q6PC14	rpl23	60S ribosomal protein L23	GSAITGPVAK	10	899.508	0.0087723	64.39	6	23.827	24.1567	23.9255	23.5405	23.6113	23.74
Q6PBW5	rpe65a	Retinoid isomerohydrolase	GSNYMDCFESDEEK	14	1709.62	0.015222	44.252	1	21.0725	21.6128	21.491	21.2139	21.3094	21.9549
A0JME2	atf7ip	Activating transcription factor 7-interacting protein 1	GSVIDLTEDDDDVQVTGVQK	20	2132.01	3.1674e-46	105.79	1	21.7798	21.7987	21.4766	21.2742	21.851	21.4293
Q8JH71	aldob	Fructose-bisphosphate aldolase B	GTAGLAGTDGETTTQGLDGLSER	23	2206.03	4.5155e-220	180.63	12	25.6458	25.7296	25.5877	26.4788	26.6633	26.4717
Q6PFS7	atg3	Ubiquitin-like-conjugating enzyme ATG3	GTALGVAEFLTPVLK	15	1514.87	0.00036558	64.52	6	23.3116	22.8935	23.1892	23.5286	23.19	23.3277
Q6PBI5	rps25	40S ribosomal protein S25	GTDEAAPEKEA	11	1116.49	1.0298e-29	139.32	6	25.0612	24.2052	24.4113	23.3844	23.5669	24.2245
Q8AWW7	ruvbl1	RuvB-like 1	GTEDISSPHGIPLDLLDR	18	1933.97	0.0068344	31.108	1	NaN	NaN	NaN	NaN	22.1917	22.3467
Q6PFQ2	eif3c	Eukaryotic translation initiation factor 3 subunit C	GTEINTGVVVK	11	1115.62	0.0010835	79.659	5	22.8324	23.0443	22.6497	22.1036	21.9142	22.1031
O73872	sod1	Superoxide dismutase [Cu-Zn]	GTGEVTGTVYFNQEGEK	17	1814.83	0.0061234	50.966	1	NaN	NaN	NaN	22.656	22.7256	22.7363
Q9PV90	rplp0	60S acidic ribosomal protein P0	GTIEILSDVQLIKPGDK	17	1825.02	0.0038449	34.748	0	20.939	20.6752	19.9126	21.99	21.9411	21.7879
Q7SXG4	uba2	SUMO-activating enzyme subunit 2	GTILISSEEGETEANNNK	18	1904.9	7.3983e-119	153.72	6	21.5376	21.9229	21.8803	22.1472	22.2173	22.1539
Q90473	hspa8	Heat shock cognate 71 kDa protein	GTLDPVEK	8	857.449	0.036936	69.598	3	26.9783	27.1014	26.8666	26.7159	26.9093	26.9688
Q6NZ06	ilf2	Interleukin enhancer-binding factor 2 homolog	GTMTAGHNVADLVVILK	17	1737.94	2.3084e-07	71.354	6	24.4893	24.4718	24.1011	24.8022	24.8502	24.8438
Q7ZV22	mtap	S-methyl-5-thioadenosine phosphorylase	GTMVTIEGPR	10	1059.54	0.0084986	65.056	2	23.2954	23.375	NaN	22.9339	23.0545	23.1155
P83571	ruvbl2	RuvB-like 2	GTNYQSPHGIPIDMLDR	17	1912.91	0.02381	20.949	0	21.196	21.3027	19.9555	22.1157	22.3906	22.0599
Q6PBM1	glrx5	Glutaredoxin-related protein 5, mitochondrial	GTPAQPMCGFSNAVVQILR	19	2045.02	0.00075379	49.036	2	NaN	NaN	NaN	20.5854	NaN	20.9282
Q52PJ5	dpysl3	Dihydropyrimidinase-related protein 3	GTTTADDFTQGTK	13	1341.6	6.0359e-21	113.07	6	25.0228	25.2356	24.7816	24.5979	24.7933	24.7659
Q5CZR5	zgc:113413	Natterin-like protein	GVAYTDIK	8	865.455	0.027853	83.206	1	25.4675	25.5963	25.2599	25.5461	25.5784	25.7632
Q6DG22	ada	Adenosine deaminase	GVEPLPWDQKPGDITPDDVVDLVNQGFK	28	3077.53	4.9605e-102	117.03	6	23.6356	23.2144	23.3217	22.8624	22.821	23.0368
Q6PEH5	ube2v2	Ubiquitin-conjugating enzyme E2 variant 2	GVGDGTVSWGLEDDEDMTLTR	21	2251.99	0.00052012	53.033	3	20.8722	20.5588	20.482	21.0023	20.976	20.7415
Q7ZU99	vcp	Transitional endoplasmic reticulum ATPase	GVLFYGPPGCGK	12	1250.61	0.0040658	61.344	6	25.8311	25.9139	25.7942	25.8967	25.6642	25.8531
Q7ZW47	stau2	Double-stranded RNA-binding protein Staufen homolog 2	GVPGAPGNFPTAK	13	1211.63	0.0059737	53.869	5	20.945	21.9048	NaN	21.7402	21.7967	21.6829
O57521;Q90474	hsp90ab1;hsp90a.1	Heat shock protein HSP 90-beta;Heat shock protein HSP 90-alpha 1	GVVDSEDLPLNISR	14	1512.78	4.2796e-27	119.87	6	28.8941	28.2264	28.1165	28.3321	28.4751	28.337
Q8JH70	aldocb	Fructose-bisphosphate aldolase C-B	GVVPLAGTNGETTTQGLDGLSER	23	2271.13	1.1291e-101	130.83	6	NaN	NaN	NaN	23.98	24.0318	24.0945
Q6P2T0	tmem38a	Trimeric intracellular cation channel type A	GVWKPETNEVLNMSFPTK	18	2076.03	0.0031499	34.174	0	22.6732	22.7168	22.3969	21.3549	21.3086	21.5172
Q7SXW6;Q56A35	actr2a;actr2b	Actin-related protein 2-A;Actin-related protein 2-B	GYAFNHSADFETVR	14	1612.73	0.00020593	60.196	3	NaN	NaN	NaN	22.7663	22.4161	23.3198
Q5D018	rbm8a	RNA-binding protein 8A	GYALVEYETYK	11	1334.64	8.0412e-08	108.7	1	22.853	23.136	22.8423	NaN	NaN	NaN
Q6PG31	rnps1	RNA-binding protein with serine-rich domain 1	GYAYVEYESPEDAQK	15	1747.76	7.3054e-17	98.582	6	22.2546	22.1284	21.8999	20.9603	21.1344	21.1851
Q7SY23	aldh4a1	Delta-1-pyrroline-5-carboxylate dehydrogenase, mitochondrial	GYFVEPTIIETTDPQEK	17	1965.96	1.2904e-36	112.34	8	24.646	24.1803	24.5034	24.0353	24.091	24.1057
Q1RM09	basp1	Brain acid soluble protein 1 homolog	GYNVNDEK	8	937.414	0.011464	107.29	6	23.1957	22.2797	22.74	22.3092	22.7009	23.1208
Q6PBX5	adi1	1,2-dihydroxy-3-keto-5-methylthiopentene dioxygenase	GYSFMDIITIHPDKLPDYQNK	21	2494.22	0.00015939	36.663	0	NaN	NaN	NaN	21.3506	NaN	NaN
Q7ZVF9;Q7ZVI7	actbb;actba	Actin, cytoplasmic 2;Actin, cytoplasmic 2, N-terminally processed;Actin, cytoplasmic 1;Actin, cytoplasmic 1, N-terminally processed	GYSFTTTAER	10	1131.52	0.00011542	96.342	9	28.6331	28.7005	28.6583	28.6388	28.7208	28.7211
Q7SY23	aldh4a1	Delta-1-pyrroline-5-carboxylate dehydrogenase, mitochondrial	HAIELEDQQPLDSDGSTNTMLYR	23	2632.21	5.5061e-08	55.208	2	NaN	NaN	NaN	21.2705	20.9882	21.7687
Q5D016	pfdn1	Prefoldin subunit 1	HANLTHGEITSLPESTR	17	1861.93	8.9469e-37	109.87	3	NaN	21.4078	NaN	22.1132	22.1204	22.05
O42182	fbln1	Fibulin-1	HCEDINECLLGPHHCVTGER	20	2432.04	1.7339e-05	56.29	3	21.0672	21.8504	21.9798	22.4107	22.2744	22.7991
Q66HY8	pdxdc1	Pyridoxal-dependent decarboxylase domain-containing protein 1	HEDPALSLAAGLTSSQPVEK	20	2049.04	1.5275e-05	39.825	0	20.9103	21.2752	21.09	21.1546	21.2065	20.5033
Q8JHJ1	rpl35	60S ribosomal protein L35	HEENLMTK	8	1000.46	3.7531e-61	164.46	2	23.5152	23.9358	23.4903	23.4039	23.4644	23.5941
Q8JFV8	vat1	Synaptic vesicle membrane protein VAT-1 homolog	HEVISQGGVTHPIDYR	16	1806.9	1.3473e-210	190.46	9	23.949	24.5055	24.3286	24.8347	24.7306	24.7747
P61485	rpl36a	60S ribosomal protein L36a	HFELGGDK	8	901.429	0.029656	81.547	3	NaN	22.9849	22.7743	22.5439	NaN	22.3844
O57521;Q90474	hsp90ab1;hsp90a.1	Heat shock protein HSP 90-beta;Heat shock protein HSP 90-alpha 1	HFSVEGQLEFR	11	1347.66	0.0051449	58.172	4	23.613	23.5857	23.42	23.7993	23.7222	23.749
B0UXP9	impdh2	Inosine-5-monophosphate dehydrogenase 2	HGFCGIPITDNGQMGGR	17	1815.81	0.038577	18.09	0	21.3169	21.5769	21.4815	20.6324	20.396	20.5464
Q5RGV1	impdh1b	Inosine-5-monophosphate dehydrogenase 1b	HGFSGIPITETGK	13	1342.69	5.4467e-79	154.7	12	24.3184	24.7343	24.4613	23.8868	24.0861	23.977
A8Y5U1		UPF0600 protein C5orf51 homolog	HGGESSSLPK	10	997.483	0.026127	46.819	0	21.4154	NaN	20.9601	21.2969	NaN	NaN
Q6ZM19	eif6	Eukaryotic translation initiation factor 6	HGLLVPNNTTDQELQHIR	18	2084.08	0.030594	17.757	1	NaN	NaN	NaN	21.2023	21.4024	21.0171
P13104	tpma	Tropomyosin alpha-1 chain	HIAEEADR	8	939.441	2.7842e-167	197.3	5	28.3104	27.3685	28.0366	27.6427	27.3988	28.1756
P13104	tpma	Tropomyosin alpha-1 chain	HIAEEADRK	9	1067.54	4.8104e-40	150.53	6	23.8831	23.514	23.9826	23.6439	24.2359	24.5186
P13104	tpma	Tropomyosin alpha-1 chain	HIAEEADRKYEEVAR	15	1814.89	9.2528e-25	79.652	6	22.4606	22.4929	22.8702	NaN	NaN	NaN
Q568L5	akr1a1b	Alcohol dehydrogenase [NADP(+)] B	HIDCAPIYANEPEIGEAFQETMGPDK	26	2931.31	4.7006e-65	102.21	6	24.3376	24.1201	24.2191	24.0032	23.7526	23.7132
O42363	apoa1	Apolipoprotein A-I;Proapolipoprotein A-I	HIDEYREK	8	1088.53	3.7752e-47	157.34	6	24.5519	25.0197	25.016	24.4581	24.7164	25.231
Q6P0V6	rpl8	60S ribosomal protein L8	HIDFAER	7	886.43	0.006815	117.1	5	24.336	24.2658	23.9542	23.1157	21.4466	23.5775
Q9PVK4;Q6DGK2	ldhba;ldhbb	L-lactate dehydrogenase B-A chain;L-lactate dehydrogenase B-B chain	HIIPQIVK	8	946.596	0.019344	101.33	14	25.0303	25.0698	24.7708	25.361	25.4588	25.4364
Q90474	hsp90a.1	Heat shock protein HSP 90-alpha 1	HIYYITGETK	10	1223.62	3.022e-13	125.75	3	21.4537	21.6881	21.6941	21.5468	21.4564	21.7809
A0JMD0	cluh	Clustered mitochondria protein homolog	HKPAFTEEDILNIFPVVK	18	2096.13	0.022111	27.714	1	20.6379	20.0738	20.914	20.4048	19.7316	20.5971
Q08BB1	gfm1	Elongation factor G, mitochondrial	HLEATGQLPAKK	12	1291.72	0.03672	28.271	0	20.0394	19.9632	20.1159	20.0509	18.8685	19.9334
O57521	hsp90ab1	Heat shock protein HSP 90-beta	HLEINPDHPIMETLR	15	1813.91	2.3056e-154	177.88	10	22.1827	24.5108	24.0479	25.1121	25.0874	25.4006
Q7SXV9	calub	Calumenin-B	HLLYESDADKDGR	13	1517.71	1.7318e-06	78.529	2	21.8207	21.643	NaN	21.6407	21.638	NaN
Q6P3L0	mvp	Major vault protein	HLMDNLGTETLK	12	1370.69	1.3832e-57	151.99	7	22.877	23.2745	23.0496	22.8586	23.2575	23.1784
P17561	epd	Ependymin	HLMEIPVDATHESESYMGSPSLTEQGLR	28	3113.44	1.1228e-66	97.542	4	22.9889	22.89	22.8188	23.4996	23.3832	23.4579
Q7ZVY5	cs	Citrate synthase, mitochondrial	HLPNDPMFK	9	1097.53	0.022206	70.399	7	24.3817	24.527	23.3265	23.2059	23.3441	23.4153
Q71PD7	h2afv	Histone H2A.V	HLQLAIR	7	849.518	0.0024281	118.69	4	23.0004	22.9276	22.7928	23.2978	23.2707	23.5828
Q7ZUY3	h2afx	Histone H2AX	HLQLAVR	7	835.503	0.0024281	118.69	3	23.8158	24.172	24.3081	25.4099	25.516	25.1154
Q6PH19	gatm	Glycine amidinotransferase, mitochondrial	HLSPTYK	7	844.444	1.198e-16	138.55	5	23.5965	22.8831	22.5296	23.4415	23.5743	23.7557
P79735	ran	GTP-binding nuclear protein Ran	HLTGEFEK	8	959.471	1.0691e-68	156.51	4	25.2503	NaN	24.5472	24.6309	24.6281	25.0365
P79735	ran	GTP-binding nuclear protein Ran	HLTGEFEKK	9	1087.57	2.0919e-51	155.42	6	22.7106	22.612	22.3961	21.9433	22.0135	21.9299
Q6PC54;Q5TZ66	snap25b;snap25a	Synaptosomal-associated protein 25-B;Synaptosomal-associated protein 25-A	HMALDMGNEIDTQNR	15	1743.77	2.6743e-27	107.46	9	22.8646	22.7118	22.5364	23.9179	24.0515	23.9007
Q6P5L8	hsdl2	Hydroxysteroid dehydrogenase-like protein 2	HMEAHGATPAFTTAK	15	1568.74	1.8468e-17	96.247	2	20.8103	NaN	NaN	22.2678	22.2726	22.5452
O57521	hsp90ab1	Heat shock protein HSP 90-beta	HNDDEQYAWESSAGGSFTVK	20	2226.95	2.9323e-109	143.93	15	25.2723	25.3078	25.217	24.6083	24.5274	24.5011
Q90474	hsp90a.1	Heat shock protein HSP 90-alpha 1	HNDDEQYIWESAAGGSFTVKPDFGESIGR	29	3211.45	1.4984e-58	94.275	4	22.1839	21.7883	21.8297	21.3313	21.5075	21.2274
Q66I24	ass1	Argininosuccinate synthase	HNIPVPVTPK	10	1100.63	0.0044328	79.659	4	22.0423	22.2223	22.126	21.7488	21.794	22.0376
Q08BL7	glyctk	Glycerate kinase	HNLPDTDAQK	10	1137.54	0.00060307	92.866	3	20.9292	20.9517	20.9072	20.4252	20.6697	20.7448
Q9PUE4	copg2	Coatomer subunit gamma-2	HPSAVTACNLDLENLITDSNR	21	2339.12	3.8038e-65	115.63	3	NaN	NaN	NaN	22.4011	22.5265	22.3652
Q7ZTY4	rbbp7	Histone-binding protein RBBP7	HPSKPDPSGDCSPDLR	16	1763.79	6.4998e-13	87.388	5	22.1583	22.3613	21.6618	22.4806	22.954	23.0323
Q6P3H7	rbbp4	Histone-binding protein RBBP4	HPSKPDPSGECTPDLR	16	1791.82	6.1188e-46	124.29	5	21.6431	22.1686	21.8092	22.6037	22.7067	22.82
Q7ZVF9;Q7ZVI7	actbb;actba	Actin, cytoplasmic 2;Actin, cytoplasmic 2, N-terminally processed;Actin, cytoplasmic 1;Actin, cytoplasmic 1, N-terminally processed	HQGVMVGMGQK	11	1170.56	2.6502e-163	193.83	84	30.6331	30.546	30.3827	30.078	30.1132	30.3039
Q6NXA4	ilf3	Interleukin enhancer-binding factor 3 homolog	HSAIYPTQEELEGVQNMVSHTER	23	2654.24	5.4888e-67	111.11	2	NaN	NaN	NaN	23.3776	23.4009	23.2905
Q7ZW41	polr2g	DNA-directed RNA polymerase II subunit RPB7	HSIPSEMEFDPNSNPPCYK	19	2247.96	0.0054482	29.422	1	NaN	NaN	NaN	21.0282	21.507	21.8654
A9JRX0	msl1l1	Male-specific lethal 1-like 1	HSKLELDEK	9	1097.57	0.007186	51.445	4	25.7349	NaN	26.0409	25.0937	25.2497	26.4775
Q5XJA3	prrc1	Protein PRRC1	HSVESMITTLDPGMAPYIK	19	2089.02	0.00069982	49.537	1	NaN	NaN	NaN	NaN	21.6205	21.6656
Q0VIL3	otomp	Otolith matrix protein 1	HTTVFDNMQGK	11	1276.59	0.0010759	83.182	3	21.107	NaN	20.5332	20.7282	20.9884	20.7215
Q90XG0;Q1MTI4	tpi1b;tpi1a	Triosephosphate isomerase B;Triosephosphate isomerase A	HVFGESDELIGQK	13	1457.72	1.1028e-21	117.7	20	26.4309	26.8292	26.493	26.5399	26.5916	26.5178
O73872	sod1	Superoxide dismutase [Cu-Zn]	HVGDLGNVTADASGVAK	17	1609.81	4.1111e-36	111.01	11	25.3685	25.4272	25.1796	24.9384	24.989	25.8988
Q6PI52	calm1a	Calmodulin	HVMTNLGEK	9	1027.51	4.5102e-08	123.96	6	22.3453	22.7594	21.87	22.0113	22.1164	25.0049
P62084	rps7	40S ribosomal protein S7	HVVFIAQR	8	968.556	0.010817	107.67	2	21.4067	21.2737	20.8231	NaN	21.8903	22.1117
Q90473	hspa8	Heat shock cognate 71 kDa protein	HWPFNVINDNSR	12	1497.71	0.035805	27.526	1	21.8997	22.1685	21.7848	21.9439	21.6758	22.0616
Q90473	hspa8	Heat shock cognate 71 kDa protein	HWPFNVINDNSRPK	14	1722.86	0.00186	52.576	14	24.699	25.1726	24.9817	24.0819	24.116	24.3871
Q6P3L0	mvp	Major vault protein	HYCVVLNPAVR	11	1326.69	0.0042844	48.998	0	20.0868	19.9174	19.6202	20.3651	20.6997	20.3266
B8XY56	rnaset2	Ribonuclease T2	HYTLEDVEEAITSAYGVKPK	20	2249.12	1.1641e-54	88.565	1	NaN	NaN	NaN	22.4246	22.3357	22.386
Q7ZVZ6	pitrm1	Presequence protease, mitochondrial	IAEMTDLTSILR	12	1361.72	0.004143	61.11	3	NaN	NaN	NaN	20.4755	20.4116	20.48
Q8JGS9	rps18	40S ribosomal protein S18	IAFAITAIK	9	946.585	0.012438	74.173	2	24.3988	24.2758	24.4519	23.5602	23.7708	23.9774
Q9PW80	igf2bp3	Insulin-like growth factor 2 mRNA-binding protein 3	IAPADGIDAK	10	969.513	0.0078283	66.664	3	23.6417	23.5185	23.3752	23.2168	23.3374	23.5778
Q08CK7	igf2bp1	Insulin-like growth factor 2 mRNA-binding protein 1	IAPAEAPDSK	10	997.508	0.00889	64.103	2	24.8816	25.3719	25.1105	25.4585	NaN	NaN
O42363	apoa1	Apolipoprotein A-I;Proapolipoprotein A-I	IAPHTQDLQTR	11	1278.67	7.4406e-50	151.98	13	24.9763	24.8234	24.4	27.4726	27.837	27.8261
Q6PE25	eef1g	Elongation factor 1-gamma	IASAPPAFTFGQTNR	15	1576.8	1.6669e-29	113.65	5	24.3042	24.4994	24.9553	24.2505	24.2509	24.0474
Q7T3E5	ccbl2	Kynurenine--oxoglutarate transaminase 3	IATLPGMWDR	10	1158.59	0.016289	58.699	1	22.0656	22.0406	22.2506	19.9635	NaN	20.1669
Q52PJ5	dpysl3	Dihydropyrimidinase-related protein 3	IAVGSDSDLVIWDTDAVR	18	1930.96	8.9609e-106	148.44	6	24.034	24.1366	23.9393	23.82	23.96	23.8269
Q6DG22	ada	Adenosine deaminase	IAYEFVETK	9	1098.56	0.022309	63.426	3	22.6866	23.0878	22.6604	22.6084	22.4156	22.3426
Q7SZC2	cse1l	Exportin-2	ICAVGIIK	8	872.515	0.020144	89.369	3	22.2994	22.3352	21.8847	21.4623	21.8816	21.8688
Q6PGZ3	traf3ip1	TRAF3-interacting protein 1	ICAVKSNILK	10	1144.66	0.0040718	83.883	7	24.3707	24.4852	24.4011	24.2168	24.334	21.9917
Q6NSN5	adssl1	Adenylosuccinate synthetase isozyme 1	ICDLMADFNEFSTR	14	1717.74	0.015222	44.252	1	20.493	19.6768	19.6897	21.0955	21.1365	21.3373
Q6DGY7	crygnb	Gamma-crystallin N-B	ICFYEGR	7	943.422	0.029867	89.369	2	22.4536	22.7021	NaN	24.3425	NaN	24.2985
Q98SV1	sepp1a	Selenoprotein Pa	ICGECSLESSAQLEECKK	18	2126.93	7.1717e-15	76.378	4	21.2817	21.9472	NaN	21.5308	NaN	20.6083
Q7SXN5	dnm1l	Dynamin-1-like protein	ICYIFHETFGR	11	1441.68	0.023135	35.677	1	NaN	NaN	NaN	20.7215	21.3024	20.9825
Q6IQP3	calua	Calumenin-A	IDADEDGFVTEAELK	15	1650.76	1.7374e-30	118.21	6	24.2292	24.4174	24.3729	24.4083	24.404	24.5346
A1L243	mesdc2	LDLR chaperone MESD	IDASKPEELLK	11	1241.69	7.6222e-06	86.114	7	23.5945	23.8302	23.7578	23.8023	23.73	23.5274
Q7T385	atp6v1c1a	V-type proton ATPase subunit C 1-A	IDCNLLDFK	9	1136.55	0.036654	49.466	1	NaN	NaN	NaN	NaN	NaN	NaN
Q7SXV9	calub	Calumenin-B	IDEDHDGFVTADEMK	15	1720.72	5.0203e-05	64.52	2	22.9766	23.2925	23.1389	22.7364	22.694	22.9166
Q9W6A9	opn1sw1	Opsin-1, short-wave-sensitive 1	IDESSEVSSK	10	1079.5	0.00064944	92.611	6	24.6747	24.9704	24.6086	24.4654	24.7663	24.7216
Q6TH22	ddi2	Protein DDI1 homolog 2	IDFSSIAVPGTSSGQNR	17	1734.85	0.0039991	52.569	2	NaN	NaN	NaN	23.5729	23.6541	23.6183
O57521	hsp90ab1	Heat shock protein HSP 90-beta	IDIIPNVQER	10	1195.66	0.00081483	91.701	6	27.6814	27.9524	27.697	27.6634	27.7043	27.6951
Q6P0V6	rpl8	60S ribosomal protein L8	IDKPILK	7	825.532	0.03391	47.916	0	21.1729	21.309	20.6269	20.4391	21.0415	20.6406
Q642H9	rps4x	40S ribosomal protein S4, X isoform	IDLDTGK	7	760.397	1.2503e-10	117.93	4	24.4981	24.4732	24.5186	23.6027	23.8506	23.8256
Q6IQS6	sae1	SUMO-activating enzyme subunit 1	IDPNETTMVK	10	1146.56	0.0047769	82.417	6	23.5229	23.5701	23.1803	23.5009	23.5063	23.5532
Q6P2U9	cops3	COP9 signalosome complex subunit 3	IDQEMLK	7	875.442	0.040953	77.741	1	NaN	NaN	NaN	NaN	NaN	NaN
Q5XJ54	glrx3	Glutaredoxin 3	IDRLDGAHAPELTNK	15	1648.85	0.013701	31.089	1	NaN	21.5096	21.1626	21.3862	21.4292	21.12
P85001	cep290	Centrosomal protein of 290 kDa	IDSINKELEISKEK	14	1644.89	0.032945	37.613	7	27.4405	27.6715	27.2618	27.0217	27.6209	27.6508
Q8JFV8	vat1	Synaptic vesicle membrane protein VAT-1 homolog	IDSTYHLEQVGDAMR	15	1733.8	1.3243e-24	88.561	5	22.9467	23.7678	23.4147	21.3313	21.8127	21.6158
Q6TGS6	yars	Tyrosine--tRNA ligase, cytoplasmic	IDVGEEQPR	9	1041.51	0.0022275	101.9	2	23.1832	23.4767	23.2408	22.9904	23.1751	23.2636
Q5PRD0	ywhaba	14-3-3 protein beta/alpha-A	IEAELQEICNDVLGLLEK	18	2085.07	3.6585e-24	95.205	12	20.7049	21.8937	21.8098	24.6254	24.3126	23.8264
Q90474	hsp90a.1	Heat shock protein HSP 90-alpha 1	IEDLGADEDEDSKDGK	16	1734.74	2.0932e-132	169.92	11	25.6959	25.9522	25.5511	25.5257	25.5076	25.4655
Q8JIU7	naca	Nascent polypeptide-associated complex subunit alpha	IEDLSQQAQLAAAEK	15	1613.83	6.3488e-154	180.74	12	25.7406	25.8989	25.6353	25.899	26.1955	26.2301
O57521	hsp90ab1	Heat shock protein HSP 90-beta	IEDVGSDDEEDTKDK	15	1693.72	0.0041931	52.19	3	20.9776	21.8456	21.8419	21.8479	21.9307	22.2387
O57521	hsp90ab1	Heat shock protein HSP 90-beta	IEDVGSDDEEDTKDKDK	17	1936.84	0	228.68	13	26.0604	26.425	25.9637	25.7878	26.0754	25.8753
Q6PFQ2	eif3c	Eukaryotic translation initiation factor 3 subunit C	IEEEAEEEGEAEEGGWEK	18	2048.83	8.465e-31	100.97	1	21.8336	22.0996	21.6601	NaN	NaN	NaN
Q6PC54;Q5TZ66	snap25b;snap25a	Synaptosomal-associated protein 25-B;Synaptosomal-associated protein 25-A	IEEGMDQINK	10	1175.55	7.8247e-05	104.82	3	24.4281	24.4127	24.2326	23.9924	24.2031	24.3569
Q6NYE2	rcc2	Protein RCC2 homolog	IEFDCELIPR	10	1290.63	0.03499	54.198	0	23.1577	22.998	22.1002	NaN	NaN	NaN
Q1LUK1	qil1	Protein QIL1	IEFSPLDAWNSGVQK	15	1689.84	0.020477	38.995	0	21.2226	21.8813	21.5115	20.053	20.5129	NaN
O73872	sod1	Superoxide dismutase [Cu-Zn]	IEIEDAMLTLSGQHSIIGR	19	2082.08	2.3902e-107	150.7	6	24.0407	NaN	23.8986	25.1237	25.2509	25.2225
Q90474	hsp90a.1	Heat shock protein HSP 90-alpha 1	IELIPDQK	8	954.539	0.019494	99.442	6	25.0121	25.2791	25.0829	25.085	25.0548	25.1584
Q90474	hsp90a.1	Heat shock protein HSP 90-alpha 1	IELIPDQKER	10	1239.68	0.012754	50.452	3	23.064	22.5464	22.5635	23.2597	22.8644	23.1772
Q32PL1	ppp1r7	Protein phosphatase 1 regulatory subunit 7	IENISHLTDLK	11	1281.69	0.0033103	54.683	1	20.9177	21.251	20.9266	21.3853	21.6906	21.2762
Q7T356	ywhabb	14-3-3 protein beta/alpha-B	IETELQDICSDVLGLLEK	18	2074.05	7.6135e-64	124.91	8	19.6675	21.3266	20.7099	24.5818	23.2845	23.8621
Q7SYD5	sec31a	Protein transport protein Sec31A	IETVQNEFER	10	1263.61	3.3496e-10	121.9	6	22.1169	22.4371	21.9901	21.9194	21.6506	21.9716
Q6NYG8	dpyd	Dihydropyrimidine dehydrogenase [NADP(+)]	IFEGLTTEQGFYTSK	15	1719.84	2.6187e-06	79.652	4	21.8588	22.1679	21.7169	22.0436	22.179	22.1889
Q6PBW5	rpe65a	Retinoid isomerohydrolase	IFETAEELNEPLPATVTGR	19	2086.06	0	216.17	10	24.4815	24.3696	24.4302	24.4373	24.5946	24.4221
Q6TH15	eif3d	Eukaryotic translation initiation factor 3 subunit D	IFHTVTTTDDPVIR	14	1613.84	0.035649	23.456	0	22.9747	22.9891	22.6114	22.5896	22.3469	22.6929
Q9PUE4	copg2	Coatomer subunit gamma-2	IFNETPINPR	10	1199.63	0.0012298	89.679	3	23.351	23.3138	23.0517	22.747	22.5737	23.0119
Q6IQE0	puf60b	Poly(U)-binding-splicing factor PUF60-B	IFVEFSDAGEMNK	13	1485.68	0.012085	40.941	0	NaN	NaN	21.3351	21.6571	22.2469	21.5909
Q6IQ97	rbm4.1	RNA-binding protein 4.1	IFVGNLSPNTTAEEIR	16	1759.91	5.3439e-53	130.29	5	23.2835	23.0978	23.3048	23.2704	23.6003	23.41
Q6NXA4	ilf3	Interleukin enhancer-binding factor 3 homolog	IFVNDDR	7	877.429	0.0083474	116.54	3	23.6327	18.2563	NaN	NaN	23.3639	23.3074
Q6NY74	rpa1	Replication protein A 70 kDa DNA-binding subunit	IGDPTPYVEGQSK	13	1389.68	1.7114e-05	80.96	1	21.1389	NaN	NaN	NaN	21.1071	NaN
Q98TZ8	flot2a	Flotillin-2a	IGEAEAGSIEAVGK	14	1329.68	5.5034e-23	117.08	6	25.3781	25.4841	25.356	25.2608	25.2438	25.2162
Q92005	eef1a	Elongation factor 1-alpha	IGGIGTVPVGR	11	1024.6	8.4684e-08	108.47	12	28.7833	29.0936	28.7969	28.4888	28.6	28.6596
Q7ZV22	mtap	S-methyl-5-thioadenosine phosphorylase	IGIIGGSGLDDPDILEGR	18	1795.93	3.662e-44	109.04	9	25.1047	25.13	24.9777	25.032	25.1162	24.987
Q7ZU42	ola1	Obg-like ATPase 1	IGIVGLPNVGK	11	1065.65	0.0012596	83.869	3	25.0487	25.0011	24.8779	24.7556	24.6481	24.7314
A9JRE2	mri1	Methylthioribose-1-phosphate isomerase	IGNYGAQHILSGVPR	15	1580.84	1.3243e-24	96.673	6	23.0245	23.0337	23.0317	23.8282	NaN	23.7762
Q1MTI4	tpi1a	Triosephosphate isomerase A	IGVAAQNCYK	10	1122.55	0.0046539	72.607	2	22.5301	22.8855	22.7223	24.0876	24.0493	23.8418
Q9I8V0	pvalb2	Parvalbumin-2	IGVDEFALLVK	11	1202.69	1.452e-18	128.51	21	29.0083	29.0605	28.7893	29.8138	30.0388	29.7312
Q9I8V0	pvalb2	Parvalbumin-2	IGVDEFALLVKA	12	1273.73	2.0456e-12	108.56	12	25.8973	25.7906	25.6387	25.8658	25.9968	25.944
Q642H9	rps4x	40S ribosomal protein S4, X isoform	IGVITNR	7	771.46	0.024408	110.63	4	24.6318	24.6913	24.2643	23.9742	24.1472	24.2128
Q4VBI2	ier3ip1	Immediate early response 3-interacting protein 1	IGWGAEQGVGGFGDDPGIK	19	1858.88	1.7402e-07	65.374	3	23.1128	22.9967	23.2437	NaN	22.3678	21.9444
Q7SYN4	nt5c3	Cytosolic 5-nucleotidase 3	IGYLNDKVEELLEK	14	1661.89	2.091e-06	79.652	4	23.0254	23.3522	22.6949	23.5651	23.6353	23.4459
Q92005	eef1a	Elongation factor 1-alpha	IGYNPASVAFVPISGWHGDNMLEASSNMGWFK	32	3481.62	1.6453e-28	63.203	3	NaN	19.2971	19.0287	23.2637	22.735	22.6242
Q7SYD5	sec31a	Protein transport protein Sec31A	IIAGDSEVIISQSEK	15	1587.84	5.3978e-14	94.487	6	22.5872	22.9048	22.5982	22.1752	22.5003	22.2738
Q7SY23	aldh4a1	Delta-1-pyrroline-5-carboxylate dehydrogenase, mitochondrial	IIAGGNCDDKK	11	1189.58	2.76e-05	65.695	2	23.6883	22.8784	23.2593	22.6399	23.3166	23.5426
Q7ZVF9;Q7ZVI7	actbb;actba	Actin, cytoplasmic 2;Actin, cytoplasmic 2, N-terminally processed;Actin, cytoplasmic 1;Actin, cytoplasmic 1, N-terminally processed	IIAPPER	7	794.465	0.0083474	116.54	8	30.2489	30.3393	30.0961	29.6436	29.877	29.854
Q7ZVF9;Q7ZVI7	actbb;actba	Actin, cytoplasmic 2;Actin, cytoplasmic 2, N-terminally processed;Actin, cytoplasmic 1;Actin, cytoplasmic 1, N-terminally processed	IIAPPERK	8	922.56	0.0097905	105.81	6	26.5392	26.4783	25.992	25.6184	26.1272	26.0379
Q6P3L0	mvp	Major vault protein	IICSAVFGFDEK	12	1384.67	2.0441e-11	104.24	3	NaN	NaN	NaN	22.3437	22.2821	22.7095
Q566Y8	magoh	Protein mago nashi homolog	IIDDSEITKEDDALWPPPDR	20	2324.12	1.8762e-97	139.02	6	24.9426	25.0674	24.9539	23.1114	23.3444	23.2676
Q6P698	lcp1	Plastin-2	IIDETIVQWVNETLTQAGK	19	2157.13	7.8144e-08	62.589	3	20.7177	20.1868	20.2821	21.0221	21.3207	21.2614
P79732	rrm1	Ribonucleoside-diphosphate reductase large subunit	IIDINYYPVK	10	1236.68	0.0042222	77.662	4	22.0668	22.363	22.0242	22.4422	22.1859	21.8139
P62247	rps8	40S ribosomal protein S8	IIDVVYNASNNELVR	15	1717.9	1.4205e-06	81.632	1	23.2818	23.1087	NaN	23.6063	23.9332	23.5778
Q90ZM2;Q90YL4	sec61al1;sec61al2	Protein transport protein Sec61 subunit alpha-like 1;Protein transport protein Sec61 subunit alpha-like 2	IIEVGDTPK	9	970.534	0.03705	63.216	0	NaN	23.4774	NaN	22.8751	22.993	22.9723
Q5RZ65	agr2	Anterior gradient protein 2 homolog	IIFVDPSMTVR	11	1276.68	7.8118e-07	99.283	5	22.505	22.6059	22.5816	22.8065	23.1098	22.8303
Q08CK7	igf2bp1	Insulin-like growth factor 2 mRNA-binding protein 1	IIGHFYASQLAQR	13	1502.8	0.0054976	33.751	2	NaN	NaN	19.3877	NaN	21.8175	21.7574
Q8JFV8	vat1	Synaptic vesicle membrane protein VAT-1 homolog	IILTTEPMKEEEK	13	1559.81	0.0077175	43.761	4	21.8632	NaN	NaN	22.9201	22.9527	22.7385
P79733	rrm2	Ribonucleoside-diphosphate reductase subunit M2	IIMNAVEIEQEFLTDALPVK	20	2272.2	0.033921	15.162	1	NaN	NaN	NaN	19.7213	20.2281	19.8053
Q9MIY6	mt-atp8	ATP synthase protein 8	IINHIQPNDPTQVDAK	16	1801.93	1.8611e-29	104.94	11	24.3195	24.8131	24.2201	24.3361	24.3493	24.4583
Q32PR0	tmem55ba	Transmembrane protein 55B-A	IINLGPVHPGPASPDPQPAGAR	22	2160.14	3.3332e-05	34.649	5	22.3049	22.6769	NaN	22.5963	21.6456	22.8493
O42248	gnb2l1	Guanine nucleotide-binding protein subunit beta-2-like 1	IIVDELRQDIITTNSK	16	1857.02	8.6384e-132	166.92	11	25.9147	26.1141	25.6176	25.3351	25.5147	25.5207
Q1MTI4	tpi1a	Triosephosphate isomerase A	IIYGGSVTGGNCK	13	1324.64	1.5413e-46	138.24	6	24.2598	24.1499	23.8105	24.1399	24.357	24.342
Q90XG0	tpi1b	Triosephosphate isomerase B	IIYGGSVTGGTCK	13	1311.65	3.3061e-19	112.44	12	26.0491	26.1741	25.9942	26.3714	26.2631	26.4752
Q6NWF6	krt8	Keratin, type II cytoskeletal 8	IKDLEDALQR	10	1199.65	1.8527e-05	99.439	7	22.1375	22.3386	NaN	21.3606	24.1987	24.071
Q7ZUP0	anp32a	Acidic leucine-rich nuclear phosphoprotein 32 family member A	IKDLSTIEPLK	11	1255.74	0.0028753	76.357	12	25.1253	25.4677	25.1752	24.8731	24.9901	24.8746
Q6NUW5	anp32e	Acidic leucine-rich nuclear phosphoprotein 32 family member E	IKELSTLEALQNLK	14	1598.92	2.0681e-09	91.812	7	23.2594	23.4599	22.9916	24.8927	24.8941	25.2852
Q9DGK4	tpt1	Translationally-controlled tumor protein homolog	IKESENGMMLEVEGK	15	1692.81	7.6878e-34	121.82	6	22.637	22.7219	22.9799	22.6594	22.748	22.8974
Q9PW80	igf2bp3	Insulin-like growth factor 2 mRNA-binding protein 3	ILAHNNFVGR	10	1139.62	0.00066313	81.95	2	NaN	20.8671	19.9546	NaN	21.9947	22.3655
Q90473	hspa8	Heat shock cognate 71 kDa protein	ILDKCNEVIGWLDK	14	1701.88	5.9589e-10	94.487	3	25.6718	25.7698	25.7354	24.0007	23.9357	24.273
Q66I22	srrt	Serrate RNA effector molecule homolog	ILEQPSEEEEERER	14	1771.82	4.249e-28	122.97	5	23.1367	22.8513	22.963	22.0689	21.781	21.8919
Q08C33	isoc1	Isochorismatase domain-containing protein 1	ILGIPVVVSEQYPK	14	1540.89	0.00063696	71.879	5	22.9234	23.2042	23.0235	22.7646	22.6938	22.9041
Q6NZ06	ilf2	Interleukin enhancer-binding factor 2 homolog	ILGLEGDASYLTTEMSTWDGVIVTPSEK	28	3011.47	3.785e-09	40.208	3	NaN	19.0942	18.5065	21.3147	21.29	NaN
Q6NZ06	ilf2	Interleukin enhancer-binding factor 2 homolog	ILITTVPPNLR	11	1235.76	0.010163	55.314	1	21.2107	21.2467	21.2999	22.481	21.9214	21.7827
Q6DBY0	nup85	Nuclear pore complex protein Nup85	ILLGDEDVILEQK	13	1483.81	3.5868e-06	64.104	3	22.2156	22.1333	22.4769	21.9605	21.6283	21.6309
Q7SXW6;Q56A35	actr2a;actr2b	Actin-related protein 2-A;Actin-related protein 2-B	ILLTEPPMNPTK	12	1352.74	5.8506e-20	123.95	6	23.8631	24.0333	24.2942	23.9901	23.9935	24.13
Q6P5L3	rpl19	60S ribosomal protein L19	ILMEHIHK	8	1019.56	0.016269	103.83	3	21.3428	21.6825	21.8133	20.7344	21.237	21.9176
Q52PJ5	dpysl3	Dihydropyrimidinase-related protein 3	ILNLYPR	7	887.523	0.028301	103.29	3	23.1394	23.3834	23.1695	23.682	23.8193	23.9008
Q1LUT1	edc4	Enhancer of mRNA-decapping protein 4	ILPLPSPADFMSPAPSALPK	20	2048.1	0.00012098	56.719	6	22.1317	21.9129	21.8226	18.7764	21.7243	21.7441
Q6NZ06	ilf2	Interleukin enhancer-binding factor 2 homolog	ILPTLEAVAALGNK	14	1408.83	4.9421e-06	80.96	13	25.1989	25.19	25.1135	25.3881	25.3144	25.1566
Q0P3Z2	pter	Phosphotriesterase-related protein	ILQEAGGDISK	11	1129.6	0.013244	58.274	2	21.7066	21.6375	21.6002	21.5869	21.5362	22.0394
Q7SZC2	cse1l	Exportin-2	ILTECPAMMDTEYTK	15	1801.79	1.2328e-16	96.673	4	21.7811	22.3863	22.0908	22.3245	22.2641	21.8005
Q9MIY7	mt-co2	Cytochrome c oxidase subunit 2	ILVSAEDVLHSWAVPSLGIK	20	2133.18	1.6833e-56	112.55	10	24.5589	24.3172	23.993	24.5831	25.0583	24.9584
Q6PC54	snap25b	Synaptosomal-associated protein 25-B	IMDMADSNK	9	1023.44	0.0090826	81.915	3	22.3895	21.9915	22.3248	21.8487	22.1367	22.121
Q7ZVB2	aldh9a1a	Aldehyde dehydrogenase family 9 member A1-A	IMLEAAR	7	802.437	0.036767	105.2	3	23.1954	23.2228	23.2561	24.2949	24.4364	24.3684
F6P3G4	psmd11a	26S proteasome non-ATPase regulatory subunit 11A	IMLNSPEDVQSLISGK	16	1729.89	1.0783e-28	105.39	6	23.6041	24.6754	23.539	23.8789	23.7782	NaN
Q6PFQ2	eif3c	Eukaryotic translation initiation factor 3 subunit C	IMQNTDPHSQEYVDNLKDEGR	21	2488.13	6.8007e-56	109.65	2	22.8004	22.7483	NaN	22.3168	22.2091	22.2085
Q7ZV15;Q7SXP0	sec22ba;sec22bb	Vesicle-trafficking protein SEC22b-A;Vesicle-trafficking protein SEC22b-B	IMVANIEEVLQR	12	1413.77	0.0048222	46.069	0	18.9148	NaN	NaN	NaN	NaN	NaN
Q7ZTY4;Q6P3H7	rbbp7;rbbp4	Histone-binding protein RBBP7;Histone-binding protein RBBP4	INHEGEVNR	9	1066.52	0.019525	68.657	2	23.9978	22.8147	22.1542	22.8092	NaN	23.2498
Q6NZ06	ilf2	Interleukin enhancer-binding factor 2 homolog	INNVIDNLIVAPGNFEVQIEEVR	23	2594.37	8.5916e-16	67.76	3	19.8247	NaN	20.5888	22.8956	21.9982	21.6283
F1Q8X5	fermt2	Fermitin family homolog 2	INQGWLDSSR	10	1174.57	0.0095626	62.466	2	22.2842	22.1436	21.8234	NaN	NaN	NaN
Q8JH71	aldob	Fructose-bisphosphate aldolase B	INVENTEENR	10	1216.57	1.3643e-255	215.06	6	25.8904	26.0826	25.608	24.8514	25.0095	24.8527
Q8JH71	aldob	Fructose-bisphosphate aldolase B	INVENTEENRR	11	1372.67	1.2191e-142	187.85	12	25.5685	25.765	25.4218	25.9997	26.255	26.1295
Q6TEN1	rap1b	Ras-related protein Rap-1b	INVNEIFYDLVR	12	1493.79	1.1524e-08	96.745	4	20.1178	20.7007	20.4556	22.3676	22.3802	22.5495
Q9PW80	igf2bp3	Insulin-like growth factor 2 mRNA-binding protein 3	IPFSAPFLVK	10	1117.65	0.039618	51.445	1	21.0304	NaN	NaN	21.211	21.3042	21.2742
Q6NSN5	adssl1	Adenylosuccinate synthetase isozyme 1	IPHFPANLEVLQK	13	1504.84	0.02362	28.789	1	21.2835	20.4681	21.0771	22.4305	22.6458	22.6855
A0JMD0	cluh	Clustered mitochondria protein homolog	IQEQQGSHLELDDKLPVDD	19	2178.04	0.0020221	39.983	4	22.3901	22.8265	22.6616	22.2571	22.0554	22.5268
Q6P3L0	mvp	Major vault protein	IQGEAAVEEAK	11	1143.58	0.00026498	89.301	5	23.9761	23.9431	23.8626	23.8839	23.921	23.7399
Q7ZV68	vps29	Vacuolar protein sorting-associated protein 29	IQHILCTGNLCTK	13	1556.78	0.035629	23.881	1	NaN	NaN	20.965	NaN	22.1948	21.7997
O42364	apoeb	Apolipoprotein Eb	IREQLQEVMDK	11	1387.71	6.9324e-49	150.49	6	22.5028	22.5517	22.519	24.1154	24.2972	24.3333
Q98TZ8	flot2a	Flotillin-2a	IRLEEIEIEVVQR	13	1624.91	6.8234e-06	79.875	5	23.1034	23.0175	22.8465	23.5603	23.5314	23.5673
Q5U3I2	slc7a6os	Probable RNA polymerase II nuclear localization protein SLC7A6OS	IRPEATAAQPSDESEPEPQEPK	22	2405.13	0.0073026	23.869	1	20.3478	20.4764	20.8896	20.6455	20.5059	20.6784
O57521	hsp90ab1	Heat shock protein HSP 90-beta	IRYESLTDPTK	11	1321.69	0.016449	61.48	3	21.8886	21.446	21.5101	23.0404	23.2272	23.2513
Q7ZVF3	sdha	Succinate dehydrogenase [ubiquinone] flavoprotein subunit, mitochondrial	ISDGVSNQYPVVDHEFDAVVVGAGGAGLR	29	2927.44	2.8985e-192	156.7	6	23.4809	23.3261	23.696	23.9952	24.1393	23.8579
Q8JH71	aldob	Fructose-bisphosphate aldolase B	ISDSCPSALGIAENANVLAR	20	2057.02	1.5068e-70	123.55	5	NaN	20.1557	NaN	23.2876	23.4555	23.119
Q8JH70	aldocb	Fructose-bisphosphate aldolase C-B	ISDTTPSELAIMENANVLAR	20	2144.08	2.257e-30	95.205	4	NaN	NaN	NaN	21.4805	22.6472	22.5191
Q7ZUP0	anp32a	Acidic leucine-rich nuclear phosphoprotein 32 family member A	ISGGLEVLAGK	11	1042.6	0.0028227	66.267	4	24.6285	24.6064	24.4225	25.3196	25.2205	25.4552
Q6PC14	rpl23	60S ribosomal protein L23	ISLGLPVGAVINCADNTGAK	20	1969.03	6.3479e-70	120.4	12	26.0961	26.098	26.1349	25.7931	25.7722	25.7256
P62247	rps8	40S ribosomal protein S8	ISPLLEEQFLQGK	13	1500.82	4.7723e-39	131.69	5	24.1473	24.1441	23.3193	25.1886	25.3011	25.2055
Q71N41	gamt	Guanidinoacetate N-methyltransferase	ISTTLMDISPPSECK	15	1677.8	6.6177e-10	85.493	5	NaN	NaN	NaN	23.3388	23.331	23.6722
Q7SZR5	sumo1	Small ubiquitin-related modifier 1	ITDNLTPK	8	900.492	0.041201	76.221	1	22.2598	22.4615	NaN	NaN	21.6799	21.7536
Q9PW80	igf2bp3	Insulin-like growth factor 2 mRNA-binding protein 3	ITGHFYASQLAQR	13	1490.76	0.044288	20.279	1	NaN	NaN	NaN	23.1498	22.359	NaN
Q08CK7;Q9PW80	igf2bp1;igf2bp3	Insulin-like growth factor 2 mRNA-binding protein 1;Insulin-like growth factor 2 mRNA-binding protein 3	ITISPLQDLTLYNPER	16	1872	2.0599e-09	81.526	2	20.8544	20.3792	20.1696	24.3544	24.4753	24.4927
Q90473	hspa8	Heat shock cognate 71 kDa protein	ITITNDKGR	9	1016.56	4.8883e-05	113.71	4	22.3973	22.7229	22.3738	21.4892	21.7371	21.8217
Q98TZ8	flot2a	Flotillin-2a	ITLEIMTLQPK	11	1285.73	0.039008	49.025	1	20.8557	20.5184	20.6336	22.6242	22.6008	22.4748
Q6TLF6	rgn	Regucalcin	ITSCCFGGK	9	1028.44	0.012069	74.464	2	21.9669	22.1198	21.4932	21.6728	21.6931	22.0601
Q6NZS4	rtcb	tRNA-splicing ligase RtcB homolog	ITSEEGQDYLK	11	1281.61	0.0011688	84.479	4	NaN	21.3389	21.3126	20.5637	21.3102	20.9782
Q6DHK1	apoa1bp	NAD(P)H-hydrate epimerase	ITVPIASVDIPSGWDVEK	18	1925.01	5.0485e-10	73.057	6	23.4329	23.1695	23.123	21.7696	21.7306	21.6918
Q5XIZ6	gpd1l	Glycerol-3-phosphate dehydrogenase 1-like protein	ITVVDDADTVELCGALK	17	1817.91	1.0206e-28	102.08	6	23.4003	23.8679	23.3056	23.2101	23.3214	23.2371
Q9PVK5	ldha	L-lactate dehydrogenase A chain	IVADKDYSVTANSK	14	1509.77	1.5803e-231	200.63	12	25.8886	26.2334	25.709	25.893	26.0099	26.054
Q9PVK4	ldhba	L-lactate dehydrogenase B-A chain	IVADKDYSVTANSR	14	1537.77	2.2744e-108	170.11	12	27.1336	27.2394	27.0311	26.9303	27.0043	26.99
Q6AZA0	acat1	Acetyl-CoA acetyltransferase, mitochondrial	IVAFADAAVAPIDFPIAPAFAVPK	24	2410.33	1.1604e-06	44.848	6	21.2085	21.314	20.9635	23.1236	23.4339	23.2812
Q6PBY1	rps3a	40S ribosomal protein S3a	IVDPFSK	7	804.438	0.031035	89.142	2	24.8319	25.1153	24.875	23.8661	24.1612	24.1381
Q6IQP3	calua	Calumenin-A	IVEKIDADEDGFVTEAELK	19	2120.05	2.0477e-23	92.897	4	23.3322	23.0524	22.7933	22.0169	22.4394	22.6074
Q7SZC2	cse1l	Exportin-2	IVIPEVQK	8	924.564	0.019404	98.458	2	23.2821	23.5999	23.1431	22.6823	23.0563	22.8355
Q52PJ5	dpysl3	Dihydropyrimidinase-related protein 3	IVLEDGNLHATSGTGR	16	1638.83	2.0318e-35	109.79	11	25.9724	26.1506	25.8679	26.0586	26.1393	26.0216
Q52PJ5	dpysl3	Dihydropyrimidinase-related protein 3	IVNDDQSFYADIYMEDGVIK	20	2334.07	3.4978e-08	65.887	3	NaN	NaN	NaN	21.6825	22.0872	21.3011
Q7ZVY5	cs	Citrate synthase, mitochondrial	IVPNVLLEQGK	11	1208.71	0.0024446	67.385	1	22.232	22.4598	22.2566	24.0057	24.1513	24.1429
Q7T3H1	dctn2	Dynactin subunit 2	IVVNPNAAYDK	11	1202.63	0.001067	78.903	6	22.7136	23.0506	22.5904	22.6916	22.9944	22.8115
Q9PVK4;Q6DGK2	ldhba;ldhbb	L-lactate dehydrogenase B-A chain;L-lactate dehydrogenase B-B chain	IVVVTAGVR	9	912.576	2.7061e-07	121.05	10	26.6172	26.6505	26.6239	26.4347	26.5549	26.555
Q7T2A5	eif3l	Eukaryotic translation initiation factor 3 subunit L	IYEIQDVYENSWNK	14	1799.84	1.2694e-17	84.753	1	NaN	NaN	NaN	NaN	NaN	NaN
A9JTH1;Q6AXL4	ncalda;ncaldb	Neurocalcin-delta A;Neurocalcin-delta B	IYGNFFPYGDASK	13	1477.69	0.0075569	53.377	2	22.7323	23.0494	22.8224	22.6825	22.8045	22.9572
Q7SXN5	dnm1l	Dynamin-1-like protein	IYTDFDEIRQEIENETER	18	2299.06	1.03e-38	106.93	6	23.8961	23.8351	23.7337	23.4018	23.5942	23.7314
Q6IQE0	puf60b	Poly(U)-binding-splicing factor PUF60-B	IYVASIHPDLSDDDIK	16	1799.89	3.2974e-07	75.018	1	23.4807	23.683	23.7718	23.1313	22.9771	23.193
Q6P0B1	celf2	CUGBP Elav-like family member 2	KAALEAQNALHNIK	14	1519.85	0.011424	29.844	2	NaN	NaN	NaN	21.9081	21.7727	22.2831
Q6PE25	eef1g	Elongation factor 1-gamma	KAAPAEEEMDECEAALASEPK	21	2275	2.1699e-136	157.3	17	25.5824	25.7591	25.5676	24.9879	25.2241	25.0711
Q6PH57	gnb1	Guanine nucleotide-binding protein G(I)/G(S)/G(T) subunit beta-1	KACADATLSQITANIDPVGR	20	2100.06	1.4718e-182	173.21	7	25.4715	25.5804	25.3168	25.2502	25.4644	25.3075
Q8JGS9	rps18	40S ribosomal protein S18	KADIDLNKR	9	1071.6	1.0344e-13	130.41	5	21.3743	21.5847	21.5986	21.3752	21.9473	21.5683
Q98TZ8	flot2a	Flotillin-2a	KAEAQLAYELQAAK	14	1532.82	7.8929e-10	89.624	5	NaN	NaN	NaN	23.2691	24.9774	23.4196
B3DJT0	sart3		KAEDDDEEEWGEEAELPSK	19	2204.92	0.00092407	48.354	3	21.9515	21.7802	21.9735	NaN	20.2583	NaN
Q7ZW25	chmp2a	Charged multivesicular body protein 2a	KAEPQPTLADADADLEER	18	1967.94	1.3196e-31	100.97	3	21.7972	21.782	22.4139	21.7372	21.2005	21.9175
O42363	apoa1	Apolipoprotein A-I;Proapolipoprotein A-I	KAFESNIEETK	11	1294.64	0	252.96	12	26.0381	26.365	26.6562	26.3056	26.2806	26.5695
Q9I8V0	pvalb2	Parvalbumin-2	KAFFVIDQDK	10	1209.64	0.0012824	65.719	3	23.1358	23.8239	23.328	24.227	24.6161	24.2061
Q9I8V0	pvalb2	Parvalbumin-2	KAFFVIDQDKSGFIEEDELK	20	2357.18	0.016318	18.316	1	NaN	NaN	NaN	NaN	NaN	NaN
Q7SXG4	uba2	SUMO-activating enzyme subunit 2	KAPLPLEWEEINQLGSQEQVIGSGLK	26	2862.51	0.0089638	19.248	2	21.6835	21.8084	21.4555	22.5859	22.6168	22.4672
Q6P0V6	rpl8	60S ribosomal protein L8	KAQLNIGNVLPVGTMPEGTIVCCLEEKPGDR	31	3394.7	1.3322e-11	43.356	2	NaN	20.5054	20.8963	22.5833	23.0066	22.5837
P13104	tpma	Tropomyosin alpha-1 chain	KATDAEGDVASLNR	14	1445.71	1.248e-207	197.73	12	27.5667	27.8942	27.7027	27.6885	27.5056	27.519
P13104	tpma	Tropomyosin alpha-1 chain	KATDAEGDVASLNRR	15	1601.81	6.4777e-26	103.66	6	NaN	NaN	24.9567	24.7527	25.0258	NaN
A2RV29	znf346	Zinc finger protein 346	KDDGMQGPAEQDPNR	15	1656.72	1.7897e-30	115.24	3	22.8952	22.8074	22.6411	22.8497	22.9779	23.3016
Q7ZU99	vcp	Transitional endoplasmic reticulum ATPase	KDHFEEAMR	9	1161.52	0.010789	72.2	2	NaN	20.9953	NaN	21.0861	21.6073	21.6805
Q7ZVF9;Q7ZVI7	actbb;actba	Actin, cytoplasmic 2;Actin, cytoplasmic 2, N-terminally processed;Actin, cytoplasmic 1;Actin, cytoplasmic 1, N-terminally processed	KDLYANTVLSGGTTMYPGIADR	22	2342.16	2.3444e-183	165.47	15	26.8471	26.7853	26.8831	27.2785	27.353	27.4103
Q7T356	ywhabb	14-3-3 protein beta/alpha-B	KDMQPTHPIR	10	1221.63	0.00066801	76.927	1	21.0191	21.2269	NaN	21.5982	21.9741	21.8125
Q568L5	akr1a1b	Alcohol dehydrogenase [NADP(+)] B	KEDGTLLYDDIDYK	14	1686.8	0.0019807	46.318	2	22.6682	NaN	22.5009	23.3744	23.1986	23.0869
Q9PU58	gbas	Protein NipSnap homolog 2	KEDNNLYK	8	1022.5	1.4632e-47	154.35	4	22.9123	22.5007	NaN	22.2574	22.5514	22.9748
Q6NZ06	ilf2	Interleukin enhancer-binding factor 2 homolog	KEEEDEALEEGVEAEDESMETQE	23	2654.05	2.1537e-103	135.98	12	24.9581	24.8035	24.9641	24.4972	24.5611	24.4398
Q1RM09	basp1	Brain acid soluble protein 1 homolog	KEEPAANANANAPK	14	1423.71	2.0967e-232	201.3	9	24.5729	24.8773	24.9651	24.7152	24.8349	25.2589
Q5PRD0	ywhaba	14-3-3 protein beta/alpha-A	KEMQPTHPIR	10	1235.64	0.0048664	53.798	2	20.8878	20.3823	20.807	20.7435	21.3313	21.4907
Q5BJA5;Q6PC60	hist2h2l	Histone H2B 1/2;Histone H2B 3	KESYAIYVYK	10	1262.65	0.001436	63.32	3	21.4	21.2333	NaN	23.0835	23.3024	23.285
Q6P3L0	mvp	Major vault protein	KEVTVLEVIK	10	1156.71	0.00066014	78.513	6	22.5964	22.8172	21.9523	23.098	23.1603	23.3195
Q6DRC4	eif3g	Eukaryotic translation initiation factor 3 subunit G	KFGNSEYDAPGPNVATTTVSDDVFMTFISSK	31	3324.55	0.01335	21.601	1	NaN	20.3696	NaN	20.6226	20.6322	20.7746
Q7ZU99	vcp	Transitional endoplasmic reticulum ATPase	KGDIFLVR	8	946.56	0.01176	103.82	1	21.8373	21.9102	21.1621	23.443	23.3184	23.5176
Q90Z10	rpl13	60S ribosomal protein L13	KGDSTEEELK	10	1134.54	2.1604e-83	170.04	7	25.1177	24.3694	24.5429	23.8439	24.2941	24.4715
Q568F6	adss	Adenylosuccinate synthetase isozyme 2	KGIGPVYSAK	10	1018.58	0.027889	51.727	1	20.0109	NaN	19.4176	20.4139	20.4333	20.6373
Q7T2B9	mtpn	Myotrophin	KGPDGLSAFEAAESEAIK	18	1818.9	1.0696e-164	171.79	12	25.8865	25.8779	26.1783	25.6577	25.8703	25.8094
O57521	hsp90ab1	Heat shock protein HSP 90-beta	KHLEINPDHPIMETLR	16	1942.01	3.2355e-09	80.585	5	23.0728	23.7706	23.8018	24.7501	24.5983	24.8789
Q6PBW5	rpe65a	Retinoid isomerohydrolase	KHPGEYIDYK	10	1248.61	0.0089273	42.802	0	23.8422	23.7255	NaN	22.6499	22.6959	22.9264
Q9W6A9	opn1sw1	Opsin-1, short-wave-sensitive 1	KIDESSEVSSK	11	1207.59	0	241.35	10	26.1014	26.3255	26.0638	25.6225	26.0189	25.963
A5WVX0	itpa	Inosine triphosphate pyrophosphatase	KIDLPEYQGEPDDISIQK	18	2087.04	9.8135e-05	55.337	2	22.1274	23.1101	22.543	22.6864	22.8461	23.2242
Q32PL1	ppp1r7	Protein phosphatase 1 regulatory subunit 7	KIEGLDSLTK	10	1102.62	0.0030405	77.813	1	21.7181	22.0305	21.8074	22.035	22.0254	22.1564
Q9DGK4	tpt1	Translationally-controlled tumor protein homolog	KILGNIK	7	784.517	0.020886	97.075	2	24.0272	24.1767	24.1752	23.5045	23.456	24.0733
Q642H9	rps4x	40S ribosomal protein S4, X isoform	KILIGTK	7	771.522	0.01755	110.67	3	23.5793	23.8859	23.7874	22.6023	22.9773	23.2738
Q9PW80	igf2bp3	Insulin-like growth factor 2 mRNA-binding protein 3	KIQEIISQVR	10	1212.72	0.00024653	89.171	7	22.7452	22.9152	22.7847	23.1267	22.9608	23.0459
Q6NYE2	rcc2	Protein RCC2 homolog	KKVTDVSGNGGLK	13	1301.73	1.0534e-05	49.28	3	NaN	NaN	NaN	NaN	NaN	NaN
Q5XIZ6	gpd1l	Glycerol-3-phosphate dehydrogenase 1-like protein	KLCDEMMGCVSER	13	1613.67	0.01605	33.147	5	22.6783	22.3483	22.7724	22.1121	22.3546	22.2425
Q7T3E6	bmi1b	Polycomb complex protein BMI-1-B	KLDGKDGEEK	10	1117.56	0.0013911	69.275	0	26.6882	26.498	26.4257	24.7073	24.7833	25.0834
Q6NZ06	ilf2	Interleukin enhancer-binding factor 2 homolog	KLDPELHLDIK	11	1319.74	3.1155e-19	118.76	6	23.1484	23.8506	23.2943	24.4919	24.4796	24.504
Q6PE25	eef1g	Elongation factor 1-gamma	KLDVDSEECK	10	1221.55	9.171e-228	207.44	12	25.4774	25.5729	25.0567	24.6925	25.0628	25.4167
Q7ZVA6	eif4a3	Eukaryotic initiation factor 4A-III	KLDYGQHVVAGTPGR	15	1596.84	0.0071964	33.681	1	23.0015	23.1014	23.2223	22.6171	22.511	22.815
Q92005	eef1a	Elongation factor 1-alpha	KLEDNPK	7	842.45	8.5183e-08	130.22	3	22.6972	22.8688	22.6961	21.047	22.6459	22.1895
A5WVX0	itpa	Inosine triphosphate pyrophosphatase	KLEEVVQILGDKFPYK	16	1905.06	6.4728e-39	113.11	2	21.4545	NaN	22.241	22.2363	22.1304	22.2906
Q6NUW5	anp32e	Acidic leucine-rich nuclear phosphoprotein 32 family member E	KLELSDNNISGTLETLAEK	19	2074.08	1.366e-13	79.467	3	22.2871	22.1095	21.8313	24.7458	24.7983	24.5246
Q7ZUP0	anp32a	Acidic leucine-rich nuclear phosphoprotein 32 family member A	KLELSDNR	8	973.519	8.0426e-27	146.23	5	24.7983	25.0228	24.8704	24.1549	24.3427	24.6237
Q6P698	lcp1	Plastin-2	KLENCNYAVELGK	13	1536.76	4.6318e-08	89.231	11	23.0116	23.1466	23.0241	23.8743	24.0071	23.8715
P79735	ran	GTP-binding nuclear protein Ran	KLIGDPNLEFVEMPALAPPEIAMDPTLAAQYEHDLK	36	3976	1.708e-83	91.269	14	NaN	25.0058	25.1712	26.6561	26.461	26.8535
Q7ZW47	stau2	Double-stranded RNA-binding protein Staufen homolog 2	KLPVLPVVEKPK	12	1345.87	0.0083974	59.935	1	22.0151	22.6073	22.0344	21.7726	21.8384	21.5482
Q5XIZ6	gpd1l	Glycerol-3-phosphate dehydrogenase 1-like protein	KLSEIINTEHENVK	14	1652.87	0.00010743	70.373	5	22.524	22.4496	22.3488	22.1098	22.1936	22.4539
P13104	tpma	Tropomyosin alpha-1 chain	KLVIVEGELER	11	1283.74	8.5435e-62	156.36	20	28.9385	29.6063	28.863	28.9063	29.0342	29.0499
P13104	tpma	Tropomyosin alpha-1 chain	KLVIVEGELERTEER	15	1798.98	2.5893e-49	134.88	10	26.424	26.9025	26.5225	25.3003	25.5697	25.596
Q6PEI7	ctps1	CTP synthase 1	KLYGDVDYVEER	12	1484.71	0.035654	29.324	1	NaN	21.4636	21.6367	21.3258	21.2497	21.5577
A3KP48	fam162b	Protein FAM162B	KMLMWSGRFK	10	1282.67	0.0088882	42.843	0	NaN	19.9142	NaN	19.4675	NaN	NaN
Q6NXA4	ilf3	Interleukin enhancer-binding factor 3 homolog	KPPMHQNTKPQAPGVGQGGSYGQYNQGYGQK	31	3301.57	0.036478	9.9358	1	20.7424	20.5189	21.0672	20.7958	20.7458	20.9827
Q7ZU99	vcp	Transitional endoplasmic reticulum ATPase	KQLAQIK	7	827.523	2.4363e-59	164.89	4	22.5941	22.6954	22.6174	22.3198	22.5479	22.6981
Q32LQ4	bhmt	Betaine--homocysteine S-methyltransferase 1	KQLDVFIK	8	989.591	1.4505e-05	123.86	5	24.4075	24.6357	24.3213	24.4248	24.3875	24.4529
Q7ZUP0	anp32a	Acidic leucine-rich nuclear phosphoprotein 32 family member A	KRELDEEGEEDDD	13	1577.63	0	230.06	12	24.2931	24.6217	24.4284	23.8981	24.1658	24.1486
Q803F6	rpsa	40S ribosomal protein SA	KSDGVYIINLK	11	1248.71	3.3912e-89	168.02	12	24.7387	24.8759	24.5427	24.3672	24.425	24.2421
A1L260	murc	Muscle-related coiled-coil protein	KSSPDVTYTEVVTENK	16	1795.88	3.8502e-05	58.712	5	NaN	21.8077	21.5117	20.9365	20.7922	20.8435
A1L260	murc	Muscle-related coiled-coil protein	KSSPDVTYTEVVTENKR	17	1951.99	1.1942e-06	69.935	1	20.8895	20.9187	20.985	22.0229	22.5609	22.5899
Q6PBY1	rps3a	40S ribosomal protein S3a	KTSYAQHQQVR	11	1344.69	0.00064621	59.198	1	22.9037	NaN	22.7059	23.3821	23.5894	NaN
Q8AYN0;Q9W6A7	opn1lw2;opn1lw1	Red-sensitive opsin-2;Red-sensitive opsin-1	KVDDGSEVSTSK	12	1250.6	8.6193e-275	215.61	6	24.5929	23.5093	24.0125	23.3637	23.5516	24.1266
Q6P5L8	hsdl2	Hydroxysteroid dehydrogenase-like protein 2	KVEIMADAAYAIFK	14	1568.83	0.001844	47.037	3	NaN	NaN	NaN	22.3059	22.4337	22.4139
Q6TGS6	yars	Tyrosine--tRNA ligase, cytoplasmic	KVEPLDPPEGSAAGDR	16	1636.81	0.0016598	43.966	4	22.4962	22.4898	22.4502	22.2058	22.6728	22.7428
Q98TZ8	flot2a	Flotillin-2a	KVLTAQAEAEK	11	1186.66	0.00085293	83.351	3	21.2474	21.7839	21.3286	21.7119	21.763	21.9179
Q7ZVB2	aldh9a1a	Aldehyde dehydrogenase family 9 member A1-A	KVMEMAAK	8	906.467	0.01384	95.311	2	20.3492	20.3005	20.0823	21.5872	22.1658	22.1715
Q6NXA4	ilf3	Interleukin enhancer-binding factor 3 homolog	KVSDNLAVQLK	11	1213.7	2.142e-07	104.94	3	21.4873	21.7032	21.5564	21.6375	21.8294	21.7367
Q7T3B0	eif3m	Eukaryotic translation initiation factor 3 subunit M	KVVVSHSTHR	10	1148.64	0.041835	29.767	1	20.2105	19.6448	19.6827	20.0177	20.7525	20.8257
Q6P5L3	rpl19	60S ribosomal protein L19	KVWLDPNETNEIANANSR	18	2070.01	1.4815e-23	94.281	3	22.6009	23.9835	22.4614	NaN	NaN	NaN
Q6PC69	rpl10a	60S ribosomal protein L10a	KYDAFLASESLIK	13	1483.79	7.2778e-89	142.19	7	24.8588	24.8712	20.3847	24.332	24.2326	24.2444
P62247	rps8	40S ribosomal protein S8	KYELGRPAANTK	12	1346.73	0.00017992	85.274	6	23.0886	23.2848	23.1602	22.3835	22.3972	22.2324
Q8JH71	aldob	Fructose-bisphosphate aldolase B	KYTPLEVAMATVTALR	16	1762.97	0.0011248	47.548	3	NaN	NaN	NaN	23.0461	23.3384	23.1542
Q7T3E5	ccbl2	Kynurenine--oxoglutarate transaminase 3	LAAIPVTAFVGEDSVK	16	1615.88	0.0040646	51.03	5	21.7632	21.5301	21.1655	21.5871	21.6978	21.9186
Q7ZU99	vcp	Transitional endoplasmic reticulum ATPase	LADDVDLEQVANETHGHVGADLAALCSEAALQAIR	35	3671.78	2.6705e-131	115.67	4	21.8808	NaN	NaN	24.0386	24.8295	24.3417
Q5TYQ3	coa7	Cytochrome c oxidase assembly factor 7	LADYLEGVKK	10	1134.63	0.012426	43.958	2	20.9699	20.4894	21.4073	20.6659	20.9482	20.8621
A4QNZ7	p33monox	Putative monooxygenase p33MONOX	LAEEDESEGGVK	12	1261.57	0.0070061	44.829	0	20.0006	20.1672	NaN	18.7859	19.3912	NaN
Q7T3H1	dctn2	Dynactin subunit 2	LAELETAVGSGSDK	14	1375.68	8.6952e-20	108.58	2	NaN	NaN	22.6851	NaN	NaN	NaN
Q7T3H1	dctn2	Dynactin subunit 2	LAELETAVGSGSDKR	15	1531.78	5.1635e-07	78.505	4	21.6492	22.0094	21.5684	21.9922	22.1796	21.9029
Q5PRD0;Q6PC29;Q7T356	ywhaba;ywhag1;ywhabb	14-3-3 protein beta/alpha-A;14-3-3 protein gamma-1;14-3-3 protein beta/alpha-B	LAEQAER	7	815.414	2.4366e-24	143	4	23.4191	23.6766	23.6594	NaN	23.9752	24.4739
Q7ZU99	vcp	Transitional endoplasmic reticulum ATPase	LAGESESNLR	10	1074.53	1.4519e-33	144.65	5	24.8754	25.0966	24.6173	24.7973	24.8592	25.3275
Q7ZU99	vcp	Transitional endoplasmic reticulum ATPase	LAGESESNLRK	11	1202.63	3.8591e-62	157.97	6	21.6975	21.8501	21.7111	21.6453	21.9928	21.923
Q6AZB3	ciapin1	Anamorsin	LAGLVSVTEVK	11	1114.66	0.0010759	72.34	4	23.07	23.1956	23.0203	23.0224	23.2275	23.267
Q5BJA5;Q6PC60	hist2h2l	Histone H2B 1/2;Histone H2B 3	LAHYNKR	7	900.493	1.6949e-24	143.18	5	20.071	21.0257	20.5474	20.0771	21.5047	22.519
Q6DHC1	rab18b	Ras-related protein Rab-18-B	LAIWDTAGQER	11	1258.63	8.1499e-07	98.898	5	22.7482	22.8799	22.6575	NaN	21.7207	21.3256
Q6P3L0	mvp	Major vault protein	LAQDPFPLYPGEEIQK	16	1843.94	1.355e-39	116.96	6	24.5356	24.4811	24.4091	24.3867	24.5151	24.4561
Q5U3U3	cpt2	Carnitine O-palmitoyltransferase 2, mitochondrial	LAQEFQSGAGK	11	1134.57	0.01112	44.543	1	NaN	NaN	NaN	NaN	NaN	NaN
Q7ZW47	stau2	Double-stranded RNA-binding protein Staufen homolog 2	LAQIQQAK	8	898.524	0.0078464	85.813	0	20.2024	NaN	NaN	20.2787	20.7744	NaN
Q6PCR7	eif3a	Eukaryotic translation initiation factor 3 subunit A	LASLVPFVDAFQLER	15	1703.92	0.029083	37.177	0	19.4905	19.9297	19.675	21.0958	21.3206	21.3762
Q9W6A8	opn1sw2	Opsin-1, short-wave-sensitive 2	LATIPSCLCK	10	1161.59	0.04605	43.297	0	21.6633	22.2477	21.9764	23.0909	23.2428	23.3744
Q9PU58	gbas	Protein NipSnap homolog 2	LCEDVLTNIHTDK	13	1556.75	0.00067996	56.569	4	24.4767	23.4297	23.3596	23.6149	23.5167	23.418
Q9PT92	cat	Catalase	LCQNMAGHLK	10	1170.56	0.005231	51.872	2	22.0334	22.2043	22.0254	21.3633	21.7017	21.872
Q6PEI7	ctps1	CTP synthase 1	LCSSDGILVPGGFGVR	16	1632.83	0.003431	51.771	4	21.9069	21.8346	22.0293	21.804	21.9101	21.7943
Q7ZVF9;Q7ZVI7	actbb;actba	Actin, cytoplasmic 2;Actin, cytoplasmic 2, N-terminally processed;Actin, cytoplasmic 1;Actin, cytoplasmic 1, N-terminally processed	LCYVALDFEQEMGTAASSSSLEK	23	2535.15	8.5961e-113	137.64	37	25.5647	25.3847	25.2589	27.2441	27.5505	27.5125
Q7T385	atp6v1c1a	V-type proton ATPase subunit C 1-A	LDAFVESVVK	10	1105.6	0.03378	53.08	2	22.5263	22.1817	22.098	22.7669	22.5033	22.7391
Q7SX99	fh	Fumarate hydratase, mitochondrial	LDDHFPLVVWQTGSGTQTNMNVNEVISNR	29	3270.57	2.1231e-05	32.266	1	NaN	19.6492	NaN	21.0718	21.703	21.9923
Q6NZW0	ccdc102a	Coiled-coil domain-containing protein 102A	LDESQKVLLK	10	1171.68	0.0033711	60.398	2	23.4668	23.7451	23.4918	22.0436	22.3978	21.869
Q5XJ54	glrx3	Glutaredoxin 3	LDGAHAPELTNK	12	1264.64	1.8768e-06	60.157	4	21.7668	22.4395	21.719	21.8995	22.285	22.9818
Q6NSN5	adssl1	Adenylosuccinate synthetase isozyme 1	LDILDVLDEIK	11	1284.72	6.1133e-08	109.72	8	23.85	23.3574	23.1431	23.547	23.5229	23.8361
Q568F6	adss	Adenylosuccinate synthetase isozyme 2	LDILDVLPEIK	11	1266.74	0.0010779	83.182	7	22.6399	22.8182	22.7895	22.8496	22.9383	22.8654
P13104	tpma	Tropomyosin alpha-1 chain	LDKENALDR	9	1072.55	8.8577e-93	171.63	4	26.852	26.8234	26.5232	26.0952	26.7997	26.7743
P13104	tpma	Tropomyosin alpha-1 chain	LDKENALDRAEQAETDK	17	1944.94	5.1609e-133	168.64	8	23.8005	23.8949	23.4571	21.271	21.3814	21.6853
Q7ZVF9;Q7ZVI7	actbb;actba	Actin, cytoplasmic 2;Actin, cytoplasmic 2, N-terminally processed;Actin, cytoplasmic 1;Actin, cytoplasmic 1, N-terminally processed	LDLAGRDLTDYLMK	14	1622.83	0.00038852	60.55	6	23.2842	23.2558	23.0943	22.7255	22.2721	22.9055
Q7SXN5	dnm1l	Dynamin-1-like protein	LDLMDAGTDAMDVLMGR	17	1822.83	4.3442e-06	63.691	3	18.3199	18.5203	18.4437	20.2169	20.4052	20.5565
Q7SY24	prkcbb	Protein kinase C beta type	LDNVMLDAEGHIK	13	1453.72	0.036877	23.362	2	21.3985	22.2962	21.4519	22.0377	21.7365	22.24
Q6NZ06	ilf2	Interleukin enhancer-binding factor 2 homolog	LDPELHLDIK	10	1191.65	0.00062862	81.017	4	21.1384	21.3671	21.2143	22.3363	22.2604	22.5748
Q5PR98	ndrg2	Protein NDRG2	LDPTTTSFLK	10	1121.6	0.0055443	70.808	2	24.5492	24.7665	24.3299	25.0455	25.1669	25.0834
Q7ZU99	vcp	Transitional endoplasmic reticulum ATPase	LDQLIYIPLPDEK	13	1555.85	1.3858e-07	88.282	6	23.9403	24.126	24.0854	25.5626	26.4257	25.6167
Q7SXG4	uba2	SUMO-activating enzyme subunit 2	LDQQPADDDDEDIIALD	17	1899.82	0.036766	33.872	2	21.5362	21.5326	21.3969	21.0869	21.1671	21.1012
Q1LUT1	edc4	Enhancer of mRNA-decapping protein 4	LDRPGNSAEASLVESQR	17	1827.91	1.6781e-09	81.157	2	21.675	NaN	21.8062	NaN	21.8052	21.3019
Q7T006	telo2	Telomere length regulation protein TEL2 homolog	LDSNVER	7	831.409	0.039711	98.418	1	23.2098	23.5328	22.9779	21.3045	21.7532	21.8577
Q6PE25	eef1g	Elongation factor 1-gamma	LDVDSEECK	9	1093.46	0.0085952	86.898	2	21.5771	21.7568	21.3709	20.9394	21.245	21.0765
P62247	rps8	40S ribosomal protein S8	LDVGNFSWGSECCTR	15	1786.74	1.371e-06	81.713	5	23.0683	23.1363	23.0451	22.3602	22.5451	22.2197
A0MTA1	apex1	DNA-(apurinic or apyrimidinic site) lyase	LDYFVLSSALLPGLCDSK	18	1997.02	0.0027247	53.453	2	19.2659	18.9348	18.7382	19.9498	20.0367	20.0647
Q5XJ54	glrx3	Glutaredoxin 3	LEAEAVPEVSEK	12	1299.66	9.5983e-07	83.204	6	23.0742	23.379	23.2686	22.9868	NaN	NaN
Q7ZTS4;CON__P05784	krt18	Keratin, type I cytoskeletal 18	LEAEIATYR	9	1064.55	0.027724	58.699	1	21.0033	21.2848	21.1326	21.1019	21.2084	21.4168
P61485	rpl36a	60S ribosomal protein L36a	LECVEPNCR	9	1175.51	2.3938e-07	109.44	3	NaN	NaN	NaN	NaN	NaN	NaN
Q08BI9	mcu	Calcium uniporter protein, mitochondrial	LEDLNSQLQPLEK	13	1525.8	1.6428e-18	110.38	6	22.5482	22.5874	22.7122	22.1407	22.6744	22.2628
Q5RI56	optn	Optineurin	LEEARTR	7	873.467	0.025785	48.242	0	20.3378	21.501	NaN	NaN	20.8517	NaN
Q66I21	aldh8a1	Aldehyde dehydrogenase family 8 member A1	LEEFVQAESK	10	1178.58	0.023059	47.361	0	22.5473	22.186	22.3426	22.113	21.794	21.5449
Q98TZ8	flot2a	Flotillin-2a	LEEIEIEVVQR	11	1355.73	2.1709e-12	93.839	0	21.835	21.5056	21.7428	22.337	21.9912	22.2016
O42364	apoeb	Apolipoprotein Eb	LEETAENLR	9	1073.54	9.1761e-08	123.35	5	24.5706	24.6199	24.5219	24.7699	24.9337	24.9561
Q5SP90	smek1	Serine/threonine-protein phosphatase 4 regulatory subunit 3	LEEVAELVASSLPSPLR	17	1808.99	0.00097156	35.942	0	19.8384	19.2713	19.4369	20.2134	20.3168	20.0989
Q4V8X4	acbd6	Acyl-CoA-binding domain-containing protein 6	LEGADLENEFESAADR	16	1764.78	3.2831e-40	118.31	6	22.6289	22.8119	22.4486	22.2234	22.2434	22.349
B0V3F8	prkra	Interferon-inducible double-stranded RNA-dependent protein kinase activator A homolog	LEGLEETGSGSSK	13	1292.61	2.7562e-16	101.43	6	21.8386	21.7515	21.6417	21.2316	21.6803	21.6552
Q32PL1	ppp1r7	Protein phosphatase 1 regulatory subunit 7	LEGLQNLVNLR	11	1267.72	0.00017506	89.827	2	19.7229	19.8104	19.5587	21.4628	21.3645	21.6685
Q5RI56	optn	Optineurin	LEHADSSAQTSLPSAAETNASTEVK	25	2543.2	0.00049244	29.492	1	20.9935	21.1547	21.1341	21.7346	21.3904	21.3787
Q7ZVZ6	pitrm1	Presequence protease, mitochondrial	LEHENPTDPSSPLVFK	16	1808.89	5.0986e-07	73.262	2	22.9148	NaN	24.0993	22.4153	21.8004	22.7378
Q5XJ10	gapdh	Glyceraldehyde-3-phosphate dehydrogenase	LEKPAKYDEIK	11	1332.73	1.0179e-05	100.38	4	22.1802	22.2004	21.423	21.3055	21.8033	NaN
Q7ZUP0	anp32a	Acidic leucine-rich nuclear phosphoprotein 32 family member A	LELSDNR	7	845.424	0.021117	84.097	1	NaN	NaN	NaN	NaN	NaN	NaN
O42363	apoa1	Apolipoprotein A-I;Proapolipoprotein A-I	LEPLMDDIR	9	1100.55	0.022369	61.78	3	24.2579	24.3464	24.2679	25.0763	25.0955	25.1539
O42363	apoa1	Apolipoprotein A-I;Proapolipoprotein A-I	LEPLMDDIRK	10	1228.65	0.0012608	66.056	6	24.9832	25.3118	25.0056	25.8703	25.8916	25.9777
O42363	apoa1	Apolipoprotein A-I;Proapolipoprotein A-I	LEPVFQEYSALNR	13	1564.79	1.9305e-08	90.412	9	23.532	23.5692	23.4482	26.5513	26.5205	26.4121
Q6PC30	cops5	COP9 signalosome complex subunit 5	LEQAEAQLGR	10	1113.58	0.0026708	80.706	3	NaN	NaN	NaN	NaN	NaN	NaN
Q6GMK8	gmppaa	Mannose-1-phosphate guanyltransferase alpha-A	LEQDIFTALAGQGK	14	1489.78	8.4436e-06	78.814	5	NaN	NaN	NaN	21.2816	21.0592	21.377
Q6PCR7	eif3a	Eukaryotic translation initiation factor 3 subunit A	LEQEQREEEEREYQER	16	2178.98	0.00054593	51.03	2	21.9506	NaN	21.8806	20.8324	20.4415	20.5949
Q6DG91	psmg1	Proteasome assembly chaperone 1	LEQSLSADVLQR	12	1357.72	0.00087665	52.101	0	NaN	NaN	NaN	NaN	20.1275	NaN
Q7ZU29	dye	Nuclear pore complex protein Nup93	LESLSAATTFEPLEPVKDTDIQGFLK	26	2848.47	2.192e-20	70.449	3	20.3447	20.7739	20.4723	21.217	21.6113	21.8328
Q6NWF6	krt8	Keratin, type II cytoskeletal 8	LESLTDEINFLR	12	1448.75	2.832e-12	108.56	6	22.2107	22.694	22.494	22.3071	22.3931	22.4389
Q1MTD3	rnmt	mRNA cap guanine-N7 methyltransferase	LFEMDSPYADAK	12	1385.62	0.036182	38.3	0	21.7615	21.5394	22.1242	21.6163	NaN	NaN
Q6NZ09	adrm1b	Proteasomal ubiquitin receptor ADRM1	LFFWMQEPK	9	1224.6	0.0085192	80.688	5	22.7098	22.2637	22.0227	21.8868	21.7664	21.6596
Q7ZUW2	hyou1	Hypoxia up-regulated protein 1	LFGDGALGVAVK	12	1145.64	0.0080571	58.274	4	24.4881	24.337	24.2691	23.8344	24.0763	24.0348
Q7ZWA3	rbmx	RNA-binding motif protein, X chromosome	LFIGGLNTETSEK	13	1407.72	8.5967e-22	117.93	6	23.9458	24.3182	23.9695	23.585	23.6215	23.8755
Q9I8V0	pvalb2	Parvalbumin-2	LFLQNFSAGAR	11	1222.65	1.6439e-23	133.81	23	28.8422	29.0029	28.8432	29.8129	29.9057	29.8093
Q6NXA4	ilf3	Interleukin enhancer-binding factor 3 homolog	LFPEGSNSEVNK	12	1319.64	0.00015726	82.505	5	21.8757	21.6336	21.8394	21.6372	21.69	21.7577
Q9PUE4	copg2	Coatomer subunit gamma-2	LFQSNDQTLR	10	1220.61	2.5639e-07	113.93	6	21.7748	22.0613	21.908	21.8524	22.1061	21.9338
F1QEG2;E9QIN8	klhl41b;klhl41a		LFQSTLLQDGLK	12	1361.76	3.0276e-30	130.56	3	21.6264	22.0113	21.5822	23.5065	23.3255	23.3877
Q58EB4	hibch	3-hydroxyisobutyryl-CoA hydrolase, mitochondrial	LFSAGSVEEIVENLKK	16	1761.95	9.2576e-07	70.197	6	23.3454	23.406	23.0272	22.9197	22.9648	22.7306
Q6NY74	rpa1	Replication protein A 70 kDa DNA-binding subunit	LFSMELVDESGEIR	14	1623.78	5.1389e-18	103.76	6	21.7498	21.7786	21.6823	21.753	21.9094	21.6052
Q9PT92	cat	Catalase	LFSYPDTHR	9	1134.55	0.0030683	62.463	3	22.411	22.7062	22.2314	22.2723	22.4427	22.2473
Q6PH57	gnb1	Guanine nucleotide-binding protein G(I)/G(S)/G(T) subunit beta-1	LFVSGACDASAK	12	1224.58	7.4e-06	91.233	10	25.6613	25.6407	25.6563	25.3326	25.3737	25.4362
O42364	apoeb	Apolipoprotein Eb	LGAISELMK	9	960.531	0.0061642	90.906	13	26.951	26.9896	27.0012	27.2982	27.2911	27.2814
Q7ZVF3	sdha	Succinate dehydrogenase [ubiquinone] flavoprotein subunit, mitochondrial	LGANSLLDLVVFGR	14	1472.84	0.001145	61.409	3	19.7233	19.0892	19.6299	21.8921	21.9044	22.1762
Q68EI0	wdr18	WD repeat-containing protein 18	LGANTQEPEGTYLEK	15	1648.79	0.00018056	73.834	4	21.209	21.0875	21.3262	21.3991	21.4466	21.3422
Q58EE9	gfap	Glial fibrillary acidic protein	LGDIYQEELR	10	1234.62	0.0044328	79.659	1	21.7451	21.7585	21.4084	21.2621	20.5409	21.2621
Q7ZU99	vcp	Transitional endoplasmic reticulum ATPase	LGDVISIQPCPDVK	14	1539.8	1.2189e-22	115.06	6	27.0343	27.206	27.0903	26.8209	26.7981	26.8105
Q7SX99	fh	Fumarate hydratase, mitochondrial	LGFLNEQQFEEWVRPHDMLGPK	22	2669.31	7.7842e-140	152.06	3	21.1689	20.5621	21.0121	23.8897	23.5688	23.6457
Q803F5	apmap	Adipocyte plasma membrane-associated protein	LGFVNDLDVTQDGKK	15	1647.85	0.0029104	38.376	2	NaN	21.7752	21.8918	21.3825	NaN	21.2438
Q6PFQ2	eif3c	Eukaryotic translation initiation factor 3 subunit C	LGGLVENNER	10	1099.56	0.0090868	63.624	3	22.9829	22.9801	22.7424	21.8404	21.6704	21.97
Q6DRI1	eif3ea	Eukaryotic translation initiation factor 3 subunit E-A	LGHVVMGNNAISPYQQVIEK	20	2196.14	4.7358e-19	79.88	3	20.0683	20.748	NaN	22.5237	22.6709	22.2953
Q9PVK4	ldhba	L-lactate dehydrogenase B-A chain	LGIHASSFNGYILGEHGDTSVPVWSGANVAGVSLQK	36	3666.84	2.3852e-18	45.652	3	NaN	NaN	NaN	22.3383	21.9223	21.7217
O57521;Q90474	hsp90ab1;hsp90a.1	Heat shock protein HSP 90-beta;Heat shock protein HSP 90-alpha 1	LGIHEDSQNR	10	1167.56	9.0805e-117	180.67	12	27.3362	27.559	27.2732	27.2968	27.5539	27.4986
O57521;Q90474	hsp90ab1;hsp90a.1	Heat shock protein HSP 90-beta;Heat shock protein HSP 90-alpha 1	LGIHEDSQNRK	11	1295.66	3.9501e-24	132.55	6	23.9666	23.9599	23.5787	23.435	23.9193	NaN
Q90474	hsp90a.1	Heat shock protein HSP 90-alpha 1	LGLGIDDDDSVVEEISQPAEEDMPVLEGDDDTSR	34	3659.62	1.3486e-12	43.04	6	24.5826	24.2787	24.5414	24.6853	24.6352	24.8805
Q90474	hsp90a.1	Heat shock protein HSP 90-alpha 1	LGLGIDDDDSVVEEISQPAEEDMPVLEGDDDTSRMEEVD	39	4262.84	1.8452e-06	25.875	6	21.226	21.5522	21.5315	22.039	22.1666	22.2743
O57521	hsp90ab1	Heat shock protein HSP 90-beta	LGLGIDEDEDVPVEEPSSAAAPEDIPPLEGDDDASR	36	3718.69	5.5949e-84	94.352	16	25.9015	25.8699	25.7959	25.892	26.2572	25.9151
O57521	hsp90ab1	Heat shock protein HSP 90-beta	LGLGIDEDEDVPVEEPSSAAAPEDIPPLEGDDDASRMEEVD	41	4321.91	2.3621e-10	32.514	11	23.2279	23.3342	23.0708	23.4102	23.7201	23.7013
Q6IQE0	puf60b	Poly(U)-binding-splicing factor PUF60-B	LGLPPLTPEQQEALQK	16	1760.97	7.7677e-06	67.648	7	23.4092	23.3631	23.3952	22.1531	22.5112	22.5807
F1QEG2	klhl41b		LGLVLSVPR	9	952.607	0.022317	63.216	1	21.4711	21.2563	21.3374	21.9947	22.1089	22.0805
Q5XJ54	glrx3	Glutaredoxin 3	LGSGGGGAVGAGDVPKEDLNQR	22	2053.02	3.451e-87	124.4	6	22.6253	22.7581	22.4773	22.8336	22.4413	22.8836
Q7SX99	fh	Fumarate hydratase, mitochondrial	LGSKDPVHPNDHVNK	15	1655.84	6.37e-120	167.69	10	25.3126	25.5955	25.1483	25.2449	25.4494	25.3688
Q6NYG8	dpyd	Dihydropyrimidine dehydrogenase [NADP(+)]	LGYDNITIFEK	11	1311.67	0.0070179	60.301	5	22.9127	22.6837	22.7729	22.1107	22.3573	22.3076
Q7T2A5	eif3l	Eukaryotic translation initiation factor 3 subunit L	LHSLLGDYYQAIK	13	1519.8	2.916e-11	66.023	3	22.3206	22.7484	22.5094	22.6362	22.6991	NaN
Q90486	ba1	Hemoglobin subunit beta-1	LHVDPDNFR	9	1111.54	0.012438	74.173	2	21.865	NaN	21.7505	27.0023	26.9848	27.0542
Q6IQ97	rbm4.1	RNA-binding protein 4.1	LHVGNISSSCTNQELR	16	1813.87	3.2305e-05	58.817	5	22.8359	21.9891	22.4976	22.4223	23.1279	22.2845
Q7SXF2	ubl5	Ubiquitin-like protein 5	LIAAQTGTR	9	929.529	0.0091085	81.972	6	21.7314	21.983	21.3012	21.9848	21.8999	21.9847
Q6NYE2	rcc2	Protein RCC2 homolog	LIEGLGEEVIVAAACGR	17	1755.92	2.1678e-22	66.826	0	21.3022	20.7511	21.1077	NaN	NaN	20.6504
P79735	ran	GTP-binding nuclear protein Ran	LIGDPNLEFVEMPALAPPEIAMDPTLAAQYEHDLK	35	3847.91	8.013e-60	80.116	7	21.4078	22.2658	22.754	24.2646	23.2523	24.4017
Q6PH57	gnb1	Guanine nucleotide-binding protein G(I)/G(S)/G(T) subunit beta-1	LIIWDSYTTNK	11	1352.7	3.3277e-62	158.47	6	25.1355	25.2446	25.1338	25.8288	25.2196	25.1752
Q6PHD9	selenbp1	Selenium-binding protein 1	LILPSLISSR	10	1097.68	0.022883	56.404	2	22.2968	22.2405	22.3199	22.8247	22.8072	22.7571
Q92047	pcmt	Protein-L-isoaspartate(D-aspartate) O-methyltransferase	LILPVGPAGGNQMLEQYDKLEDGSTK	26	2772.4	2.2153e-131	139.47	6	23.6015	23.7814	23.6593	23.7559	23.7873	23.9386
Q6PBY1	rps3a	40S ribosomal protein S3a	LIPDSVGKDIEK	12	1312.72	9.8642e-06	88.803	11	25.7843	25.9235	25.6474	24.6807	24.7081	24.7181
Q5XIZ6	gpd1l	Glycerol-3-phosphate dehydrogenase 1-like protein	LISDIIR	7	828.507	0.033441	94.262	1	22.3819	22.7264	22.5033	22.6739	22.8937	22.873
Q5MJ86	gapdh-2	Glyceraldehyde-3-phosphate dehydrogenase 2	LISWYDNEFGYSHR	14	1785.81	5.1708e-16	101.32	8	23.5987	23.7306	23.7042	25.2269	25.2768	25.2696
Q8JFV8	vat1	Synaptic vesicle membrane protein VAT-1 homolog	LISYGAANMLAGQK	14	1435.75	0.00023165	76.073	5	22.2437	23.1081	23.7491	24.7314	23.9961	24.0518
Q6VN46	mb	Myoglobin	LITEVLVK	8	913.585	0.019326	93.374	3	24.1684	24.4912	24.3306	24.4618	24.665	NaN
Q6PBI5	rps25	40S ribosomal protein S25	LITPAVVSER	10	1083.63	0.0048347	72.096	6	25.8769	25.8337	25.847	25.1428	25.4299	25.3255
Q9PVK4	ldhba	L-lactate dehydrogenase B-A chain	LITPLASGPAEPPR	14	1417.79	4.1225e-10	92.039	9	22.41	22.2766	22.1471	24.8047	24.9718	24.9402
Q9MIY5	mt-atp6	ATP synthase subunit a	LITVQTWLTGR	11	1286.73	2.976e-10	114.86	4	20.5476	20.8873	20.4783	21.8008	21.7788	21.6867
Q7ZU99	vcp	Transitional endoplasmic reticulum ATPase	LIVDESINEDNSVVSLSQAK	20	2159.1	5.4044e-150	164.02	12	25.0141	24.8963	25.0298	25.6215	25.9859	25.825
Q5MJ86	gapdh-2	Glyceraldehyde-3-phosphate dehydrogenase 2	LIVDGQAISVFQCMK	15	1707.87	0.00030817	67.136	3	19.9981	20.3379	NaN	22.3956	22.5581	22.4492
Q98TZ8	flot2a	Flotillin-2a	LKAEAYQQYGEAAK	14	1568.78	0.0012681	54.912	6	23.4207	23.4043	22.8114	24.2168	24.2694	24.259
P13104	tpma	Tropomyosin alpha-1 chain	LKATEDELDK	10	1160.59	7.0536e-14	126.71	10	25.4027	25.2465	24.7973	23.1997	23.2426	23.6213
P13104	tpma	Tropomyosin alpha-1 chain	LKATEDELDKYSEALK	16	1851.95	9.9109e-91	148.44	9	24.4723	23.5795	24.3637	24.2356	24.3376	24.0649
Q08BI9	mcu	Calcium uniporter protein, mitochondrial	LKDAIAEAELDLK	13	1427.79	0.039277	23.881	1	NaN	NaN	NaN	NaN	NaN	NaN
Q9I9N6	pycard	Apoptosis-associated speck-like protein containing a CARD	LKDEIDLADLMVGVFTSK	18	1993.04	2.0268e-30	98.175	5	21.5318	22.1685	22.1534	22.9316	22.8301	23.2268
A0JMK5	mtmr2	Myotubularin-related protein 2	LKEEIPK	7	855.507	3.1311e-10	134.81	3	23.6375	24.0702	23.8365	23.7521	23.5917	23.6379
Q08CK7;Q9PW80	igf2bp1;igf2bp3	Insulin-like growth factor 2 mRNA-binding protein 1;Insulin-like growth factor 2 mRNA-binding protein 3	LKEENFFGPK	10	1207.62	1.1916e-10	121.36	11	25.5105	25.8338	25.6761	25.4419	25.5851	25.5339
Q08CK7;Q9PW80	igf2bp1;igf2bp3	Insulin-like growth factor 2 mRNA-binding protein 1;Insulin-like growth factor 2 mRNA-binding protein 3	LKEENFFGPKEEVK	14	1692.87	0.0028237	38.376	1	21.7042	22.5645	22.1041	21.6848	21.8272	21.8773
Q1L8L9	ak2	Adenylate kinase 2, mitochondrial	LKETMDAGK	9	991.501	0.037562	79.489	1	21.5081	21.7304	21.5407	21.6092	22.493	22.1316
Q9PVK5	ldha	L-lactate dehydrogenase A chain	LKGEAMDLQHGSLFLK	16	1785.94	1.9057e-06	69.485	3	23.2939	21.6928	23.2348	24.6183	24.2317	24.5114
Q9PVK4	ldhba	L-lactate dehydrogenase B-A chain	LKGEMLDLQHGSLFLK	16	1827.99	0.0052172	32.917	3	22.4582	22.4087	22.6802	24.9371	24.8604	24.7891
Q32LQ4	bhmt	Betaine--homocysteine S-methyltransferase 1	LKPASGRPLCPSMSTPDGWGVTR	23	2469.23	1.0064e-15	66.845	8	24.7393	25.6267	25.0198	25.203	25.0507	24.8859
Q2L6L1	cnpy1	Protein canopy-1	LKPDGSLTDK	10	1072.58	0.021998	43.297	0	19.6979	20.7862	20.8094	19.6543	NaN	19.2417
Q7ZU42	ola1	Obg-like ATPase 1	LKPEYDIMCK	10	1295.63	0.01086	52.247	3	22.6689	22.7154	22.4923	22.5303	22.8647	22.7331
P62247	rps8	40S ribosomal protein S8	LLACISSRPGQCGR	14	1573.78	0.0022854	50.897	5	23.6842	23.8929	23.542	22.3806	22.4818	22.6725
Q6PFQ2	eif3c	Eukaryotic translation initiation factor 3 subunit C	LLADLEDYLNQLWEDKEGK	19	2291.13	0.0031357	36.127	2	NaN	22.0721	NaN	21.4285	21.7238	NaN
Q6P5L3	rpl19	60S ribosomal protein L19	LLADQAEAR	9	985.519	1.6877e-22	141.48	6	24.4276	24.5087	24.4887	23.9095	23.9241	24.24
Q08BJ2	khdrbs2	KH domain-containing, RNA-binding, signal transduction-associated protein 2	LLAEEIEKFEGDELRK	16	1918	0.0016679	42.314	1	21.2984	21.314	21.2628	21.5409	21.8412	21.4918
Q98TZ8	flot2a	Flotillin-2a	LLAELPVSVNALTGVDLSK	19	1938.1	3.6738e-10	70.555	3	18.8316	18.9947	18.7773	22.6345	22.7636	22.6774
Q567V6	eif3k	Eukaryotic translation initiation factor 3 subunit K	LLAEMLGDPLDTQVK	15	1641.86	2.6187e-06	79.652	6	23.6522	23.5577	23.5519	23.8953	23.9006	23.7007
Q7T394;Q803D2	pafah1b1a;pafah1b1b	Lissencephaly-1 homolog A;Lissencephaly-1 homolog B	LLASCSADMTIK	12	1308.64	8.9491e-09	97.779	6	22.9045	22.8771	22.6933	22.8952	23.0368	22.8069
Q802F3	2015-09-01	15 kDa selenoprotein	LLDDNGNIAEELSILK	16	1755.93	0.013117	41.695	2	20.2893	19.9332	19.5545	21.2157	21.1309	21.3597
Q6NXA9	ubxn1	UBX domain-containing protein 1	LLDGTTLSTVFK	12	1293.72	7.1626e-09	96.745	4	21.434	NaN	21.2947	22.0652	22.1861	22.2294
Q6PCR7	eif3a	Eukaryotic translation initiation factor 3 subunit A	LLDMDGIIVEK	11	1244.67	7.6207e-07	99.5	3	23.5092	23.7395	23.7501	22.5578	22.3924	22.1724
Q6PEH5	ube2v2	Ubiquitin-conjugating enzyme E2 variant 2	LLEELEEGQK	10	1186.61	3.7245e-10	121.6	6	25.9853	26.226	26.2543	25.7853	25.786	25.6351
Q9PUE4	copg2	Coatomer subunit gamma-2	LLEETEGGHDSPLFDFIESCLR	22	2563.19	4.2593e-22	74.029	6	21.5355	21.4868	21.1204	22.6712	22.5577	22.412
Q6NYL5	gpt2l	Alanine aminotransferase 2-like	LLEETGICLVPGSGFGQR	18	1931.98	2.6272e-63	97.081	5	23.2631	23.3915	23.0854	23.3396	23.3932	23.2487
A1L243	mesdc2	LDLR chaperone MESD	LLEEWEKDDDIEEGDLPEHK	20	2438.11	0.00083037	47.088	4	22.1663	22.8085	22.622	21.3258	21.2545	20.9992
Q7ZW38	sephs1	Selenide, water dikinase 1	LLESLQENHYQEDEQFLGAVMPR	23	2745.31	2.67e-08	58.093	5	21.7883	21.3629	21.6803	22.501	NaN	22.6972
Q9MIY7	mt-co2	Cytochrome c oxidase subunit 2	LLETDHR	7	882.456	0.028937	91.906	5	22.553	23.2077	22.5253	22.6739	23.0111	22.9831
Q7ZVK3	sirt2	NAD-dependent protein deacetylase sirtuin-2	LLINMEK	7	859.484	0.027112	71.342	1	NaN	NaN	NaN	NaN	NaN	NaN
Q6PH57	gnb1	Guanine nucleotide-binding protein G(I)/G(S)/G(T) subunit beta-1	LLLAGYDDFNCNVWDALK	18	2126.01	4.9872e-30	99.044	6	21.7187	22.1599	21.858	22.5088	22.639	22.4637
Q6PBU7	uqcc2	Ubiquinol-cytochrome-c reductase complex assembly factor 2	LLLATGSMQQTDEEKK	16	1790.91	5.1291e-61	135.47	3	22.0717	21.7683	21.9707	21.9713	22.2231	22.5904
Q7T3A4	rab13	Ras-related protein Rab-13	LLLIGDSGVGK	11	1070.63	0.010405	59.198	3	26.9865	26.953	26.9295	26.754	26.8657	26.756
Q5BJA5;Q6PC60	hist2h2l	Histone H2B 1/2;Histone H2B 3	LLLPGELAK	9	952.596	0.0099143	76.17	9	29.2066	29.2699	29.1787	28.8344	28.932	28.895
Q6IQE5	asna1	ATPase asna1	LLNFPTIVER	10	1200.69	6.5538e-08	117.52	6	23.4847	23.5921	23.5984	23.0184	23.2627	23.2842
Q7ZVZ6	pitrm1	Presequence protease, mitochondrial	LLPDHTYSVVSGGEPLAIPELTWEQLK	27	2991.56	3.4363e-05	31.964	2	19.7267	19.4404	NaN	21.217	21.4919	21.2824
Q7ZUP0	anp32a	Acidic leucine-rich nuclear phosphoprotein 32 family member A	LLPQLTYLDGYDKEDK	16	1909.97	9.7099e-07	73.833	2	NaN	NaN	NaN	21.92	22.2422	22.3679
Q7SZC2	cse1l	Exportin-2	LLQAYLEK	8	976.559	0.032951	78.516	2	21.4209	21.9313	21.1252	22.3142	22.4636	22.6156
Q90473	hspa8	Heat shock cognate 71 kDa protein	LLQDYFNGK	9	1096.56	0.0021042	97.431	3	26.4624	NaN	26.508	26.2654	26.1679	26.1281
Q90ZL2	lancl1	LanC-like protein 1	LLQLQPSVVQGK	12	1308.78	4.4665e-12	107.03	6	21.5853	21.3193	21.539	21.1862	21.2621	21.1756
Q6P3L0	mvp	Major vault protein	LLQSLGLK	8	870.554	0.026263	84.568	2	22.008	21.5778	21.4682	22.7654	22.9007	23.547
Q7SZC2	cse1l	Exportin-2	LLQTDDEEEAGLLELLK	17	1928	1.0722e-44	120.63	10	23.6156	23.502	23.4241	23.678	23.8361	23.7187
Q6DC04	carm1	Histone-arginine methyltransferase CARM1	LLSIGDANGDIQR	13	1370.72	2.1383e-16	102.73	6	22.1575	22.398	22.071	22.0824	22.2849	22.48
Q7ZU29	dye	Nuclear pore complex protein Nup93	LLSPVIAQVSEPQSNK	16	1708.94	0.029663	34.395	1	21.4246	21.39	21.541	21.5426	20.8784	21.0791
Q642M9	dhdh	Trans-1,2-dihydrobenzene-1,2-diol dehydrogenase	LLSQNAVGQVK	11	1155.66	0.00014474	90.827	6	22.1032	21.6793	22.0844	22.1673	22.0014	22.135
Q6TH22	ddi2	Protein DDI1 homolog 2	LLTADPFDLDAQAK	14	1516.78	1.4824e-08	84.753	6	22.7665	22.4314	22.4098	23.6282	23.4211	23.5065
Q7T3H1	dctn2	Dynactin subunit 2	LLTQLEVAR	9	1041.62	0.022391	61.161	3	22.1233	22.1134	NaN	22.7122	22.877	22.6176
Q2L6K8	cnpy4	Protein canopy 4	LLTVELQDALDK	12	1356.75	0.00074591	74.987	3	20.4031	NaN	20.512	21.3499	21.7921	21.7463
Q5SNX7	galc	Galactocerebrosidase	LLVNYEEPYR	10	1294.66	0.0044631	74.841	2	21.6425	NaN	21.5572	22.0493	21.9404	NaN
Q6P0D0	qkia	Protein quaking-A	LLVPAAEGEDNLKK	14	1495.82	0.0058108	33.265	1	22.4904	22.1772	22.3312	22.0035	22.2909	22.2622
Q7SXG4	uba2	SUMO-activating enzyme subunit 2	LLVPCALDPPNASCYVCASKPEVTVK	26	2887.43	3.666e-12	58.812	3	NaN	NaN	NaN	22.5035	22.8088	22.3255
Q9PW80	igf2bp3	Insulin-like growth factor 2 mRNA-binding protein 3	LLVPTQFVGAIIGK	14	1454.89	1.1121e-13	100.22	12	24.0863	23.9693	23.7037	24.3361	24.5593	24.4608
Q08CK7	igf2bp1	Insulin-like growth factor 2 mRNA-binding protein 1	LLVPTQYVGAIIGK	14	1470.88	0.00045747	73.927	9	24.6688	24.9445	24.7323	25.5696	25.7356	25.6923
Q6PH57	gnb1	Guanine nucleotide-binding protein G(I)/G(S)/G(T) subunit beta-1	LLVSASQDGK	10	1016.55	4.3913e-06	112.36	6	25.8182	25.8317	NaN	25.4835	25.6274	25.6215
Q9PTP1	pcna	Proliferating cell nuclear antigen	LMDLDVEQLGIPEQEYSCVVK	21	2464.19	3.9277e-87	131.54	12	24.17	24.0288	23.7876	24.6191	24.7589	24.782
Q6NWC6	cpsf6	Cleavage and polyadenylation specificity factor subunit 6	LMDLLSK	7	818.457	0.038702	104.45	1	22.2849	22.6829	22.4841	23.3098	23.5362	23.5642
Q6PD83	bzw1a	Basic leucine zipper and W2 domain-containing protein 1-A	LMELFPANK	9	1061.56	0.022295	63.816	3	22.2977	22.3358	22.5803	NaN	21.6334	21.5099
Q6PBY1	rps3a	40S ribosomal protein S3a	LMELHGEGGSTSAAAKPAEGDTGAK	25	2384.13	6.5351e-120	133.41	5	22.0565	22.1599	21.83	24.3839	24.7022	24.584
A2RV29	znf346	Zinc finger protein 346	LMETFGPSTAPASTVK	16	1635.82	2.1335e-06	75.376	4	24.1819	24.4753	24.1267	24.0684	24.1888	24.2158
Q7SX99	fh	Fumarate hydratase, mitochondrial	LMSESLMLVTALNPHIGYDK	20	2231.13	3.6941e-23	84.249	3	NaN	NaN	NaN	22.1088	22.8757	22.9177
Q6PBX5	adi1	1,2-dihydroxy-3-keto-5-methylthiopentene dioxygenase	LNADIYENDPELQK	14	1660.79	5.2463e-10	91.076	6	22.5995	22.8214	22.713	22.5059	22.6963	22.7643
Q32LQ4	bhmt	Betaine--homocysteine S-methyltransferase 1	LNAGEVVIGDGGFVFALEK	19	1934.01	2.3117e-119	154.34	28	24.1777	24.3149	24.1926	25.672	25.7473	25.582
Q9PT92	cat	Catalase	LNAMTAGPR	9	929.475	0.0034378	93.938	1	21.651	21.6679	NaN	21.8768	NaN	NaN
Q803D2	pafah1b1b	Lissencephaly-1 homolog B	LNEAKEEITLGGPVGQK	17	1781.95	5.3655e-07	70.783	2	21.6294	21.9001	21.8829	20.7149	21.1037	21.1634
O42364	apoeb	Apolipoprotein Eb	LNKDTEEIR	9	1116.58	7.371e-64	160	6	23.8787	24.0787	23.7133	23.3437	23.8096	23.7709
Q7ZWB2	ubl4a	Ubiquitin-like protein 4A	LNLVVRPAGER	11	1222.71	0.0088573	52.391	3	21.7403	21.6967	21.8634	20.9881	21.0397	20.9617
Q6PBI5	rps25	40S ribosomal protein S25	LNNLVLFDK	9	1074.61	0.0098409	76.228	4	23.3903	23.2933	23.0906	22.9852	23.0353	23.2029
Q9PVK4	ldhba	L-lactate dehydrogenase B-A chain	LNPDIGTDK	9	971.492	0.019279	68.847	4	23.2377	23.2689	23.2398	22.9705	22.8594	23.2607
Q9PVK4	ldhba	L-lactate dehydrogenase B-A chain	LNPDIGTDKDAENWK	15	1714.82	3.5146e-34	123.29	8	27.4959	27.6537	27.4814	25.7496	25.893	25.6937
Q90XG0	tpi1b	Triosephosphate isomerase B	LNPDTEVVCGAPTIYLDYAR	20	2266.09	0.00059241	36.454	1	20.3796	20.8439	NaN	21.7459	21.743	NaN
Q8JH70	aldocb	Fructose-bisphosphate aldolase C-B	LNPIGVENTEENR	13	1483.73	0.0030671	61.409	5	24.8217	25.0272	24.8435	24.342	24.4284	24.2967
Q8JH70	aldocb	Fructose-bisphosphate aldolase C-B	LNPIGVENTEENRR	14	1639.83	0.010717	36.631	0	NaN	NaN	NaN	NaN	24.6266	NaN
Q6NXA4	ilf3	Interleukin enhancer-binding factor 3 homolog	LNQLKPGLQYK	11	1300.75	4.0259e-07	108.43	12	23.88	23.767	23.896	23.6662	23.6793	23.6673
Q6PC14	rpl23	60S ribosomal protein L23	LNRLPSAGVGDMVMATVK	18	1857.98	2.0626e-10	71.892	4	NaN	NaN	23.6178	22.0532	22.3182	22.4219
Q1LVF0	lamc1	Laminin subunit gamma-1	LNTFGDEVFNDPK	13	1494.7	2.4395e-05	79.639	3	22.2915	22.1758	22.1153	21.7868	21.6807	21.7633
Q1MTE5	arl3	ADP-ribosylation factor-like protein 3	LNVWDIGGQR	10	1156.6	0.0085955	64.82	1	23.1236	23.3226	23.2643	NaN	NaN	NaN
Q7ZTY4;Q6P3H7	rbbp7;rbbp4	Histone-binding protein RBBP7;Histone-binding protein RBBP4	LNVWDLSK	8	973.523	0.041201	76.221	1	23.5341	23.2653	23.2832	21.9524	21.746	21.769
Q7T3C6	cpsf5	Cleavage and polyadenylation specificity factor subunit 5	LPGGELNPGEDEVEGLK	17	1751.86	1.7578e-53	130.29	4	22.9584	23.2359	23.0181	21.2857	19.9472	21.7079
Q7T3C6	cpsf5	Cleavage and polyadenylation specificity factor subunit 5	LPGGELNPGEDEVEGLKR	18	1907.96	1.7338e-11	77.08	2	22.4479	21.6208	22.3343	NaN	22.21	22.4806
Q6P5L8	hsdl2	Hydroxysteroid dehydrogenase-like protein 2	LPGTIYTAAAEIEAAGGK	18	1731.9	6.8339e-07	64.249	3	21.6438	22.427	21.0526	23.5513	23.452	22.6579
Q5RGV1	impdh1b	Inosine-5-monophosphate dehydrogenase 1b	LPIVNDKDELVAIIAR	16	1778.03	2.5102e-09	82.59	2	21.961	21.8157	21.7054	22.6784	22.638	22.6428
Q92005	eef1a	Elongation factor 1-alpha	LPLQDVYK	8	974.544	0.019145	95.502	5	NaN	25.9405	25.651	25.5007	25.6706	25.8508
A0JME2	atf7ip	Activating transcription factor 7-interacting protein 1	LPPEANHTSPPQQPQLK	17	1880.97	0.0093113	29.099	1	NaN	NaN	NaN	NaN	NaN	NaN
Q1LVE8	sf3b3	Splicing factor 3B subunit 3	LPPNTSDDVDEDPTGNK	17	1812.8	0.010094	47.548	4	21.096	21.2038	21.1143	20.237	20.3376	20.6573
A1A5H8	yes1	Tyrosine-protein kinase yes	LPQLVDMAAQIADGMAFIER	20	2188.1	0.0047675	26.742	1	NaN	NaN	NaN	NaN	18.9582	20.2045
Q6PC14	rpl23	60S ribosomal protein L23	LPSAGVGDMVMATVK	15	1474.75	9.6318e-30	115.8	1	24.602	24.5463	24.6387	23.6669	23.8283	23.6502
Q8JFV8	vat1	Synaptic vesicle membrane protein VAT-1 homolog	LPSPPVTPGMECSGVIEAVGEEVTDR	26	2725.29	1.7062e-111	128.98	13	25.8634	25.8244	25.565	25.1867	25.6594	25.4393
Q8JFV8	vat1	Synaptic vesicle membrane protein VAT-1 homolog	LPSPPVTPGMECSGVIEAVGEEVTDRK	27	2853.39	1.3671e-285	190.33	5	25.1605	25.1948	NaN	25.0757	25.1251	25.1303
Q7ZTS4	krt18	Keratin, type I cytoskeletal 18	LQDALEEQKK	10	1200.63	7.8698e-07	112.83	1	20.2776	20.8283	20.6922	19.7589	19.0595	20.2125
Q7ZUW2	hyou1	Hypoxia up-regulated protein 1	LQDLTDRDLEK	11	1344.69	0.00030327	60.301	1	NaN	NaN	NaN	NaN	NaN	NaN
Q7SXN5	dnm1l	Dynamin-1-like protein	LQDVFNTVGADIIQLPQIAVVGTQSSGK	28	2897.55	0.00032849	31.37	2	NaN	19.1853	19.639	20.9997	20.8744	21.0043
Q98TT6	eif4ebp3l	Eukaryotic translation initiation factor 4E-binding protein 3-like	LQELKEELEEEKELAADDSQFEMDI	25	2980.37	6.1214e-15	66.017	1	21.263	21.7536	21.8956	22.077	22.0368	22.2286
Q9DGK4	tpt1	Translationally-controlled tumor protein homolog	LQESAPNR	8	913.462	8.4764e-27	146.58	6	23.8997	24.2719	24.031	24.3083	24.5544	24.6219
Q9DGK4	tpt1	Translationally-controlled tumor protein homolog	LQESAPNRVDPFMANAPAEVK	21	2283.13	6.5167e-20	83.395	6	24.3908	24.6573	24.6275	25.0385	25.0297	25.1585
Q9DGK4	tpt1	Translationally-controlled tumor protein homolog	LQESAPNRVDPFMANAPAEVKK	22	2411.23	1.4819e-31	88.627	5	24.1231	24.4289	24.1483	23.9624	24.0104	24.2105
Q9DGK4	tpt1	Translationally-controlled tumor protein homolog	LQETSYDK	8	982.461	0.022275	78.264	1	23.7692	24.126	23.7537	22.8736	23.1277	23.2246
Q9DGK4	tpt1	Translationally-controlled tumor protein homolog	LQETSYDKK	9	1110.56	0.00046455	108.15	6	25.2471	25.1985	24.9933	25.8716	25.2828	25.4504
O42363	apoa1	Apolipoprotein A-I;Proapolipoprotein A-I	LQEYAQTTSQALTPYAETISTQLMENTK	28	3159.53	0	199.3	6	NaN	NaN	NaN	24.6907	25.1585	25.0624
Q6PHI9;Q68EK7	rab4a;rab4b	Ras-related protein Rab-4A;Ras-related protein Rab-4B	LQIWDTAGQER	11	1315.65	1.0896e-74	159.94	11	27.1969	27.6387	27.4016	25.4937	25.5278	25.6556
O42363	apoa1	Apolipoprotein A-I;Proapolipoprotein A-I	LQLSESLTK	9	1017.57	2.582e-10	125.97	9	27.7174	27.9344	27.6943	28.1244	28.202	28.3611
Q6DHU1	clptm1l	Cleft lip and palate transmembrane protein 1-like protein	LQLSVYTALR	10	1162.67	0.024276	51.762	2	NaN	NaN	23.3853	24.3314	24.4576	24.4331
Q6NWF6	krt8	Keratin, type II cytoskeletal 8	LQSEIDAVK	9	1001.54	0.0085498	80.755	2	23.4525	23.6055	23.4644	NaN	22.3811	22.6376
Q6PEI7	ctps1	CTP synthase 1	LQSYLQK	7	878.486	0.025562	73.324	1	NaN	NaN	NaN	NaN	NaN	NaN
O42364	apoeb	Apolipoprotein Eb	LQTDMTDAK	9	1021.48	0.014881	72.243	2	26.3954	26.4798	26.3665	25.9749	26.0773	26.1652
O42364	apoeb	Apolipoprotein Eb	LQTDMTDAKER	11	1306.62	0.0050397	78.903	3	20.9043	21.0184	20.5992	18.7269	19.0552	NaN
Q8JGS9	rps18	40S ribosomal protein S18	LREDLER	7	929.493	0.0081321	120.15	2	24.1375	24.3467	23.8088	22.7504	23.6931	23.7054
B3DJT0	sart3		LRGEDDFDSTVTEELMETESGLFGR	25	2832.28	0.0040436	24.514	1	20.8767	20.6737	21.0197	20.9993	21.3645	21.037
Q1MTD3	rnmt	mRNA cap guanine-N7 methyltransferase	LRPGGFFIGTTPDAYELVK	19	2080.1	9.0928e-38	101.53	3	21.9401	22.5239	22.1722	22.3485	22.3389	22.3403
Q1LVF0	lamc1	Laminin subunit gamma-1	LSAEDVVLEGSGLR	14	1443.76	8.1134e-18	101.75	8	22.8942	22.4516	22.7609	22.9788	22.7789	22.8122
Q5XIZ6	gpd1l	Glycerol-3-phosphate dehydrogenase 1-like protein	LSEIINTEHENVK	13	1524.78	0.0009993	74.237	5	22.5826	23.302	NaN	NaN	22.6045	22.7181
Q6ZM19	eif6	Eukaryotic translation initiation factor 6	LSETQPSAIATTMR	14	1504.76	5.1389e-18	103.76	3	20.3735	20.8092	20.1385	21.4499	21.6091	21.6799
Q6EIG3	cyp26b1	Cytochrome P450 26B1	LSFNMAVR	8	936.485	0.028853	60.682	2	22.5233	22.9419	22.4914	22.4333	22.7522	22.6156
Q8JH71	aldob	Fructose-bisphosphate aldolase B	LSFSYGR	7	828.413	2.0316e-06	128.48	4	24.8124	24.8854	24.7478	24.9729	25.1292	25.0744
Q32LQ4	bhmt	Betaine--homocysteine S-methyltransferase 1	LSFTGQQINEAACDLAR	17	1892.91	5.2803e-188	183.77	14	27.7966	27.7634	27.5873	28.6351	28.772	28.6115
Q7ZUW2	hyou1	Hypoxia up-regulated protein 1	LSGVGSSFK	9	880.465	0.0074778	87.806	6	22.5448	22.7428	22.6276	22.1582	22.5592	22.4095
Q90473	hspa8	Heat shock cognate 71 kDa protein	LSKEDIER	8	988.519	1.8584e-17	136.57	4	25.2517	25.4146	25.3087	24.8531	24.8926	24.9523
A9JTH1	ncalda	Neurocalcin-delta A	LSLEEFIK	8	977.543	0.028861	82.279	4	24.4043	24.0863	23.9623	23.7761	24.1013	23.9717
Q642H9	rps4x	40S ribosomal protein S4, X isoform	LSNIFVIGK	9	989.591	0.0012243	105.52	6	25.7622	25.8262	25.4872	24.8424	24.9729	24.7216
Q6P698	lcp1	Plastin-2	LSPEELLLR	9	1068.62	0.0092533	82.287	3	22.7983	22.7159	22.6939	23.2791	23.3069	23.4002
Q7ZVF3	sdha	Succinate dehydrogenase [ubiquinone] flavoprotein subunit, mitochondrial	LSPLKPNAGEASVANLDK	18	1822.98	5.0088e-16	87.411	1	24.6363	25.2646	24.7091	24.8177	25.1157	24.8995
Q5RGU1	adck3	Chaperone activity of bc1 complex-like, mitochondrial	LSQAVIETQANSLR	14	1528.82	0.02334	37.177	1	NaN	NaN	NaN	20.3045	20.4807	20.3377
Q6TGS6	yars	Tyrosine--tRNA ligase, cytoplasmic	LSSMVTEHDAK	11	1216.58	0.00015017	72.276	2	22.0379	22.2508	21.7292	21.7815	22.2402	22.7068
Q7ZWJ7	rpl34	60S ribosomal protein L34	LSYNTASNK	9	996.488	0.0020151	96.143	2	NaN	23.5255	23.1466	22.441	22.6957	NaN
Q6PI52	calm1a	Calmodulin	LTDEEVDEMIR	11	1348.62	4.9291e-14	118.9	2	23.2978	23.2495	23.3888	NaN	NaN	NaN
Q0P3Z2	pter	Phosphotriesterase-related protein	LTDVIVSEVLHGADGTDIR	19	2009.04	1.4962e-44	79.676	0	22.1363	22.0389	21.9987	22.0361	21.9397	21.9672
Q2L6K8	cnpy4	Protein canopy 4	LTEAMDNICER	11	1350.59	5.4437e-08	110.08	2	21.402	21.2229	20.8456	20.9909	21.133	20.7519
Q6P0D9	ciao1	Probable cytosolic iron-sulfur protein assembly protein ciao1	LTGALATACGDDGVR	15	1475.7	7.4815e-49	130.72	6	21.7314	22.0772	21.7515	21.9055	21.8068	21.8077
Q0P4A6	tssc4	Protein TSSC4	LTGGSSSFCDR	11	1185.51	0.0038655	64.121	1	21.3564	21.4004	20.6198	20.0375	20.2264	19.9845
Q5MJ86;Q5XJ10	gapdh-2;gapdh	Glyceraldehyde-3-phosphate dehydrogenase 2;Glyceraldehyde-3-phosphate dehydrogenase	LTGMAFR	7	794.411	0.028784	108.98	8	24.1992	24.2997	24.1156	26.2136	26.3003	26.3924
Q6DBT3	txndc17	Thioredoxin domain-containing protein 17	LTGVPTLLR	9	968.602	0.0060009	91.087	2	NaN	20.7735	20.4937	22.2013	22.2777	22.2176
Q1LVE8	sf3b3	Splicing factor 3B subunit 3	LTISSPLEAHK	11	1194.66	2.3109e-05	90.05	3	22.3499	22.3747	22.2233	21.7946	21.9574	21.7392
Q7SXW4	emc3	ER membrane protein complex subunit 3	LTLEQVSDSQVLIR	14	1599.88	0.0093695	29.912	5	25.9555	26.7889	26.0263	25.895	25.9883	26.0961
P62247	rps8	40S ribosomal protein S8	LTPEEEEILNK	11	1313.67	0.00011824	91.701	7	26.2643	26.5716	26.354	25.35	25.4228	25.5534
Q7T3H1	dctn2	Dynactin subunit 2	LTPVALAQQAAQLK	14	1450.85	4.4425e-13	96.82	3	20.8116	NaN	20.6007	22.0039	22.2056	22.4795
O42248	gnb2l1	Guanine nucleotide-binding protein subunit beta-2-like 1	LTRDETNYGIPQR	13	1561.78	0.00062609	46.069	0	20.6389	21.5758	21.2977	21.1787	21.1974	21.4717
Q5MJ86	gapdh-2	Glyceraldehyde-3-phosphate dehydrogenase 2	LTRPASYANIK	11	1232.69	4.5793e-23	134.75	12	24.7108	25.1034	24.9423	25.8492	26.2341	26.0338
Q6TGS6	yars	Tyrosine--tRNA ligase, cytoplasmic	LTSSAYPEPSK	11	1178.58	0.005755	52.495	1	21.4664	21.288	21.2695	NaN	NaN	NaN
A2BGU8	2003-09-01	Neuronal-specific septin-3	LTVVDTPGFGDQINNDNCWEPISK	24	2718.26	0.005046	19.109	1	22.1842	22.4986	21.377	NaN	NaN	NaN
Q9W6A9	opn1sw1	Opsin-1, short-wave-sensitive 1	LVAIPAFFSK	10	1091.64	0.0054708	70.942	2	21.1136	20.9261	21.0685	22.6309	22.7066	22.5592
Q6NYX8	pithd1	PITH domain-containing protein 1	LVFKPWDQR	9	1187.65	0.026757	36.424	1	NaN	NaN	NaN	NaN	NaN	NaN
Q803F5	apmap	Adipocyte plasma membrane-associated protein	LVGPESLANIGDVFYTGTADGK	22	2223.11	7.0957e-07	55.128	5	21.1733	21.0026	20.9487	20.5214	20.9074	20.8653
P13104	tpma	Tropomyosin alpha-1 chain	LVIVEGELER	10	1155.65	0.0080878	66.056	6	28.2569	28.3456	28.2066	27.9061	27.9303	27.8502
P13104	tpma	Tropomyosin alpha-1 chain	LVIVEGELERTEER	14	1670.88	0.0046742	51.726	4	25.334	25.8059	25.5534	23.9736	24.2795	24.2235
Q7SZC2	cse1l	Exportin-2	LVLDTFAQPLTELFK	15	1733.96	0.0014139	57.288	1	20.292	20.1187	20.259	21.5364	21.6589	21.853
Q6P3H7	rbbp4	Histone-binding protein RBBP4	LVLGTHTSDEQNHLVIASVQLPNDDAQFDASHYDSEK	37	4092.93	1.3916e-145	121.12	3	NaN	NaN	22.7778	23.9378	25.284	25.1183
P79735	ran	GTP-binding nuclear protein Ran	LVLVGDGGTGK	11	1014.57	0.0010726	84.479	6	27.1179	27.2345	27.0396	26.9936	27.1118	26.9726
Q6NZS4	rtcb	tRNA-splicing ligase RtcB homolog	LVMEEAPESYK	11	1294.61	0.0035358	59.198	0	21.2319	21.9891	21.9187	21.1316	21.531	21.1108
Q9PT92	cat	Catalase	LVNAQGQPVYCK	12	1375.69	2.7464e-12	108.7	5	22.2531	22.3484	21.9235	22.4688	22.199	22.3169
Q7T3H1	dctn2	Dynactin subunit 2	LVNEIHELCQDVEK	14	1724.84	8.7469e-05	71.879	4	NaN	22.3668	NaN	23.2517	23.7332	23.3765
E7FBU4	mms19	MMS19 nucleotide excision repair protein homolog	LVQGFNSAEQAK	12	1290.66	0.038175	45.115	1	NaN	NaN	NaN	20.714	20.1358	20.0591
Q568T4	zgc:110091	Protein Hikeshi	LVQTDAQQVASDK	13	1401.71	7.5863e-12	98.942	3	20.1195	20.4125	20.437	20.7242	20.5392	20.5209
Q1L8L9	ak2	Adenylate kinase 2, mitochondrial	LVSDEMVVELIDNNLDTPACK	21	2374.14	1.4774e-78	128.38	12	24.4601	24.4989	24.3225	24.3749	24.6941	24.5406
Q6PCR6	zfr	Zinc finger RNA-binding protein	LVSDIITDQDAGASAK	16	1602.81	0.0017248	43.37	1	22.0807	22.4757	21.8671	21.5351	21.4248	21.6429
Q6NXA4	ilf3	Interleukin enhancer-binding factor 3 homolog	LVSDWLDDQEK	11	1346.64	0.0012486	84.053	3	23.7543	23.8711	23.6743	NaN	22.2069	21.9176
Q6PBY1	rps3a	40S ribosomal protein S3a	LVTEDVQGK	9	987.524	0.00021633	111.39	4	25.0992	25.4312	25.2292	24.3951	24.4605	NaN
Q66L58	vac14	Protein VAC14 homolog	LVTPEDDEDDEESQTK	16	1848.77	0.012418	42.314	1	20.2371	NaN	19.9188	NaN	NaN	NaN
Q5XJ10	gapdh	Glyceraldehyde-3-phosphate dehydrogenase	LVTWYDNEFGYSNR	14	1762.8	1.3962e-142	178.15	22	27.2251	27.2432	27.2335	27.5202	27.5711	27.5207
Q6TEN1	rap1b	Ras-related protein Rap-1b	LVVLGSGGVGK	11	984.597	0.0010941	78.342	6	24.0558	24.4386	23.8779	23.7782	24.0527	23.9898
Q6PC91	btf3l4	Transcription factor BTF3 homolog 4	LVVNNIAGIEEVNMIKDDGTVIHFNNPK	28	3092.6	9.7186e-77	102.21	6	23.4783	23.3539	23.7543	23.6143	23.9876	23.8407
O42248	gnb2l1	Guanine nucleotide-binding protein subunit beta-2-like 1	LWDLTTGTTTR	11	1263.65	0.01662	57.175	2	NaN	NaN	NaN	23.7107	NaN	23.8578
O42248	gnb2l1	Guanine nucleotide-binding protein subunit beta-2-like 1	LWNTLGVCK	9	1089.56	0.022344	62.463	2	22.2806	22.1632	22.2522	21.96	22.0496	21.4362
A9JRE2	mri1	Methylthioribose-1-phosphate isomerase	LYCTETRPYNQGAR	14	1727.81	0.0044044	44.511	3	22.2415	22.6563	22.3579	22.6221	22.4098	22.5955
F6P3G4;F1QGH9	psmd11a;psmd11b	26S proteasome non-ATPase regulatory subunit 11A;26S proteasome non-ATPase regulatory subunit 11B	LYDNLLEQNLIR	12	1502.81	1.7651e-06	94.538	6	23.1402	23.0458	22.5844	23.6762	23.5557	23.7316
Q9PW80	igf2bp3	Insulin-like growth factor 2 mRNA-binding protein 3	LYIGNVSEQASALDLESIFEQWK	23	2639.31	2.4943e-05	33.79	1	NaN	NaN	NaN	20.9715	20.2683	19.54
Q6P0H6	cops4	COP9 signalosome complex subunit 4	LYLEDDDPVQAEAYINR	17	2022.95	2.1506e-70	140.22	8	21.3795	22.2182	21.9129	22.255	22.6596	22.5043
Q7ZUW2	hyou1	Hypoxia up-regulated protein 1	LYQDEYQAVVTEEEKEQISGR	21	2513.19	8.5088e-10	66.467	1	NaN	25.0616	NaN	24.7344	24.535	NaN
Q90473	hspa8	Heat shock cognate 71 kDa protein	LYQSAGGMPGGMPEGMPGGFPGAGAAPGGGSSGPTIEEVD	40	3646.6	7.0743e-06	21.997	11	26.858	26.9282	26.9157	26.5687	26.4858	26.4948
Q5PQZ7	bves	Blood vessel epicardial substance	LYSLNDPTLSDK	12	1364.68	0.00078709	51.135	0	NaN	NaN	21.9337	21.225	NaN	21.2443
Q5PR98	ndrg2	Protein NDRG2	MADAGGMPQLTQPSK	15	1530.72	4.0913e-22	105.14	6	24.5381	24.6614	24.3613	24.4188	24.5026	24.5102
Q6TGU2	seh1l	Nucleoporin seh1	MATCSSDQSVK	11	1212.51	0.0055709	50.149	0	NaN	NaN	18.8165	NaN	NaN	19.6951
Q90Z10	rpl13	60S ribosomal protein L13	MATQLTGPVMPIK	13	1385.74	4.5239e-06	83.243	6	23.2901	23.3193	23.0368	22.9222	22.8878	22.8516
Q90Z10	rpl13	60S ribosomal protein L13	MATQLTGPVMPIKK	14	1513.84	0.00022167	60.345	6	24.6815	25.1776	24.7663	24.3558	24.5725	24.3302
Q9DGE0	map2k6	Dual specificity mitogen-activated protein kinase kinase 6	MCDFGISGYLVDSVAK	16	1760.81	0.012707	42.059	2	20.6925	20.566	20.5416	21.1119	20.4003	20.4596
Q7SXG4	uba2	SUMO-activating enzyme subunit 2	MCLAADIPLIESGTAGYLGQVTVIK	25	2619.37	0.0001874	30.976	1	NaN	19.1752	NaN	NaN	20.654	20.3576
Q6P3L0	mvp	Major vault protein	MDADHLLGASIIR	13	1410.73	4.5119e-28	124.42	5	24.5648	24.4581	24.2153	24.3613	24.3376	24.3408
F1Q8X5	fermt2	Fermitin family homolog 2	MDAGTGDAIK	10	977.449	0.018385	61.833	2	20.9929	NaN	21.0202	NaN	20.5104	21.1933
Q6DHC1	rab18b	Ras-related protein Rab-18-B	MDDDVLTTLK	10	1149.56	0.00055016	78.342	6	21.37	20.9883	21.0477	21.1034	21.2827	21.2607
Q7ZU99	vcp	Transitional endoplasmic reticulum ATPase	MDELQLFR	8	1050.52	2.5125e-26	144.38	4	NaN	22.4192	22.4536	23.9268	24.058	23.8895
Q52PJ5	dpysl3	Dihydropyrimidinase-related protein 3	MDENMFVAVTSTNAAK	16	1727.79	5.23e-12	84.105	9	24.2565	24.2606	24.1476	24.4681	24.4133	24.5177
Q5PRD0;Q7T356	ywhaba;ywhabb	14-3-3 protein beta/alpha-A;14-3-3 protein beta/alpha-B	MDKSDLVQK	9	1062.54	0.0011982	86.189	5	21.5134	21.9344	21.8957	NaN	22.0566	21.6826
Q6IQP3	calua	Calumenin-A	MDREETMDWILPADYDHAEAEAK	23	2735.18	2.5178e-22	74.222	2	23.9005	23.8832	23.8361	22.6577	22.7551	22.9705
Q92005	eef1a	Elongation factor 1-alpha	MDSTEPPYSQAR	12	1380.6	2.1424e-83	160.52	17	27.5301	27.6254	27.4714	27.2617	27.3399	27.4309
Q6DGJ3	timm13	Mitochondrial import inner membrane translocase subunit Tim13	MDTGTIMEQVK	11	1251.58	1.9689e-18	127.87	5	22.9224	23.0328	23.0106	23.1343	22.8927	22.901
Q6AXJ2	eif3ha	Eukaryotic translation initiation factor 3 subunit H-A	MDTLLIAGQINNYCQNIK	18	2108.04	2.093e-94	145.52	6	22.3331	22.3419	21.7493	22.5288	22.4105	22.569
Q6AZA0	acat1	Acetyl-CoA acetyltransferase, mitochondrial	MEDLIVK	7	846.452	0.028937	89.55	2	NaN	NaN	NaN	23.2321	23.2157	23.5045
Q6DGJ3	timm13	Mitochondrial import inner membrane translocase subunit Tim13	MEGFGSDFSSGSSSGK	16	1565.63	1.4945e-08	78.078	4	22.6806	22.6225	22.5033	NaN	22.4439	22.2488
A1L1M4	ppp4r2b	Serine/threonine-protein phosphatase 4 regulatory subunit 2-B	MEIDTLLEALKDFDKK	16	1907.99	5.2156e-07	72.433	4	18.1556	19.8286	NaN	21.3685	19.9119	20.5167
Q6P964	ppp4r2a	Serine/threonine-protein phosphatase 4 regulatory subunit 2-A	MEIDTLLGAFR	11	1264.65	2.0713e-24	133.89	2	19.9177	NaN	19.7556	21.2922	21.2859	21.5005
Q6TLF6	rgn	Regucalcin	MEKDEGIPDGMCIDTEGK	18	2023.85	3.986e-10	69.361	6	22.7851	22.8519	22.2782	22.3655	22.9338	22.8988
Q7SZC2	cse1l	Exportin-2	MELNDGNLQTLTEYLQK	17	2008.98	1.3042e-13	86.488	3	19.5507	17.9338	18.9338	21.1858	20.4625	20.4552
P13104	tpma	Tropomyosin alpha-1 chain	MELQEIQLK	9	1130.6	7.8832e-06	114.97	11	26.9322	27.1824	26.9041	28.3051	28.2509	28.3726
Q6NXA4	ilf3	Interleukin enhancer-binding factor 3 homolog	MEPEPVPITETPTDENAR	18	2024.94	2.1336e-57	124.29	10	24.5833	24.5198	24.6848	24.5499	24.3776	24.674
O42363	apoa1	Apolipoprotein A-I;Proapolipoprotein A-I	MEPYMENVR	9	1167.51	0.0028579	76.17	9	23.9651	24.5032	22.4431	25.215	25.1199	25.1959
Q98TZ8	flot2a	Flotillin-2a	MEQLAEAK	8	918.448	0.019183	101.65	5	22.5094	22.7842	22.3683	22.7857	23.1389	23.455
Q7ZWJ3	ostc	Oligosaccharyltransferase complex subunit ostc	METLFSLPFTVLECPNVK	18	2124.06	0.00069527	51.495	2	NaN	NaN	NaN	21.2096	NaN	20.4048
Q7ZV55	eif3i	Eukaryotic translation initiation factor 3 subunit I	MFDSSTLEHVK	11	1292.61	0.036607	29.544	2	23.431	NaN	NaN	23.0225	NaN	23.2745
Q6DC04	carm1	Histone-arginine methyltransferase CARM1	MFPTIGDVHLAPFTDEQLYMEQFTK	25	2957.4	3.4119e-09	38.78	2	NaN	NaN	19.2684	21.8175	22.1222	21.957
Q6P0B1;Q9IBD0	celf2;celf1	CUGBP Elav-like family member 2;CUGBP Elav-like family member 1	MFVGQIPR	8	946.506	0.037839	77.058	2	NaN	NaN	NaN	22.396	22.7751	22.5997
Q7ZVB2	aldh9a1a	Aldehyde dehydrogenase family 9 member A1-A	MGALISKPHMEK	12	1340.69	1.062e-45	142.83	6	23.8967	23.7601	23.8578	24.2107	24.2059	24.4526
Q7ZUG5	rps21	40S ribosomal protein S21	MGEADDSLLR	10	1105.51	0.0012315	72.2	4	NaN	NaN	NaN	NaN	NaN	NaN
Q6DGY7;Q5XTN8	crygnb;crygna	Gamma-crystallin N-B;Gamma-crystallin N-A	MHGEQYR	7	919.397	0.012535	100.74	2	19.3484	18.9798	18.8375	19.447	19.9462	21.4416
Q6IQS6	sae1	SUMO-activating enzyme subunit 1	MIDTIEKEDTIISEEEAAQYDR	22	2598.2	2.4296e-201	172.3	18	25.2376	25.2843	25.1059	24.965	25.1427	25.3594
Q6IQM2;CON__P62894	cyc	Cytochrome c	MIFAGIK	7	778.441	0.039506	65.672	1	22.4636	22.8397	22.6513	22.9693	NaN	NaN
Q08CK7	igf2bp1	Insulin-like growth factor 2 mRNA-binding protein 1	MILEIMNQEAK	11	1318.66	0.00017573	89.805	1	24.0794	24.0609	23.8576	24.5057	24.4694	24.555
Q7ZWB2	ubl4a	Ubiquitin-like protein 4A	MILTVKPLQGK	11	1226.74	0.015999	45.829	1	20.4755	20.5142	20.7129	20.6306	21.2196	20.6163
Q6P698	lcp1	Plastin-2	MINLSVPDTIDER	13	1501.74	6.0571e-07	63.185	1	22.3822	22.5894	22.0195	24.1922	24.2699	24.2729
Q71N41	gamt	Guanidinoacetate N-methyltransferase	MITPTIIKE	9	1044.59	0.012474	70.399	6	25.8685	26.1482	25.9572	26.0242	26.0008	26.1456
Q7ZU42	ola1	Obg-like ATPase 1	MKDEEMIGPIIDKLEK	16	1887.97	0.0037192	34.928	4	22.786	22.7849	22.4963	22.412	22.5258	22.4497
Q6PI52	calm1a	Calmodulin	MKDTDSEEEIR	11	1351.59	1.317e-184	195.77	24	25.668	25.8616	25.766	26.1682	26.3399	26.1085
Q6PI52	calm1a	Calmodulin	MKDTDSEEEIREAFR	15	1854.84	1.293e-57	139.58	9	26.1132	26.4169	26.3755	26.4528	26.3797	26.7275
Q90473	hspa8	Heat shock cognate 71 kDa protein	MKEIAEAYLGK	11	1251.65	1.6732e-06	104.24	12	25.9405	26.0097	25.8762	26.0518	26.1518	26.0742
Q6AZA0	acat1	Acetyl-CoA acetyltransferase, mitochondrial	MLDIDPDRVNINGGAVSLGHPIGMSGAR	28	2861.43	0.0011935	30.026	3	21.8148	21.8665	22.2133	22.7888	22.9344	22.6573
Q52PJ5	dpysl3	Dihydropyrimidinase-related protein 3	MLEMGITGPEGHVLSRPEELEAEAVFR	27	2996.47	3.0425e-21	69.845	3	NaN	NaN	NaN	22.864	22.6638	22.7384
Q9DDJ0;Q9W6H5	ube2ib;ube2ia	SUMO-conjugating enzyme UBC9-B;SUMO-conjugating enzyme UBC9-A	MLFKDDYPSSPPK	13	1523.73	3.6134e-12	97.463	2	23.4296	23.7498	23.2287	NaN	NaN	NaN
Q6PC54;Q5TZ66	snap25b;snap25a	Synaptosomal-associated protein 25-B;Synaptosomal-associated protein 25-A	MLQLVEESK	9	1075.56	0.002147	99.815	5	24.0642	24.3331	24.0961	24.5404	24.8454	19.6889
Q7ZVA6	eif4a3	Eukaryotic initiation factor 4A-III	MLVLDEADEMLNK	13	1519.73	4.4592e-07	84.365	5	24.2325	24.1713	24.4108	23.956	24.0371	23.7421
Q5XJ36	park7	Protein DJ-1	MMAGDHYK	8	951.394	0.010437	107.9	3	21.807	21.7695	21.671	21.8127	22.1077	22.2566
Q6PCR7	eif3a	Eukaryotic translation initiation factor 3 subunit A	MMEDKENFLSK	11	1370.62	0.033297	37.94	0	21.2167	21.414	21.0661	21.2534	21.0487	20.8711
Q6P0B1	celf2	CUGBP Elav-like family member 2	MNGALEHSDQPDPDAIK	17	1836.83	0.0014753	46.892	3	20.9072	21.1561	21.0634	20.9034	20.7075	21.2034
Q6PH37	sult1st1	Cytosolic sulfotransferase 1	MNIVEPDPGDWNTFLHR	17	2039.95	6.1023e-19	90.348	4	NaN	21.1824	21.2954	20.8289	21.3268	21.3966
A9JTH1;Q6AXL4	ncalda;ncaldb	Neurocalcin-delta A;Neurocalcin-delta B	MPEDESTPEK	10	1161.49	0.014225	59.418	1	21.5738	21.4235	21.2892	20.8361	20.8466	20.8095
A9JTH1;Q6AXL4	ncalda;ncaldb	Neurocalcin-delta A;Neurocalcin-delta B	MPEDESTPEKR	11	1317.59	0.00017945	80.245	2	21.9087	21.8587	21.2197	21.4471	21.9383	22.3088
Q7SX99	fh	Fumarate hydratase, mitochondrial	MPIQVIR	7	855.5	0.029299	74.396	1	NaN	NaN	NaN	NaN	NaN	NaN
Q7T2A5	eif3l	Eukaryotic translation initiation factor 3 subunit L	MPLNTGASISSSSTSR	16	1594.76	0.00041294	34.928	1	NaN	NaN	NaN	NaN	NaN	NaN
F1Q8X5	fermt2	Fermitin family homolog 2	MQHMNPDPQIIEPITTDINPECLVSPR	27	3144.5	2.6412e-28	76.899	2	21.0173	NaN	NaN	21.6976	22.0864	22.1313
Q7ZUG5	rps21	40S ribosomal protein S21	MQNDAGEFVDLYVPR	15	1752.81	1.9754e-196	190.44	11	25.4536	25.4316	25.342	24.8006	24.8387	24.8417
Q6PFS7	atg3	Ubiquitin-like-conjugating enzyme ATG3	MQNVINSVK	9	1031.54	0.0025598	68.626	5	22.4098	22.2305	NaN	22.2816	22.2018	22.3395
B8JLV7	vma21	Vacuolar ATPase assembly integral membrane protein vma21	MQNYDKK	7	925.433	0.029371	47.082	2	NaN	NaN	NaN	NaN	NaN	NaN
Q52PJ5	dpysl3	Dihydropyrimidinase-related protein 3	MSIIWDK	7	891.452	0.030245	89.296	2	25.9444	26.1714	25.9466	23.3951	23.5929	23.5783
Q7ZW63	nuf2	Kinetochore protein Nuf2	MSKELADER	9	1077.51	0.0092202	58.433	1	NaN	NaN	NaN	NaN	NaN	NaN
Q08BD8	mtfr2	Mitochondrial fission regulator 2	MSLLEDIVDLLK	12	1387.76	0.0056465	51.286	2	22.9787	NaN	22.3177	23.1522	23.0017	NaN
Q6TGS6	yars	Tyrosine--tRNA ligase, cytoplasmic	MSSSEEESKIDLLDKNQDVK	20	2294.09	0.0011364	34.174	2	23.1271	23.6907	22.8238	23.017	23.164	23.0232
Q6AZB3	ciapin1	Anamorsin	MTASKPDFEVGSSTQLK	17	1824.89	3.8389e-45	119.8	6	22.3044	23.2974	22.4641	22.6703	22.7675	22.8433
Q7ZU99	vcp	Transitional endoplasmic reticulum ATPase	MTNGFSGADLTEICQR	16	1798.8	4.0633e-40	118.21	6	23.2975	23.3213	23.2063	23.3484	23.3244	23.3485
Q6PC29	ywhag1	14-3-3 protein gamma-1	MVDREQLVQK	10	1244.65	0.046767	40.994	1	21.7251	21.6195	21.1343	22.7354	23.2419	24.5584
Q6PHD9	selenbp1	Selenium-binding protein 1	MVGQVFLGGSVLK	13	1333.74	0.016119	47.774	3	21.5672	21.59	21.5574	21.9459	22.0703	22.2591
Q9PW80	igf2bp3	Insulin-like growth factor 2 mRNA-binding protein 3	MVIISGPPEAQFK	13	1415.75	4.6231e-17	106.26	6	24.6083	24.4969	24.4201	24.2113	24.3972	24.4415
Q08CK7	igf2bp1	Insulin-like growth factor 2 mRNA-binding protein 1	MVIVTGPPEAQFK	13	1415.75	2.0246e-16	102.97	6	25.5826	25.6026	25.5082	25.5823	25.6552	25.6641
Q90473	hspa8	Heat shock cognate 71 kDa protein	MVNHFITEFK	10	1264.63	1.0971e-69	164.65	15	24.9973	25.5018	25.1502	26.5083	26.6388	26.5963
Q7T394	pafah1b1a	Lissencephaly-1 homolog A	MVRPNQDGTLIASSSNDQTVR	21	2288.12	1.7038e-46	101.62	6	22.4394	22.4374	22.1932	22.6853	22.6397	22.5815
Q803D2	pafah1b1b	Lissencephaly-1 homolog B	MVRPNQDGTLLASCSNDQTVR	21	2361.12	0.00026774	51.31	2	21.9684	NaN	NaN	21.7632	21.4691	21.7481
Q9PVK4;Q9PVK5	ldhba;ldha	L-lactate dehydrogenase B-A chain;L-lactate dehydrogenase A chain	MVVDSAYEVIK	11	1252.64	1.6212e-08	100.93	17	28.4088	28.3228	28.3927	28.0851	28.2459	28.2906
Q7SZE5	sec23a	Protein transport protein Sec23A	MVVPVASLFTPLK	13	1400.81	5.4204e-09	94.122	3	21.4855	21.5318	21.4413	21.9175	22.0105	21.9135
Q5RZ65	agr2	Anterior gradient protein 2 homolog	MYAYEPADMK	10	1217.51	0.0045093	80.102	6	22.6405	22.821	22.3625	22.2425	22.2748	22.3735
Q7SY23	aldh4a1	Delta-1-pyrroline-5-carboxylate dehydrogenase, mitochondrial	NAAGNYYINDK	11	1241.57	4.5076e-14	119.39	6	22.8746	22.5838	22.9869	22.3698	22.6276	22.8947
Q6P0H6	cops4	COP9 signalosome complex subunit 4	NAAQVLVGIPLETGQK	16	1636.91	0.025677	35.473	1	19.6517	NaN	19.4179	21.2073	21.0731	20.7365
Q7ZWD4	uap1l1	UDP-N-acetylhexosamine pyrophosphorylase-like protein 1	NADGAPLDTPTTAR	14	1398.67	0.0021844	58.885	4	20.7719	NaN	NaN	20.8736	20.6833	21.0441
A0MTA1	apex1	DNA-(apurinic or apyrimidinic site) lyase	NAGFTPEER	9	1019.47	0.027726	58.699	4	NaN	NaN	NaN	NaN	22.6416	NaN
Q7ZU99	vcp	Transitional endoplasmic reticulum ATPase	NAPAIIFIDELDAIAPK	17	1809.99	3.22e-52	125.98	26	25.6115	25.5912	25.1912	25.9134	26.2885	26.2454
F1QGH9	psmd11b	26S proteasome non-ATPase regulatory subunit 11B	NASIDIFHSIVR	12	1370.73	0.0095575	40.475	3	20.8835	20.6768	20.8361	22.5121	22.6026	22.7817
F6P3G4	psmd11a	26S proteasome non-ATPase regulatory subunit 11A	NASIDILHAIVK	12	1292.75	1.9373e-06	57.175	5	20.239	20.5661	NaN	22.9464	23.1098	22.8509
Q7ZUH1	zgc:56576	UPF0568 protein C14orf166 homolog	NCKPVTETNDVQK	13	1531.73	0.039529	30.905	1	21.1345	20.8559	20.5485	20.182	20.5289	20.4231
Q6AZB3	ciapin1	Anamorsin	NCTCGLAEELEQESK	15	1766.75	2.6187e-06	79.652	6	20.8718	21.0171	21.2911	21.5678	21.8297	21.7421
P62247	rps8	40S ribosomal protein S8	NCVVLVDSTPYR	12	1421.7	3.4052e-25	128.85	6	22.077	22.777	22.6097	23.5747	23.6127	23.4329
Q7ZU99	vcp	Transitional endoplasmic reticulum ATPase	NDDLSTAILK	10	1088.57	0.0044328	79.659	6	24.8517	25.0592	24.8283	25.0014	24.9237	25.1184
Q7ZUN8	ykt6	Synaptobrevin homolog YKT6	NDNLGGVVIADSEYPSR	17	1804.86	2.0311e-23	96.447	6	21.9833	22.3347	22.0997	22.073	22.0652	21.8472
A0MTA1	apex1	DNA-(apurinic or apyrimidinic site) lyase	NEEGVDGEADNGTAAAK	17	1646.7	4.7416e-06	62.94	4	20.8422	21.0723	20.51	20.0511	20.3111	21.1416
Q6NZW8	arl8ba	ADP-ribosylation factor-like protein 8B-A	NELHNLLDKPQLQGIPVLVLGNK	23	2551.45	0.0013893	25.819	1	NaN	NaN	NaN	21.0758	22.1834	21.8088
Q7SXP2	nae1	NEDD8-activating enzyme E1 regulatory subunit	NENGGLEDEENFEEAIK	17	1935.83	2.5277e-29	105.9	2	21.8118	21.682	21.7844	21.4258	21.3589	21.8792
Q5CZR5	zgc:113413	Natterin-like protein	NETLTTTVEVPPK	13	1427.75	2.0503e-05	51.726	3	20.837	21.0166	20.8996	21.1236	20.6439	20.7794
Q6NXA4	ilf3	Interleukin enhancer-binding factor 3 homolog	NFEASGPSKR	10	1091.54	2.2637e-05	108.47	4	22.284	21.4793	21.5123	21.6754	21.4676	21.2116
Q66HV4	copb1	Coatomer subunit beta	NFEHLIPDAPELIHDFLVNEK	21	2489.26	3.9836e-20	83.167	6	19.9665	21.0665	20.7269	22.1856	21.9412	21.8131
Q6IQS6	sae1	SUMO-activating enzyme subunit 1	NFFFFDGLK	9	1133.55	0.036205	50.353	1	NaN	NaN	NaN	NaN	NaN	NaN
Q6IQ97	rbm4.1	RNA-binding protein 4.1	NFGFVHMDSK	10	1180.53	0.038044	29.053	1	20.688	20.5094	20.2688	20.6551	21.7215	20.7245
Q5SP90	smek1	Serine/threonine-protein phosphatase 4 regulatory subunit 3	NFLFEPVVK	9	1091.6	0.032236	56.916	2	22.9009	21.8561	21.8969	21.4382	21.4831	21.4467
Q1L8L9	ak2	Adenylate kinase 2, mitochondrial	NGFLLDGFPR	10	1134.58	0.02957	54.259	1	22.7469	NaN	22.6386	23.0061	22.6902	22.7286
Q90473	hspa8	Heat shock cognate 71 kDa protein	NGLESYAFNMK	11	1272.58	3.0603e-07	104.82	2	NaN	NaN	NaN	22.3953	22.6083	22.4376
Q5CZR5	zgc:113413	Natterin-like protein	NGSVLQYETK	10	1137.57	0.0029579	87.184	2	NaN	22.3231	21.7137	23.1803	23.3388	23.2062
Q6PH37;Q7ZUS4;Q7T2V2	sult1st1;sult1st2;sult1st3	Cytosolic sulfotransferase 1;Cytosolic sulfotransferase 2;Cytosolic sulfotransferase 3	NHFTVAQNEQFDEVYK	16	1967.9	1.6099e-24	100.43	1	NaN	NaN	NaN	21.3085	21.1206	21.2082
A3KNL5	atpif1	ATPase inhibitor A, mitochondrial	NHHEEEIDHHKK	12	1551.72	2.879e-70	158.25	8	23.473	22.4305	23.1056	21.4305	21.4928	22.3623
Q6P5L8	hsdl2	Hydroxysteroid dehydrogenase-like protein 2	NHTAYTIAK	9	1017.52	1.1892e-05	112.95	2	20.881	21.0944	20.9971	20.7132	21.3642	21.3924
F1QEG2	klhl41b		NHVSLCTK	8	957.47	3.7213e-42	140.83	4	NaN	21.8708	21.6932	21.9414	22.1158	NaN
Q6PCR7	eif3a	Eukaryotic translation initiation factor 3 subunit A	NICQQVNIK	9	1115.58	0.0092708	83.783	5	22.3092	22.3972	23.2631	21.4262	21.3544	21.3011
Q9W6A8	opn1sw2	Opsin-1, short-wave-sensitive 2	NIEEDEASSSSQVTQVSSVAPEK	23	2420.12	9.6046e-140	150.14	9	25.081	25.2626	25.162	24.8066	24.7161	24.6238
Q7SXG4	uba2	SUMO-activating enzyme subunit 2	NIEVIDLDTIDVSNLNR	17	1942	3.6194e-168	180.1	7	22.9355	22.8793	22.9443	23.2358	23.5002	22.9846
F1QEG2	klhl41b		NIGPSEITDIWQYEEDKK	18	2164.03	3.0363e-13	80.459	2	24.2539	23.9151	24.0889	22.3551	22.3627	22.6096
Q6NYX8	pithd1	PITH domain-containing protein 1	NIPQMSFDDTSREPEQAFR	19	2267.03	0.027731	24.029	1	NaN	NaN	NaN	NaN	NaN	28.3883
Q9PT92	cat	Catalase	NIPVEEADR	9	1041.51	0.035914	55.461	1	24.5003	23.5627	23.5665	23.1311	26.0444	23.4153
Q7T385	atp6v1c1a	V-type proton ATPase subunit C 1-A	NISEIISK	8	902.507	0.039362	76.679	2	22.1676	22.266	22.0419	22.2249	22.1882	22.1977
Q5XIZ6	gpd1l	Glycerol-3-phosphate dehydrogenase 1-like protein	NIVAVGAGFCDGLQCGDNTK	20	2094.95	2.7683e-46	105.96	6	21.6217	22.6121	22.201	22.0509	22.5557	22.4075
Q6PGV1	atp6v0d1	V-type proton ATPase subunit d 1	NIVWIAECIAQR	12	1471.76	0.015699	39.006	1	21.3072	21.4147	21.7458	21.7466	21.7745	21.8941
Q6P2T0	tmem38a	Trimeric intracellular cation channel type A	NKEELSEGTR	10	1161.56	1.4912e-57	133.89	0	23.228	23.6069	23.2846	23.4842	23.7551	23.5359
Q71N41	gamt	Guanidinoacetate N-methyltransferase	NKYDNIDK	8	1008.49	1.4117e-47	158.57	6	25.0493	25.1256	24.9278	24.7849	24.8731	25.0239
Q9PTP1	pcna	Proliferating cell nuclear antigen	NLAMGVNLSSMSK	13	1350.66	1.8266e-66	149.69	4	NaN	22.488	22.3562	23.8212	23.7392	23.9622
Q0VIL3	otomp	Otolith matrix protein 1	NLCEACIGDENDR	13	1564.62	0.0010752	73.927	5	21.4823	21.7333	21.4911	21.848	21.6886	21.4852
Q6NWF6	krt8	Keratin, type II cytoskeletal 8	NLDMDAIVAEVR	12	1344.67	2.253e-46	142.83	23	28.611	28.5343	28.4585	27.812	27.8223	27.7926
Q52PJ5	dpysl3	Dihydropyrimidinase-related protein 3	NLHQSGFTLSGPEEAPIRPAGR	22	2333.19	7.6625e-11	63.225	3	22.2134	22.7626	21.9118	23.8453	24.1783	24.3196
Q5RGV1;Q6GMG5	impdh1b;impdh1a	Inosine-5-monophosphate dehydrogenase 1b;Inosine-5-monophosphate dehydrogenase 1a	NLIDAGVDALR	11	1155.62	0.0028227	66.267	3	23.7496	23.7778	23.5375	24.1256	24.3527	24.205
Q6PBW5	rpe65a	Retinoid isomerohydrolase	NLISLPYTTATATMR	15	1651.86	0.00036558	64.52	2	21.4853	21.4789	NaN	22.551	22.5699	22.6589
Q568V3	nccrp1	F-box only protein 50	NLLQNPSPYGVNHTVPPPEPHR	22	2462.25	1.621e-06	51.876	3	NaN	NaN	NaN	22.2415	22.4067	22.504
Q5PRD0;Q6PC29;Q7T356	ywhaba;ywhag1;ywhabb	14-3-3 protein beta/alpha-A;14-3-3 protein gamma-1;14-3-3 protein beta/alpha-B	NLLSVAYK	8	906.517	0.0311	80.219	2	26.6398	26.7747	26.4904	27.7721	27.7064	27.9244
Q6DEL2	clptm1	Cleft lip and palate transmembrane protein 1 homolog	NLLTGETEADPEMIK	15	1659.8	0.04009	31.614	1	23.1271	23.1845	22.7821	23.1062	NaN	22.5821
Q6DEL2	clptm1	Cleft lip and palate transmembrane protein 1 homolog	NLLTGETEADPEMIKR	16	1815.9	0.00088943	43.557	2	NaN	NaN	NaN	22.6002	22.8286	22.5167
Q6TGS6	yars	Tyrosine--tRNA ligase, cytoplasmic	NLQEVLGEER	10	1185.6	0.00012658	100.69	6	23.4844	23.577	23.2524	23.3314	23.4362	23.3073
P79735	ran	GTP-binding nuclear protein Ran	NLQYYDISAK	10	1213.6	0.0011149	90.05	6	23.7167	23.7652	23.636	25.482	26.654	25.873
Q642H3	sept8a	Septin-8-A	NLSLGGHVGFDSLPDQLVSK	20	2082.07	4.9386e-71	122.19	6	22.9598	22.985	22.8286	23.1813	22.9875	22.7921
Q6PCR7	eif3a	Eukaryotic translation initiation factor 3 subunit A	NLTQEEMQR	9	1147.53	0.03508	52.579	1	NaN	NaN	NaN	NaN	NaN	NaN
Q7SXP2	nae1	NEDD8-activating enzyme E1 regulatory subunit	NLVLPGIGAFTIVDGHK	17	1749.98	0.01904	23.635	2	18.1523	NaN	NaN	21.0535	21.2758	20.5161
Q92005	eef1a	Elongation factor 1-alpha	NMITGTSQADCAVLIVAGGVGEFEAGISK	29	2894.42	1.9555e-178	153.27	12	22.3245	22.738	22.8423	24.8292	24.3386	24.028
Q6IQE0	puf60b	Poly(U)-binding-splicing factor PUF60-B	NMVGPEDIDDDLEGEVMEECGK	22	2480	5.1592e-10	63.225	5	22.9889	22.5816	22.8973	22.1087	22.309	21.8624
Q6ZM19	eif6	Eukaryotic translation initiation factor 6	NNEIGCFAK	9	1051.48	0.022205	72.607	5	NaN	21.6065	21.3655	21.8431	21.9123	NaN
Q90460	alcama	CD166 antigen homolog A	NNQALVDDGK	10	1072.51	0.00012766	99.568	2	22.2765	22.1426	21.6666	21.5484	21.7749	22.0817
Q7ZWJ4	rpl18a	60S ribosomal protein L18a	NPAPPLYR	8	926.497	0.032299	79.116	1	20.4757	20.4853	20.5916	21.5844	21.215	21.1297
O57521	hsp90ab1	Heat shock protein HSP 90-beta	NPDDISNEEYGEFYK	15	1818.76	2.4429e-196	193.47	11	27.4099	27.4268	27.3684	27.5045	27.55	27.4573
Q90474	hsp90a.1	Heat shock protein HSP 90-alpha 1	NPDDITNEEYGEFYK	15	1832.77	6.0686e-174	185.67	6	25.5197	25.6355	25.4163	25.7852	25.7951	25.8549
Q66I24	ass1	Argininosuccinate synthase	NPEHSPDQADMLEIEFK	17	1998.9	3.0457e-07	69.081	3	20.9813	21.0634	NaN	22.2644	22.0522	21.4831
Q66I24	ass1	Argininosuccinate synthase	NPEHSPDQADMLEIEFKK	18	2126.99	0.011227	25.586	2	21.1936	21.7222	NaN	22.2863	22.6175	22.1361
Q6NYG8	dpyd	Dihydropyrimidine dehydrogenase [NADP(+)]	NPELPTADNMPK	12	1325.63	0.0025602	65.895	2	21.8042	21.835	21.587	21.4941	21.1857	NaN
P35359	rho	Rhodopsin	NPFEEEEGASTTASK	15	1595.7	5.7187e-30	117	7	23.6329	23.6793	23.5615	23.6917	23.7391	23.7829
Q6NXA4	ilf3	Interleukin enhancer-binding factor 3 homolog	NPVMELNEK	9	1072.52	0.031346	57.267	2	NaN	NaN	NaN	22.6715	22.7326	22.701
Q7ZWE9	cmpk	UMP-CMP kinase	NQDNLQGWNTEMDGK	15	1748.74	5.6902e-219	195.2	6	23.9619	24.2229	23.9961	22.1101	22.4064	22.3747
Q0VIL3	otomp	Otolith matrix protein 1	NQESWALDLELEDLK	15	1801.87	0.020984	37.177	1	NaN	NaN	NaN	21.5771	21.4223	NaN
Q7ZVK3	sirt2	NAD-dependent protein deacetylase sirtuin-2	NQIFSEEIPK	10	1203.61	0.0090868	63.624	5	21.9329	22.2073	22.0694	21.9726	22.3718	22.0335
Q7ZTS4	krt18	Keratin, type I cytoskeletal 18	NQISQSGVQVDVDAPK	16	1683.84	2.2684e-44	121.82	5	23.8182	24.0272	23.884	22.7991	22.7363	22.788
Q6PCR7	eif3a	Eukaryotic translation initiation factor 3 subunit A	NQLTAMSSSLAK	12	1249.63	1.1167e-06	92.792	6	21.2867	21.7633	21.6435	NaN	21.6001	21.4239
Q90473	hspa8	Heat shock cognate 71 kDa protein	NQTAEREEFEHQQK	14	1772.81	3.0617e-232	204.67	18	27.642	28.001	27.5759	27.4947	27.9077	28.1945
Q90473	hspa8	Heat shock cognate 71 kDa protein	NQTAEREEFEHQQKELEK	18	2272.07	4.3347e-53	118.72	5	23.4009	23.801	23.4152	22.0651	21.8767	20.8988
Q7ZVB2	aldh9a1a	Aldehyde dehydrogenase family 9 member A1-A	NSEPVYEPATGR	12	1318.62	3.3839e-13	112.44	6	25.3545	25.5752	25.4247	25.3726	25.522	25.5461
Q6PHD9	selenbp1	Selenium-binding protein 1	NTDIQKPDYLATVDINPQSPNFCK	24	2777.33	2.8354e-11	62.781	3	NaN	20.86	NaN	22.4594	22.6836	22.8685
Q1LVF0	lamc1	Laminin subunit gamma-1	NTLPEGCFNTPSLERP	16	1830.86	4.0039e-18	93.424	4	22.1505	22.5751	22.0262	22.3577	21.9527	22.1119
Q7SXG4	uba2	SUMO-activating enzyme subunit 2	NTPSEPIHCIVWAK	14	1650.82	0.0010621	50.897	2	22.2382	22.6718	22.502	20.992	21.3767	21.4075
Q90473	hspa8	Heat shock cognate 71 kDa protein	NTTIPTK	7	773.428	0.031189	92.47	1	26.4283	26.381	26.45	26.4369	26.8706	26.7734
Q7ZVF3	sdha	Succinate dehydrogenase [ubiquinone] flavoprotein subunit, mitochondrial	NTVIATGGYGR	11	1107.57	0.0010726	74.611	1	NaN	23.4248	24.2968	23.3988	23.4699	23.355
Q7ZU99	vcp	Transitional endoplasmic reticulum ATPase	NVFIIGATNRPDIIDPAILRPGR	23	2517.42	3.1045e-45	95.622	13	25.6256	25.7831	25.4574	25.935	25.8289	25.9702
Q1LVE8	sf3b3	Splicing factor 3B subunit 3	NVIDGDLCEQFNSMDPHK	18	2117.91	1.9136e-10	69.188	4	22.7165	22.9969	22.9055	22.5704	22.531	22.4777
Q6TH22	ddi2	Protein DDI1 homolog 2	NVLLIGTTGTETR	13	1373.75	1.0969e-17	101.53	2	21.5602	21.406	21.0988	22.2938	22.1747	22.4879
Q7SXP2	nae1	NEDD8-activating enzyme E1 regulatory subunit	NVNTALNPTK	10	1070.57	0.023922	56.043	1	20.8059	21.1509	21.0883	20.7876	20.9035	22.219
Q6NZS4	rtcb	tRNA-splicing ligase RtcB homolog	NVTDVVNTCHDAGISK	16	1728.81	0.017358	24.053	3	21.1477	NaN	21.1175	20.928	21.078	21.162
Q7ZU42	ola1	Obg-like ATPase 1	NYIVEDGDIIFFK	13	1571.79	0.00054957	76.073	5	23.2949	23.2379	23.2335	23.162	23.2055	23.0265
Q6PBW5	rpe65a	Retinoid isomerohydrolase	NYTYAYGLGLNHFVPDR	17	1998.96	3.0435e-10	82.877	2	NaN	20.3288	NaN	22.753	22.8085	22.8359
Q5MJ86	gapdh-2	Glyceraldehyde-3-phosphate dehydrogenase 2	PAEIPWGDAGALYVVESTGVFLSIEKASAHIQGGAKR	37	3823.99	0.045154	3.3507	1	24.222	24.1899	24.2785	24.1016	24.1195	24.1444
Q5MJ86	gapdh-2	Glyceraldehyde-3-phosphate dehydrogenase 2	PASYANIK	8	862.455	2.8312e-19	116.25	0	21.7801	21.613	22.3179	21.7655	22.4632	22.1926
A8Y5U1		UPF0600 protein C5orf51 homolog	PDDDYLQNASSILDK	15	1692.78	0.031688	18.015	0	20.0175	20.3027	20.0525	19.6045	NaN	20.2081
Q805B2	fgf8b	Fibroblast growth factor 8b	PFDLIPYPLNK	11	1315.72	0.015352	39.625	3	20.7556	20.8882	20.5155	21.4801	21.5913	22.0604
Q32LQ4	bhmt	Betaine--homocysteine S-methyltransferase 1	PLCPSMSTPDGWGVTR	16	1759.8	3.6249e-07	77.746	4	22.9335	22.8022	22.9442	23.216	23.2141	23.0916
Q1LVF0	lamc1	Laminin subunit gamma-1	PTIKHADFQK	10	1183.63	0.033825	43.77	1	21.7049	22.0669	21.5552	21.9432	21.8714	22.3085
Q1L8L9	ak2	Adenylate kinase 2, mitochondrial	QAEMLDDLMEKR	12	1477.69	0.010796	40.516	3	21.4664	21.4969	21.6806	21.7641	21.6585	21.7461
Q6PBW5	rpe65a	Retinoid isomerohydrolase	QAFEFPQINYR	11	1411.69	3.5113e-19	129.89	3	21.07	21.0309	21.2997	21.6331	22.1958	21.9551
Q6TLF6	rgn	Regucalcin	QAGGYVIAEGTR	12	1220.61	0.010172	43.03	1	NaN	NaN	21.1339	NaN	22.4867	NaN
Q7ZUW2	hyou1	Hypoxia up-regulated protein 1	QALAAAEMSMDEIEQVILVGGATR	24	2502.25	4.7943e-06	35.66	2	19.0659	19.3077	19.0049	20.8214	20.698	20.7836
Q6AZA0	acat1	Acetyl-CoA acetyltransferase, mitochondrial	QALLGAGLPLSTPATTINK	19	1865.06	1.4282e-56	119.8	3	22.949	22.6699	22.6288	23.6399	23.6652	23.6055
Q6PE25	eef1g	Elongation factor 1-gamma	QATEQAKEEVKR	12	1415.74	4.1653e-12	108.68	4	23.0977	23.5516	23.9759	23.5525	NaN	24.3797
Q802F3	2015-09-01	15 kDa selenoprotein	QCCQEEAQLENR	12	1563.64	0.00035508	77.185	2	20.7856	21.1347	20.933	21.0978	20.4152	20.7164
O42248	gnb2l1	Guanine nucleotide-binding protein subunit beta-2-like 1	QDIITTNSK	9	1018.53	3.5379e-30	145.9	5	24.0818	24.2703	23.7873	23.3081	23.4777	23.8007
A3KQS4	fam63a	Protein FAM63A	QDLAPCKDPPTTTTASLEDDAK	22	2373.1	1.3413e-05	40.723	1	21.5498	21.488	21.1742	21.2102	NaN	21.1705
Q7SXV9	calub	Calumenin-B	QEIVDKYDLFVGSQATDFGDALVR	24	2685.33	1.4781e-08	58.373	3	NaN	NaN	NaN	21.6972	22.1726	21.7882
Q7T3E5	ccbl2	Kynurenine--oxoglutarate transaminase 3	QESTLDAAEAILK	13	1387.72	0.002778	63.16	1	22.5752	22.5052	22.3462	22.4206	22.2836	22.4808
Q1JPX3	farsa	Phenylalanine--tRNA ligase alpha subunit	QETELTPEMIASGNWK	16	1832.86	2.1225e-05	60.734	1	22.4742	22.6276	NaN	NaN	NaN	NaN
Q7ZVF9;Q7ZVI7	actbb;actba	Actin, cytoplasmic 2;Actin, cytoplasmic 2, N-terminally processed;Actin, cytoplasmic 1;Actin, cytoplasmic 1, N-terminally processed	QEYDESGPSIVHR	13	1515.7	0	243.4	12	27.304	27.4427	27.2378	27.6287	27.8085	27.9189
Q6AZB3	ciapin1	Anamorsin	QFAESIAAVVGDQSLVSLENSER	23	2448.21	3.009e-55	103.84	4	23.0293	22.6971	22.619	22.6085	22.8447	22.9404
Q9W6A9	opn1sw1	Opsin-1, short-wave-sensitive 1	QFNACIMETVFGK	13	1543.72	3.5407e-07	85.536	6	25.9434	25.8281	25.6479	25.6079	25.5793	25.6168
Q6IQE0	puf60b	Poly(U)-binding-splicing factor PUF60-B	QGEEDDAEIIVK	12	1344.64	1.5101e-06	94.688	6	23.1211	23.3336	23.1528	23.6625	23.6724	23.7181
Q5XJ36	park7	Protein DJ-1	QGPYDVVLLPGGLLGAQNLSESPAVK	26	2621.41	0.0060476	19.123	0	21.6871	21.127	21.4814	23.8531	23.8357	23.9257
Q9PW80	igf2bp3	Insulin-like growth factor 2 mRNA-binding protein 3	QGSPSLGARPK	11	1096.6	0.0038373	73.502	3	22.9085	22.0303	21.4724	21.4646	21.6127	21.8257
Q7ZTS4	krt18	Keratin, type I cytoskeletal 18	QGVEADITGLRK	12	1285.7	0.045333	25.731	1	21.9423	22.1633	21.6375	21.1768	20.7045	20.4598
Q52PJ5	dpysl3	Dihydropyrimidinase-related protein 3	QIGDNLIVPGGVK	13	1308.74	2.0684e-05	80.312	7	25.7634	25.762	25.7116	25.3557	25.5789	25.5298
Q5XJ54	glrx3	Glutaredoxin 3	QIIQILK	7	854.559	0.014853	114.19	3	21.7218	22.2019	22.2759	22.9695	23.0653	23.2516
Q6P5L8	hsdl2	Hydroxysteroid dehydrogenase-like protein 2	QINDAVEQAVEK	12	1342.67	8.8764e-11	80.312	2	NaN	NaN	NaN	NaN	NaN	NaN
Q803Q2	ndel1b	Nuclear distribution protein nudE-like 1-B	QISMLEDDLLQTR	13	1560.78	0.041963	21.246	1	27.5663	27.6871	27.3322	27.3959	27.2471	27.4163
Q9PUE4	copg2	Coatomer subunit gamma-2	QISSFVSEISDEFK	14	1614.78	0.00034245	75.02	6	23.1998	23.4948	23.1131	23.0548	23.1592	23.1166
Q5RGV1;Q6GMG5	impdh1b;impdh1a	Inosine-5-monophosphate dehydrogenase 1b;Inosine-5-monophosphate dehydrogenase 1a	QKYPELQVVGGNVVTAAQAK	20	2099.14	2.6548e-64	114.21	6	23.5173	23.6601	23.6857	23.3275	23.4133	23.4871
Q6IQ73	chmp4c	Charged multivesicular body protein 4c	QLAQIDGTLSTIEFQR	16	1818.95	2.3603e-45	124.25	6	22.573	21.9336	22.3035	22.4655	23.1565	22.3779
Q1MTE5	arl3	ADP-ribosylation factor-like protein 3	QLASEDITHITPTQGFNIK	19	2112.09	9.9143e-18	85.203	5	23.3957	23.5533	23.0951	23.6539	23.7125	23.7211
Q0P4F7	acsf2	Acyl-CoA synthetase family member 2, mitochondrial	QLCPEMETASPGGIK	15	1616.75	8.0344e-07	82.651	4	22.6446	22.7122	22.3051	22.1935	22.0292	22.1176
Q8JHJ1	rpl35	60S ribosomal protein L35	QLDDLKVELSQLR	13	1555.86	0.0163	37.613	1	22.6635	23.0079	22.6357	23.8542	23.6505	23.806
Q32LQ4	bhmt	Betaine--homocysteine S-methyltransferase 1	QLDVFIKK	8	989.591	0.0086962	106.91	6	23.9634	23.7608	23.6026	23.0509	23.2246	23.2848
P13104	tpma	Tropomyosin alpha-1 chain	QLEDDLVALQK	11	1270.68	3.2212e-14	120.86	18	28.1242	28.1795	27.994	28.2342	28.2589	28.434
Q1LU86	fam92a1	Protein FAM92A1	QLEETIDDFEKQKIR	15	1890.97	0.0049742	29.937	2	NaN	NaN	NaN	NaN	NaN	NaN
Q92005	eef1a	Elongation factor 1-alpha	QLIVGVNK	8	869.533	2.0587e-07	126.28	8	27.7966	27.9295	27.7243	27.2575	27.3568	27.2606
Q90275	cdh2	Cadherin-2	QLLIDPEDDVRDNILK	16	1895	3.4722e-06	62.861	3	21.8728	21.9671	21.9207	21.6385	21.7511	21.5536
Q6P0H6	cops4	COP9 signalosome complex subunit 4	QLLTDFCAHLPNLPDDIAK	19	2180.09	0.0044718	30.659	1	NaN	NaN	NaN	21.1087	21.3963	21.657
Q6DRI1;Q1LUA8	eif3ea;eif3eb	Eukaryotic translation initiation factor 3 subunit E-A;Eukaryotic translation initiation factor 3 subunit E-B	QLQSETEPIVK	11	1270.68	3.6967e-07	104.07	3	22.931	22.95	22.5161	22.2113	22.4743	22.6493
Q7ZV43	tollip	Toll-interacting protein	QLQYGGSLGTAGR	13	1306.66	1.9256e-05	49.298	0	21.0827	NaN	20.5886	20.4275	20.6283	20.2124
Q7SZC2	cse1l	Exportin-2	QLSDAISIIGR	11	1171.66	0.01662	57.175	1	23.1443	22.9303	22.8534	23.0066	22.9846	22.9982
Q7SXF6	creld2	Cysteine-rich with EGF-like domain protein 2	QLVDDFDKGLEK	12	1405.71	0.024265	39.016	2	22.481	22.7165	22.6447	22.2586	22.0532	22.5386
Q6NXA4	ilf3	Interleukin enhancer-binding factor 3 homolog	QLVTEEK	7	845.449	0.026494	71.501	1	NaN	NaN	NaN	NaN	NaN	NaN
Q08CK7	igf2bp1	Insulin-like growth factor 2 mRNA-binding protein 1	QMSPGSGIPSK	11	1087.53	0.0043309	63.164	3	24.7608	24.8713	24.7447	24.3586	24.4692	24.3977
O42363	apoa1	Apolipoprotein A-I;Proapolipoprotein A-I	QNAEQLR	7	857.436	0.03811	104.76	1	22.5979	22.7015	23.2745	22.7177	24.3439	24.8632
Q7SXF6	creld2	Cysteine-rich with EGF-like domain protein 2	QNFGGGNTAWEER	13	1464.64	1.548e-07	88.075	2	21.8223	21.7188	21.7242	20.3265	20.3815	20.311
P17561	epd	Ependymin	QPCHSPQLTSGTMK	14	1570.72	0.001546	47.506	4	21.717	22.3654	21.457	21.7328	21.894	22.656
A3KQS5	mllt11	Protein AF1q	QPIPSLDLSELEDLGISAPK	20	2121.12	6.2635e-05	58.693	1	19.7615	19.6267	19.0973	18.9886	18.9459	18.8477
Q6PCR6	zfr	Zinc finger RNA-binding protein	QPPKPPQIHYCDVCK	15	1865.89	0.040309	24.415	4	22.1212	21.7778	21.5447	21.4289	NaN	21.6125
Q6P5L8	hsdl2	Hydroxysteroid dehydrogenase-like protein 2	QPTSFTGQFVIDEDILK	17	1936.98	0.014209	38.227	3	20.6911	21.1455	20.2976	NaN	20.8718	21.1948
Q6P5L8	hsdl2	Hydroxysteroid dehydrogenase-like protein 2	QPTSFTGQFVIDEDILKK	18	2065.07	0.027846	20.596	2	24.0474	23.9089	NaN	NaN	24.3018	24.1978
A1L260	murc	Muscle-related coiled-coil protein	QQQLEGSVSAVQSELLK	17	1842.97	3.2315e-24	100.58	6	22.057	21.3972	21.5283	22.7699	22.7446	22.7228
A5PL98	sdhb	Succinate dehydrogenase [ubiquinone] iron-sulfur subunit, mitochondrial	QQYLQSVEDR	10	1264.6	0.00013263	100.88	1	NaN	NaN	NaN	21.7037	21.7211	21.7769
Q7ZW98;Q6NWK2	ap2m1b;ap2m1a	AP-2 complex subunit mu-B;AP-2 complex subunit mu-A	QSIAIDDCTFHQCVR	15	1848.82	0.045228	18.988	0	21.0398	NaN	NaN	NaN	NaN	21.6594
Q92051	cahz	Carbonic anhydrase	QSPIDIVPTQAQHDPSLK	18	1973.02	1.8414e-23	93.753	6	24.1305	24.4471	23.9958	24.6289	24.5189	24.7707
Q1LVF0	lamc1	Laminin subunit gamma-1	QTACSQVTGQCPCLPHVINR	20	2325.08	0.046328	11.226	1	NaN	NaN	NaN	21.2352	21.3069	21.4365
Q32LT7	ttyh3	Protein tweety homolog 3	QTDYLSIVQK	10	1193.63	0.04309	50.473	1	29.3331	29.5081	29.2795	28.6155	28.6476	28.8511
Q6PH57	gnb1	Guanine nucleotide-binding protein G(I)/G(S)/G(T) subunit beta-1	QTFTGHESDINAICFFPNGNAFATGSDDATCR	32	3520.5	6.384e-71	90.98	5	22.4129	22.3141	22.0544	23.1636	23.2442	23.0541
Q6DBW9	cd99l2	CD99 antigen-like protein 2	QTGLDDFDLADALNPDNDIK	20	2189.01	4.171e-70	121.82	6	22.3539	22.2827	22.1428	21.846	22.0205	21.8325
Q7ZU99	vcp	Transitional endoplasmic reticulum ATPase	QTNPSAMEVEEDDPVPEIR	19	2154.97	3.6851e-165	173.21	12	25.4897	25.494	25.5161	25.5093	25.4667	25.4623
Q7ZU99	vcp	Transitional endoplasmic reticulum ATPase	QTNPSAMEVEEDDPVPEIRK	20	2283.07	0.0002438	52.185	3	22.5408	22.0953	NaN	21.5652	21.5446	21.7427
Q6TGS6	yars	Tyrosine--tRNA ligase, cytoplasmic	QTTDDDEVIPSR	12	1374.63	0.00017669	78.324	6	21.4063	21.6725	21.4655	21.7462	21.7215	21.8323
Q6ZM19	eif6	Eukaryotic translation initiation factor 6	QTVAEQVLVGSYCAFSNQGGLVHAK	25	2662.32	2.5024e-09	40.986	2	21.8375	NaN	NaN	21.8145	21.976	22.1845
Q92005	eef1a	Elongation factor 1-alpha	QTVAVGVIK	9	913.56	0.022322	63.076	2	27.9754	28.0592	27.8576	27.4685	27.5167	27.5156
Q5BJA5;Q6PC60	hist2h2l	Histone H2B 1/2;Histone H2B 3	QVHPDTGISSK	11	1167.59	4.5749e-75	162.93	12	28.5498	28.7446	28.4836	27.9281	28.2102	28.1532
Q7ZUQ3	stk3	Serine/threonine-protein kinase 3;Serine/threonine-protein kinase 3 36kDa subunit;Serine/threonine-protein kinase 3 20kDa subunit	QVPVESDLQEIIK	13	1496.81	0.0095287	51.726	1	21.68	21.5856	21.6629	21.6644	21.8983	21.8307
Q7T385	atp6v1c1a	V-type proton ATPase subunit C 1-A	QVSQIDNDLK	10	1158.59	0.020744	57.149	2	21.9685	22.1816	22.0954	21.7595	21.5241	22.1041
Q7ZVB2	aldh9a1a	Aldehyde dehydrogenase family 9 member A1-A	QVTLELGGK	9	943.534	0.014723	72.365	5	23.7404	24.0455	23.5871	24.9943	25.2173	25.0493
Q9DGE0	map2k6	Dual specificity mitogen-activated protein kinase kinase 6	QVVEEPSPQLPADR	14	1563.79	1.738e-27	122.64	6	22.8843	23.1964	22.7744	22.5146	22.7844	22.762
Q71N41	gamt	Guanidinoacetate N-methyltransferase	QVWHDANADYNAADTHLEIMGKPVMER	27	3110.43	7.1342e-66	103.85	6	NaN	21.8	21.8835	24.7382	24.4425	24.3392
Q7ZV22	mtap	S-methyl-5-thioadenosine phosphorylase	QWGADVINMTTVPEVVLAK	19	2070.08	8.7196e-13	79.489	3	21.0989	21.0095	20.8613	21.0145	21.1612	21.0531
Q6P3L0	mvp	Major vault protein	QYCVIMDPVGADGKPQLGQK	20	2203.08	2.4545e-64	114.55	7	24.5897	24.7721	24.5469	24.4576	24.396	24.5819
Q6NV32	ptmaa	Prothymosin alpha-A	RAAEDDDDDEDDVDPK	16	1818.7	0.0021632	35.678	0	21.01	20.8224	22.6085	20.4546	21.1328	20.8066
Q6NV32	ptmaa	Prothymosin alpha-A	RAAEDDDDDEDDVDPKK	17	1946.8	1.2274e-149	174.35	6	22.5868	22.9114	22.6264	22.6918	22.7829	23.0723
Q1LVF0	lamc1	Laminin subunit gamma-1	RAEAALGNAAADAK	14	1327.68	1.5756e-06	82.651	3	20.1463	20.4526	19.9472	19.7475	20.5542	20.6513
O57521	hsp90ab1	Heat shock protein HSP 90-beta	RAPFDLFENK	10	1235.63	7.5415e-25	136.5	8	21.5507	21.6032	22.0382	23.9929	23.8218	24.0964
Q8JH70	aldocb	Fructose-bisphosphate aldolase C-B	RCQYVTEK	8	1082.52	1.409e-60	161.79	5	21.9614	22.2541	NaN	22.1515	22.5082	23.0747
Q7ZVA6	eif4a3	Eukaryotic initiation factor 4A-III	RDELTLEGIK	10	1172.64	9.1857e-05	99.439	2	22.4742	22.7942	22.5947	22.5968	22.1001	22.4389
Q5RGV1;Q6GMG5;B0UXP9	impdh1b;impdh1a;impdh2	Inosine-5-monophosphate dehydrogenase 1b;Inosine-5-monophosphate dehydrogenase 1a;Inosine-5-monophosphate dehydrogenase 2	REDLVVAPAGVTLK	14	1466.85	1.4244e-13	99.344	12	24.544	24.5685	24.4184	24.2897	24.1746	24.4162
Q1MTE5	arl3	ADP-ribosylation factor-like protein 3	RFEETGQELAELLDEEK	17	2034.97	2.3272e-19	93.812	2	20.9199	21.0363	NaN	21.6006	21.608	21.5445
Q5RGV1	impdh1b	Inosine-5-monophosphate dehydrogenase 1b	RFEQGFITDPVVLSPHHTVGDVLEAK	26	2890.5	2.0604e-35	79.016	1	21.0461	NaN	NaN	23.2128	22.9204	23.1753
B0UXP9	impdh2	Inosine-5-monophosphate dehydrogenase 2	RFGVPVIADGGIQTVGHIAK	20	2034.14	0.00082241	43.164	1	21.0374	21.7652	21.2659	21.2745	20.9038	20.9506
Q5RGV1;Q6GMG5	impdh1b;impdh1a	Inosine-5-monophosphate dehydrogenase 1b;Inosine-5-monophosphate dehydrogenase 1a	RFGVPVIADGGIQTVGHVVK	20	2048.15	2.8676e-37	99.313	6	22.8327	23.0034	22.8868	22.9346	22.8808	22.8268
A5PLC8	ptmab	Prothymosin alpha-B	RGADDDEDEDEDDEDDVDPKK	21	2420.92	8.2176e-182	172.24	12	25.3616	24.8898	25.207	25.2275	25.7891	25.7993
Q7ZVF9;Q7ZVI7	actbb;actba	Actin, cytoplasmic 2;Actin, cytoplasmic 2, N-terminally processed;Actin, cytoplasmic 1;Actin, cytoplasmic 1, N-terminally processed	RGILTLK	7	799.528	0.042507	83.753	1	26.9945	27.2829	26.9159	27.8006	28.1118	28.2033
Q7ZTS4	krt18	Keratin, type I cytoskeletal 18	RGPDVHDYSR	10	1200.56	0.042373	31.478	0	19.7591	19.0765	19.8887	20.1416	20.4027	19.6889
Q6DEL2	clptm1	Cleft lip and palate transmembrane protein 1 homolog	RGPSTPDPNTPAGAPR	16	1589.79	0.041148	18.2	0	NaN	20.5654	20.9689	20.9336	21.0196	NaN
Q90XG0;Q1MTI4	tpi1b;tpi1a	Triosephosphate isomerase B;Triosephosphate isomerase A	RHVFGESDELIGQK	14	1613.82	0.008544	47.037	6	21.7122	21.2224	20.5779	22.7453	22.901	22.8737
Q08CK7	igf2bp1	Insulin-like growth factor 2 mRNA-binding protein 1	RIEVEHSVPK	10	1192.66	6.4076e-06	107.11	7	25.6348	24.9544	24.7674	24.7771	25.0638	25.2513
Q08CK7	igf2bp1	Insulin-like growth factor 2 mRNA-binding protein 1	RIEVEHSVPKK	11	1320.75	0.0021517	71.085	1	21.4543	21.2325	21.0243	20.2576	20.51	20.4862
Q7SXG4	uba2	SUMO-activating enzyme subunit 2	RLDQQPADDDDEDIIALD	18	2055.92	3.6465e-10	73.057	6	23.0829	22.8451	23.0235	22.9252	23.0216	22.8977
Q8JH70	aldocb	Fructose-bisphosphate aldolase C-B	RLNPIGVENTEENR	14	1639.83	7.7595e-11	91.307	8	24.8658	25.0161	24.8208	24.7096	21.6781	24.8802
Q8JH70	aldocb	Fructose-bisphosphate aldolase C-B	RLNPIGVENTEENRR	15	1795.93	5.8826e-91	157.07	6	22.8015	23.8534	23.357	24.4048	24.331	24.4454
Q7ZWJ7	rpl34	60S ribosomal protein L34	RLSYNTASNK	10	1152.59	3.3761e-10	120.86	6	22.6451	22.9436	22.5757	22.1302	22.3086	22.4624
Q642H3	sept8a	Septin-8-A	RMHQEEK	7	956.45	0.041643	46.37	0	22.4982	21.5081	21.6055	NaN	NaN	NaN
Q90473	hspa8	Heat shock cognate 71 kDa protein	RNTTIPTK	8	929.529	0.013921	101.65	6	23.5333	23.7381	23.4321	23.237	23.4385	23.7254
Q6NXA4	ilf3	Interleukin enhancer-binding factor 3 homolog	RPIEEESTDEKNPNK	15	1784.85	2.972e-190	188.19	6	23.5933	24.2592	23.8301	23.3491	23.4076	NaN
Q7ZU99	vcp	Transitional endoplasmic reticulum ATPase	RSVSDNDIR	9	1060.53	9.0615e-40	147.91	5	23.1317	23.114	22.8746	22.5908	22.9636	23.2704
Q6P3L0	mvp	Major vault protein	RTGEEWLVTVADR	13	1530.78	0.028241	28.283	1	21.4944	21.2622	21.5317	20.3164	NaN	19.997
Q5XJ10	gapdh	Glyceraldehyde-3-phosphate dehydrogenase	RVIISAPSADAPMFVMGVNHEK	22	2368.2	4.3934e-86	120.25	7	24.8216	24.889	24.919	26.322	26.6527	26.5265
Q6VN46	mb	Myoglobin	RVMDAVIGDIDGYYK	15	1713.84	0.023492	23.635	1	21.8688	21.8306	21.6655	21.6081	22.0736	21.7129
Q5MJ86	gapdh-2	Glyceraldehyde-3-phosphate dehydrogenase 2	RVVVSAPSPDAPMFVMGVNQDK	22	2343.17	5.8559e-08	57.802	3	21.4437	NaN	21.7826	23.0612	23.2448	22.8164
B0UXP9	impdh2	Inosine-5-monophosphate dehydrogenase 2	RYEQGFITDPVVMSPNER	18	2137.03	0.00081385	51.566	1	21.98	21.9002	21.7599	NaN	21.5814	NaN
Q6PBW5	rpe65a	Retinoid isomerohydrolase	RYVIPLDPFREEQGK	15	1845.97	0.027603	38.714	1	NaN	20.8548	21.4661	21.4224	21.9778	NaN
Q52PJ5	dpysl3	Dihydropyrimidinase-related protein 3	SAADIISQAR	10	1030.54	3.7685e-05	107.55	5	NaN	25.0611	24.784	24.9744	25.028	25.1081
Q90275	cdh2	Cadherin-2	SAAPHPGDIGEFIHEGLK	18	1873.93	0.042626	12.758	1	21.8552	NaN	22.2192	NaN	NaN	NaN
Q1RM09	basp1	Brain acid soluble protein 1 homolog	SAAPPKKEEPAANANANAPK	20	1975.01	2.252e-164	166.29	4	23.8073	23.4842	23.6217	22.9207	23.444	23.3936
Q71N41	gamt	Guanidinoacetate N-methyltransferase	SAAQPIFSK	9	947.508	0.0010221	79.148	4	24.8832	24.9884	24.9423	25.3201	23.465	25.3381
Q7ZWJ7	rpl34	60S ribosomal protein L34	SACGICPGR	9	976.422	0.022403	60.828	2	23.4706	23.8157	23.4342	22.9687	23.0153	23.2249
Q7SZC2	cse1l	Exportin-2	SADEEAFEDNSEEYIIR	17	2015.86	1.8225e-169	182.35	7	23.6414	23.5828	23.4399	23.3569	23.3352	23.4194
Q7SZC2	cse1l	Exportin-2	SADEEAFEDNSEEYIIRDLEGSDIDTR	27	3117.35	7.7216e-13	58.812	1	21.5222	21.3565	21.155	NaN	NaN	NaN
Q7ZUH1	zgc:56576	UPF0568 protein C14orf166 homolog	SADPLINLDSNNPDFK	16	1758.84	0.00066028	55.011	1	NaN	NaN	21.1813	21.4128	21.6055	21.366
Q9PVK5	ldha	L-lactate dehydrogenase A chain	SAETLWGVQK	10	1117.58	0.00011466	98.048	4	25.1976	25.554	25.1731	23.6134	23.5567	23.4521
Q7ZVB2	aldh9a1a	Aldehyde dehydrogenase family 9 member A1-A	SAHSAYLK	8	875.45	5.0081e-48	158.07	4	22.5422	22.9736	22.7257	23.2248	23.6341	23.8442
Q6PBM1	glrx5	Glutaredoxin-related protein 5, mitochondrial	SALLDQEK	8	902.471	0.019335	93.267	3	21.2726	21.9782	21.966	21.8028	NaN	21.6774
Q6PBM1	glrx5	Glutaredoxin-related protein 5, mitochondrial	SALLDQEKESK	11	1246.64	0.0057909	56.205	1	21.5869	21.0833	NaN	NaN	NaN	NaN
Q6PGZ3	traf3ip1	TRAF3-interacting protein 1	SALPLGKIMDYIQEDMDSMQNELQSWR	27	3197.48	0.046767	0.54661	0	NaN	NaN	NaN	22.3011	22.6953	NaN
Q1RM09	basp1	Brain acid soluble protein 1 homolog	SAPSAAPANEKEPAK	15	1466.74	9.6725e-68	145.43	6	25.1778	25.0463	24.9559	24.8885	25.1072	25.2516
Q0P442	rnasekb	Ribonuclease kappa-B	SAVLIEDVPFTEEDIR	16	1831.92	4.0268e-40	118.21	5	22.735	22.7824	22.1111	22.5691	22.5796	22.7171
Q5PR98	ndrg2	Protein NDRG2	SCFSTLFR	8	1016.48	0.028672	82.452	1	NaN	NaN	20.377	22.0809	22.2669	22.2144
Q9W6A5;Q8AYM8	opn1mw1;opn1mw2	Green-sensitive opsin-1;Green-sensitive opsin-2	SCMLNTLFCGK	11	1329.59	0.010405	59.198	3	NaN	21.6988	NaN	22.3419	22.654	22.291
Q1L8L9	ak2	Adenylate kinase 2, mitochondrial	SDDNETTLR	9	1049.46	3.767e-07	119.68	1	21.8438	21.3709	21.7066	22.0687	22.3637	22.3706
Q9PTP1	pcna	Proliferating cell nuclear antigen	SDGFDSYR	8	945.383	0.019345	101.25	4	22.7269	22.6467	22.4673	22.9301	23.0206	23.1911
Q8JH71	aldob	Fructose-bisphosphate aldolase B	SDKGVLFPK	9	989.555	0.0061996	105.2	4	23.2497	23.2028	23.2605	22.7707	22.5223	22.6838
A2VD23	stm	Protein starmaker	SDKSDDGSNSEADEQKESVESK	22	2369.99	7.212e-54	103.02	1	23.2223	23.4807	23.0993	22.4441	23.0785	23.2971
Q90Z08	unc119b	Protein unc-119 homolog B	SDSFYFVDNK	10	1220.54	0.0046502	80.916	4	21.8083	22.1633	22.0762	21.4724	21.4952	21.6269
Q6TH15	eif3d	Eukaryotic translation initiation factor 3 subunit D	SDWEVKEEMDFPR	13	1666.73	0.0013553	57.434	2	22.5899	23.132	22.8017	20.5336	20.8251	20.7917
Q7ZT42	snd1	Staphylococcal nuclease domain-containing protein 1	SEAVVEYVFSGSR	13	1428.69	1.9256e-05	73.386	2	21.9315	22.0649	22.192	21.9048	21.7121	21.8604
Q5MJ86	gapdh-2	Glyceraldehyde-3-phosphate dehydrogenase 2	SELCVGINGFGR	12	1307.63	2.4096e-20	122.69	6	24.2417	24.2756	24.1713	23.9445	24.0541	23.9439
Q6PH57	gnb1	Guanine nucleotide-binding protein G(I)/G(S)/G(T) subunit beta-1	SELDQLR	7	859.44	0.0091024	81.784	4	22.3488	22.5819	22.4043	22.6675	22.9493	22.8131
Q6PH57	gnb1	Guanine nucleotide-binding protein G(I)/G(S)/G(T) subunit beta-1	SELDQLRQEAEQLK	14	1685.86	0	228.19	6	25.5942	25.3394	25.2798	25.7385	25.7522	25.7537
A9JTH1	ncalda	Neurocalcin-delta A	SEMLEIVQAIYK	12	1422.74	6.5257e-12	106.67	6	22.4234	22.4725	22.001	21.8351	22.3934	22.3152
Q6PFQ2	eif3c	Eukaryotic translation initiation factor 3 subunit C	SEQDQEESEGDDSAIIMDR	19	2152.87	6.9649e-250	194.51	3	22.5932	22.9163	22.2692	21.155	21.5394	21.8099
Q6NY64	ppp2r2d	Serine/threonine-protein phosphatase 2A 55 kDa regulatory subunit B delta isoform	SFFSEIISSISDVK	14	1557.79	0.00046726	73.834	3	23.0908	23.3244	23.2132	23.6315	23.4559	23.2331
Q6P3L0	mvp	Major vault protein	SFGQAER	7	793.372	0.031216	92.491	1	22.8933	21.6288	22.0919	22.1163	22.4823	22.7122
Q90473	hspa8	Heat shock cognate 71 kDa protein	SFYPEEISSMVLTK	14	1629.8	0.00056579	72.898	16	24.9165	24.7229	24.7864	26.0832	26.0869	25.9908
Q92005	eef1a	Elongation factor 1-alpha	SGDAAIVEMVPGK	13	1272.64	3.3857e-18	107.65	6	23.06	23.4468	23.3672	23.5373	23.5742	23.5671
Q92005	eef1a	Elongation factor 1-alpha	SGDAAIVEMVPGKPMCVESFSTYPPLGR	28	2994.43	2.7273e-208	161.2	8	23.4296	23.1288	23.0957	25.4767	25.5292	25.5702
Q8JFV8	vat1	Synaptic vesicle membrane protein VAT-1 homolog	SGEDAPAQQQNAEEQK	16	1728.76	3.6897e-149	173.19	4	23.0871	23.5458	23.3578	23.5935	23.5472	23.939
Q8JFV8	vat1	Synaptic vesicle membrane protein VAT-1 homolog	SGEDAPAQQQNAEEQKQQETK	21	2343.06	1.7344e-268	194.92	9	24.4022	24.524	24.1348	24.0859	24.5508	24.7216
Q9I8V0	pvalb2	Parvalbumin-2	SGFIEEDELK	10	1165.55	0.0043359	82.417	13	30.8807	31.1609	30.9531	30.6114	30.7177	30.753
Q9I8V0	pvalb2	Parvalbumin-2	SGFIEEDELKLFLQNFSAGAR	21	2370.19	1.3296e-76	125.23	5	23.0024	21.7705	22.8161	23.0136	23.2717	22.8222
Q7T370	cdv3	Protein CDV3 homolog	SGGAPPSAASAPVEEVEVPEPK	22	2104.03	9.6555e-66	110.4	6	23.0342	23.2787	23.1225	22.8141	22.6087	22.8
Q92047	pcmt	Protein-L-isoaspartate(D-aspartate) O-methyltransferase	SGGASHAELVNNLR	14	1423.72	0.0002409	59.709	3	NaN	NaN	20.7455	21.292	21.3651	21.6998
Q5XJA3	prrc1	Protein PRRC1	SGGDVDIVVTSDKEVK	16	1646.84	3.421e-06	63.062	5	22.4263	22.6814	22.4023	22.2254	22.4358	22.5685
Q803F6	rpsa	40S ribosomal protein SA	SGGLDVLQMK	10	1046.54	0.0010582	66.056	3	NaN	NaN	NaN	23.0983	23.1958	23.1492
Q803F6	rpsa	40S ribosomal protein SA	SGGLDVLQMKEEDVLK	16	1759.9	5.3513e-259	200.69	3	21.4626	NaN	21.2786	24.0038	23.9581	24.3671
Q9DGJ3	npc2	Epididymal secretory protein E1	SGIQCPIVPQKPYNYVTELPVK	22	2529.33	5.1645e-26	78.272	6	24.1668	24.133	24.0765	25.9205	25.928	25.9457
Q7SX99	fh	Fumarate hydratase, mitochondrial	SGLGELILPENEPGSSIMPGK	21	2124.08	4.2953e-60	110.6	10	25.5235	24.8768	25.4384	25.2196	25.3097	24.5381
A9JRE2	mri1	Methylthioribose-1-phosphate isomerase	SGSLQILNQLLLPR	14	1550.91	1.487e-40	131.69	3	NaN	18.7007	18.9878	21.7567	21.5855	21.8068
Q9PW80	igf2bp3	Insulin-like growth factor 2 mRNA-binding protein 3	SGYAFVDCPDEK	12	1386.58	0.00016985	79.795	6	24.4203	24.3695	24.2556	23.9204	24.1512	24.1865
Q7SXP4	srsf1a	Serine/arginine-rich splicing factor 1A	SHEGETAYIR	10	1161.54	0.0009963	67.704	3	NaN	22.4128	22.4872	22.2231	NaN	22.1475
Q6TGS6	yars	Tyrosine--tRNA ligase, cytoplasmic	SHLMNPMVPGLTGSK	15	1567.79	0.015195	25.823	2	22.4984	22.9129	22.5187	22.2419	22.3382	22.3595
Q98874	erh	Enhancer of rudimentary homolog	SHTILLVQPTK	11	1235.72	5.2568e-63	158.3	4	NaN	20.2682	NaN	22.8999	22.9961	22.9427
Q7SYJ9	spag7	Sperm-associated antigen 7 homolog	SIEEAMNEIR	10	1190.56	0.0026677	63.216	4	23.7111	23.7115	23.722	23.1078	23.172	23.1968
Q90XG0	tpi1b	Triosephosphate isomerase B	SIEELANTLNSAK	13	1388.71	4.5502e-108	170.66	5	25.7345	25.7949	25.6653	26.8428	26.8812	26.9094
Q5XIZ6	gpd1l	Glycerol-3-phosphate dehydrogenase 1-like protein	SIEELEKEMLNGQK	14	1646.82	4.76e-09	84.297	5	22.9043	23.056	23.1128	22.571	22.5841	22.3582
A0JMD0	cluh	Clustered mitochondria protein homolog	SIEGLQEGSLLK	12	1272.69	0.036182	38.3	0	21.4528	21.4714	21.1932	21.4144	21.6008	20.9541
Q8UVK2	supt6h	Transcription elongation factor SPT6	SIFEIYEPSELESSHMTDQDNEIR	24	2868.28	8.3035e-07	47.058	1	21.6292	21.7409	22.1848	21.8604	21.6117	21.483
Q6NWC6	cpsf6	Cleavage and polyadenylation specificity factor subunit 6	SIGINDVLEIK	11	1199.68	0.0014227	71.085	6	23.5724	23.5315	23.5447	22.4905	22.5884	22.3929
Q98TZ8	flot2a	Flotillin-2a	SILGTLTVEQIYQDR	15	1734.92	2.0693e-195	189.09	9	22.9594	22.5057	22.1975	24.0548	24.1541	24.2187
Q98TZ8	flot2a	Flotillin-2a	SILGTLTVEQIYQDRDQFAK	20	2324.2	2.2266e-46	103.9	6	22.7263	22.3337	22.2115	23.7299	23.6174	23.4434
Q90473	hspa8	Heat shock cognate 71 kDa protein	SINPDEAVAYGAAVQAAILSGDK	23	2259.14	2.63e-06	47.564	2	NaN	NaN	NaN	20.7891	21.2027	21.4765
Q6P268	pdcl3	Phosducin-like protein 3	SISSTCIPNYPDR	13	1508.69	3.5668e-12	100.22	6	23.2178	23.4094	23.0778	22.7825	23.131	23.0271
Q6TLF6	rgn	Regucalcin	SITAVAEVNEK	11	1159.61	0.042287	26.786	1	23.806	24.1577	23.0044	22.426	23.5476	22.6782
Q6TLF6	rgn	Regucalcin	SITAVAEVNEKPNTR	15	1627.85	9.4572e-07	78.69	3	20.9516	21.4532	21.3579	21.9491	22.3244	22.3378
A9JRE2	mri1	Methylthioribose-1-phosphate isomerase	SITAVVVGADR	11	1086.6	0.0024446	67.385	4	24.1865	24.5255	25.0943	23.4525	25.0567	24.0386
Q6DBU5	gmppb	Mannose-1-phosphate guanyltransferase beta	SITDSVPEPR	10	1099.55	0.0017216	56.404	2	NaN	22.4599	22.192	22.2546	22.2887	21.953
Q08BB1	gfm1	Elongation factor G, mitochondrial	SIVFDGPFGESVR	13	1408.7	0.044757	39.746	1	NaN	NaN	NaN	NaN	21.0453	NaN
O57521	hsp90ab1	Heat shock protein HSP 90-beta	SIYYITGESK	10	1159.58	0.014232	54.259	3	26.8506	26.8804	26.5909	NaN	26.7822	26.8112
O57521	hsp90ab1	Heat shock protein HSP 90-beta	SIYYITGESKDQVAHSAFVER	21	2399.18	5.0463e-19	79.467	3	22.6994	22.0996	22.6615	21.8678	21.2875	20.8996
O42363	apoa1	Apolipoprotein A-I;Proapolipoprotein A-I	SKLEPHR	7	865.477	3.5909e-72	170.66	5	23.0189	23.2516	23.6894	23.0492	24.9722	24.5141
P13104	tpma	Tropomyosin alpha-1 chain	SKQLEDDLVALQK	13	1485.8	5.5224e-230	200.19	15	27.7662	28.0685	27.9993	27.382	27.5705	27.386
Q6NWF6	krt8	Keratin, type II cytoskeletal 8	SKYEEMQTSANK	12	1414.64	5.6924e-194	196.5	6	23.4798	23.3926	23.0859	22.3918	22.6669	22.8798
F6P3G4;F1QGH9	psmd11a;psmd11b	26S proteasome non-ATPase regulatory subunit 11A;26S proteasome non-ATPase regulatory subunit 11B	SLADFEK	7	808.397	0.032467	107.59	3	19.849	NaN	24.0958	23.8445	23.7149	23.8456
F1QEG2	klhl41b		SLAEAFDCIR	10	1180.55	6.7458e-10	119.22	6	23.4828	23.3558	23.3754	23.5497	23.7527	23.8163
Q7ZUP0	anp32a	Acidic leucine-rich nuclear phosphoprotein 32 family member A	SLDLFNCEVTNLNDYR	16	1971.9	1.09e-17	91.355	3	NaN	NaN	NaN	21.7423	21.7825	21.7115
Q642H3;A4FUM1	sept8a;sept8b	Septin-8-A;Septin-8-B	SLDLVTMK	8	905.489	0.019266	97.431	4	23.3852	23.5565	23.2239	23.1152	23.4803	23.4962
P13104	tpma	Tropomyosin alpha-1 chain	SLEAQAEK	8	874.44	0.01395	105.52	6	27.7204	27.3071	27.505	27.5231	27.8934	27.9985
Q6NY64	ppp2r2d	Serine/threonine-protein phosphatase 2A 55 kDa regulatory subunit B delta isoform	SLEIEEK	7	846.433	0.039882	98.523	2	23.0533	22.7876	22.4114	22.3211	22.4582	22.446
Q66HV4	copb1	Coatomer subunit beta	SLGEIPIVENELK	13	1439.79	7.3239e-06	53.377	1	22.2513	22.2818	21.97	20.9443	21.3131	20.9958
Q66HV4	copb1	Coatomer subunit beta	SLGEIPIVENELKK	14	1567.88	0.027366	23.956	4	23.3938	23.41	23.239	23.7989	23.3577	23.0406
Q6PFQ2	eif3c	Eukaryotic translation initiation factor 3 subunit C	SLGLQGETK	9	931.497	0.012438	74.173	2	21.842	21.7306	21.7184	20.9095	20.9911	NaN
Q9PUE4	copg2	Coatomer subunit gamma-2	SLHQYTLEPSEKPFDMK	17	2048.99	0.015789	25.586	2	NaN	NaN	NaN	21.6113	22.5868	22.2853
Q5RGE6	hspa14	Heat shock 70 kDa protein 14	SLLEQVNLSTSDVNK	15	1645.85	8.871e-29	85.493	3	21.6403	21.5214	21.825	21.7978	21.7476	21.5268
Q92051	cahz	Carbonic anhydrase	SLLFSSEGETPCCMVDNYRPPQPLK	25	2924.35	2.8707e-20	70.994	2	NaN	NaN	NaN	22.1864	22.2407	22.1376
Q90474	hsp90a.1	Heat shock protein HSP 90-alpha 1	SLSNDWEDHLAVK	13	1512.72	3.3857e-18	107.65	2	25.5902	26.3735	25.5385	25.1345	21.1359	21.206
O57521	hsp90ab1	Heat shock protein HSP 90-beta	SLTNDWEDHLAVK	13	1526.74	8.5571e-48	117.63	13	27.1233	27.3781	27.1691	25.9883	25.7663	25.8321
Q8JGS9	rps18	40S ribosomal protein S18	SLVIPEK	7	784.469	0.014971	74.255	5	22.6483	22.0431	NaN	21.2941	21.6518	21.0835
Q6P5M2	wdr61	WD repeat-containing protein 61	SMDAGPVDAWTVAFSPDSK	19	1979.89	2.565e-15	55.337	0	21.2859	21.8599	21.2445	NaN	NaN	NaN
Q7SZQ7	surf4	Surfeit locus protein 4	SMFAGVPSMGESSPK	15	1510.68	1.554e-10	88.768	3	22.2665	22.2847	22.4466	NaN	NaN	NaN
Q6P2U9	cops3	COP9 signalosome complex subunit 3	SMGTQEDDVGSK	12	1252.52	7.4916e-15	114.72	4	21.5205	21.5573	20.8855	20.8556	21.0834	21.0708
Q7SXW6;Q56A35	actr2a;actr2b	Actin-related protein 2-A;Actin-related protein 2-B	SMLEVNYPMENGIVR	15	1750.84	8.0344e-07	82.651	2	NaN	NaN	NaN	22.3549	22.196	22.8597
Q7ZVY5	cs	Citrate synthase, mitochondrial	SMSTDGLMALVGAK	14	1379.68	1.03e-10	94.688	8	24.841	24.8715	24.9201	25.5579	25.5114	25.6004
Q568F6	adss	Adenylosuccinate synthetase isozyme 2	SMYPSLEIDVDGELEK	16	1823.85	4.3327e-06	72.433	3	21.9709	21.8847	21.8944	22.1226	22.2249	NaN
Q6NWF6	krt8	Keratin, type II cytoskeletal 8	SNIDAMFEAYIANLR	15	1726.83	5.0129e-08	83.692	6	24.2565	24.2535	24.022	24.411	24.4882	24.4537
Q6NWF6	krt8	Keratin, type II cytoskeletal 8	SNIDAMFEAYIANLRR	16	1882.94	9.183e-24	96.673	9	22.2111	21.9298	24.3994	24.3061	24.495	21.4329
Q6NV24	fam213b	Prostamide/prostaglandin F synthase	SPADNPPLEEITK	13	1409.7	5.5396e-09	94.09	5	22.0967	22.094	NaN	22.071	22.2605	22.198
Q6PE25	eef1g	Elongation factor 1-gamma	SPAFLGNFPLGK	12	1246.67	0.022852	49.448	2	20.6257	19.7851	19.973	22.3575	21.685	21.4042
Q8JIU7	naca	Nascent polypeptide-associated complex subunit alpha	SPASDTYIVFGEAK	14	1483.72	1.4722e-143	182.02	6	24.3849	NaN	24.3516	24.9911	24.9894	24.8962
Q1RM09	basp1	Brain acid soluble protein 1 homolog	SPDAPPVKAEEK	12	1266.65	0.0036895	74.78	1	NaN	21.5341	NaN	20.8523	21.5734	21.7123
Q9I8V0	pvalb2	Parvalbumin-2	SPDDIKK	7	801.423	3.688e-34	152.47	3	22.8187	22.8586	21.0991	20.0077	20.6709	23.1567
Q9W6A5;Q8AYM8	opn1mw1;opn1mw2	Green-sensitive opsin-1;Green-sensitive opsin-2	SPLGDDESSSVSTSK	15	1494.67	0	240.46	6	25.5134	25.7804	25.5109	25.2579	25.2732	25.2422
Q802W2	aldh9a1b	Aldehyde dehydrogenase family 9 member A1-B	SPLIIFEDTDLENAVR	16	1830.94	4.7803e-44	92.38	1	22.2178	22	22.2857	21.7721	22.2675	21.8641
Q7ZVB2	aldh9a1a	Aldehyde dehydrogenase family 9 member A1-A	SPLIIFKDCELENAIK	16	1889	1.5536e-52	130.01	6	22.8457	22.7217	22.8284	22.4924	22.7381	22.5001
Q7SZC2	cse1l	Exportin-2	SPNVNEFPVLK	11	1242.66	0.0010626	72.497	1	22.0273	NaN	21.9899	21.6181	21.7557	21.8196
Q7ZU42	ola1	Obg-like ATPase 1	SQAAAENFPFCTIDPNESR	19	2152.95	1.0846e-82	136.49	7	23.2316	22.942	23.2515	22.9761	23.0162	23.0318
Q1LVF0	lamc1	Laminin subunit gamma-1	SQEDMISDYDR	11	1357.55	5.8196e-05	53.448	1	NaN	NaN	NaN	NaN	NaN	NaN
Q7SZC2	cse1l	Exportin-2	SQICDNAALYAQK	13	1480.7	0.044425	39.815	1	NaN	NaN	NaN	20.8431	21.1783	21.243
Q6NWJ4	dnajc2	DnaJ homolog subfamily C member 2	SQNYFTDNEADSVR	14	1644.7	0.021023	38.376	2	20.8175	20.6731	20.4855	19.9309	20.1443	20.7948
Q6NZ09	adrm1b	Proteasomal ubiquitin receptor ADRM1	SQSAAATPSSGSAAR	15	1347.64	7.4388e-119	165.34	5	24.1758	23.0454	23.294	23.5554	23.4173	24.056
Q7SX99	fh	Fumarate hydratase, mitochondrial	SQSSNDTFPTAMHIAAAK	18	1875.88	4.6821e-11	74.732	3	21.4829	21.8758	21.7125	24.0537	24.1124	24.2838
Q7ZWE9	cmpk	UMP-CMP kinase	SRTDSEFGQLIDSYIK	16	1857.91	0.036974	46.892	1	20.6244	NaN	20.7195	20.4363	20.741	20.8709
Q9PVK4	ldhba	L-lactate dehydrogenase B-A chain	SSADTLWGIQK	11	1204.61	1.7313e-61	155	4	27.1855	27.3209	27.058	25.1131	NaN	25.9717
Q7SZP2	zgc:65873	UPF0690 protein C1orf52 homolog	SSAVPPPQSYVTEENKK	17	1859.93	0.0022151	38.227	2	21.4008	NaN	21.7383	21.4853	21.6432	21.7077
Q6NUW5	anp32e	Acidic leucine-rich nuclear phosphoprotein 32 family member E	SSDGEIEGLTDDFK	14	1511.66	1.4075e-33	127.36	6	22.9631	23.1626	22.8944	23.0674	23.2381	23.4611
Q05AM4	faah2b	Fatty-acid amide hydrolase 2-B	SSEFILK	7	822.449	0.032354	69.998	1	NaN	NaN	NaN	NaN	NaN	NaN
Q9PUE4	copg2	Coatomer subunit gamma-2	SSEPVQLTEAETEYVVR	17	1935.94	1.2904e-36	112.34	3	NaN	NaN	20.741	21.6977	22.2132	21.5018
Q6PE25	eef1g	Elongation factor 1-gamma	SSFVMDEFKR	10	1244.59	0.00066448	83.869	7	23.7919	24.0747	23.9327	24.3549	24.6227	24.6302
Q6NZ09	adrm1b	Proteasomal ubiquitin receptor ADRM1	SSGALFPSLVSGSR	14	1363.71	0.0001426	62.287	2	24.1287	23.8442	23.9261	23.896	NaN	23.81
Q9DDT5	supt5h	Transcription elongation factor SPT5	SSGGEHFYGGSEDLSDDITQQQLLPGVK	28	2963.38	0.0024279	28.091	1	21.3201	21.015	21.0855	20.4212	20.2923	20.8194
Q5XJ10	gapdh	Glyceraldehyde-3-phosphate dehydrogenase	SSIFDAGAGIALNDHFVK	18	1860.94	7.3683e-119	153.75	18	27.7681	27.7027	27.7405	29.0826	29.2641	29.107
Q6NYE2	rcc2	Protein RCC2 homolog	SSIIVAADDSTISWGPSPTFGELGYGDNKPK	31	3208.56	8.9054e-35	72.228	2	22.1608	22.1814	21.9532	21.1853	21.1178	21.3716
A1L260	murc	Muscle-related coiled-coil protein	SSPDVTYTEVVTENKR	16	1823.89	0.00097075	37.157	0	NaN	20.3937	NaN	21.1159	21.2771	21.6516
Q6NWF6	krt8	Keratin, type II cytoskeletal 8	SSSSGSIPR	9	876.43	0.014775	72.325	1	21.8319	20.4841	21.2138	20.0065	20.2196	20.1812
Q7ZTS4	krt18	Keratin, type I cytoskeletal 18	SSTSQVPVSQVSIK	14	1445.77	0.001032	63.212	6	22.5762	22.9992	22.7074	21.7849	21.8616	21.9073
Q7SXN5	dnm1l	Dynamin-1-like protein	SSVLESLVGR	10	1045.58	0.0090868	63.624	2	22.6344	22.9881	22.5201	22.825	22.8591	22.7711
Q90473	hspa8	Heat shock cognate 71 kDa protein	STAGDTHLGGEDFDNR	16	1690.72	0	212.95	12	28.1868	28.1881	28.023	27.8822	27.909	28.086
Q9PUE4	copg2	Coatomer subunit gamma-2	STDDNVVDVILASVG	15	1502.75	1.137e-34	122.64	5	24.2654	24.2843	24.1598	24.2249	24.3255	24.534
Q6PI20;Q4QRF4	h3f3a	Histone H3.3;Histone H3.2	STELLIR	7	830.486	2.0316e-06	128.48	4	25.8878	26.0579	25.7592	26.2889	26.4162	26.4608
Q90Z10	rpl13	60S ribosomal protein L13	STESLQANVQR	11	1231.62	2.5191e-76	164.97	6	23.1925	23.5608	23.2545	23.7584	23.7602	23.8834
Q1LVF0	lamc1	Laminin subunit gamma-1	STFQEAQDILNNLR	14	1647.82	0.010932	47.774	1	NaN	NaN	NaN	21.4033	20.8415	NaN
Q7SY23	aldh4a1	Delta-1-pyrroline-5-carboxylate dehydrogenase, mitochondrial	STGSIVAQQPFGGAR	15	1474.75	6.4002e-67	143.25	6	24.0101	24.2326	24.0415	23.8348	23.8913	23.806
Q66L58	vac14	Protein VAC14 homolog	STNDLIQLTSMTWMR	15	1795.86	0.04491	15.195	1	22.4759	22.9375	22.9092	22.5057	22.6271	22.504
O42364	apoeb	Apolipoprotein Eb	STQYLQELK	9	1108.58	0.010749	75.509	3	23.2154	23.2859	24.4315	25.46	25.619	25.5627
Q92005	eef1a	Elongation factor 1-alpha	STTTGHLIYK	10	1119.59	3.7245e-10	121.6	6	26.4683	26.7279	26.201	26.6917	27.0005	27.2305
Q90473	hspa8	Heat shock cognate 71 kDa protein	STVEDEKLK	9	1047.54	1.3152e-14	133.83	6	26.6363	26.9866	26.8013	26.4614	26.628	26.6923
Q561X9	bdh2	3-hydroxybutyrate dehydrogenase type 2	SVAADFLEQGIR	12	1304.67	8.9491e-09	97.779	6	23.3242	23.3038	23.0315	23.2067	23.3456	23.2169
Q92005	eef1a	Elongation factor 1-alpha	SVEMHHESLTEATPGDNVGFNVK	23	2497.15	9.8929e-185	168.79	18	24.5714	25.3092	24.9353	27.2751	27.6635	27.4365
Q6PBX5	adi1	1,2-dihydroxy-3-keto-5-methylthiopentene dioxygenase	SVFEAWYMDEESGEDQR	17	2076.84	0.0014888	46.249	1	NaN	17.8202	NaN	18.2092	17.9485	18.2699
Q6PBX5	adi1	1,2-dihydroxy-3-keto-5-methylthiopentene dioxygenase	SVFEAWYMDEESGEDQRLPHK	21	2552.13	8.6339e-05	52.451	4	22.0288	NaN	21.9479	22.3131	22.2784	22.1592
Q568V3	nccrp1	F-box only protein 50	SVFETKPFER	10	1238.63	2.9974e-09	119.53	12	23.9802	24.185	24.1879	23.8517	24.1405	24.171
Q7ZUW2	hyou1	Hypoxia up-regulated protein 1	SVGKEELSK	9	975.524	4.6678e-51	157.97	4	22.262	22.5797	22.295	22.1216	22.3973	22.4495
Q98TZ8	flot2a	Flotillin-2a	SVILQTLEGHLR	12	1364.78	0.0020227	54.023	3	20.3177	NaN	19.8391	22.0017	21.7623	21.4497
Q5D016	pfdn1	Prefoldin subunit 1	SVKDAEDNIR	10	1145.57	0.0037396	45.433	1	NaN	NaN	NaN	NaN	NaN	NaN
Q1MTD3	rnmt	mRNA cap guanine-N7 methyltransferase	SVLIAEILDK	10	1099.65	0.026015	55.314	2	22.4839	22.8412	22.4348	22.1416	22.2741	22.0465
Q7T3B0	eif3m	Eukaryotic translation initiation factor 3 subunit M	SVPAFIDITEEDQASELR	18	2018.98	1.979e-52	117.65	9	23.321	23.0936	22.8525	22.7662	22.9131	22.8639
Q58EG2	erlin1	Erlin-1	SVQTTLQTDEIK	12	1361.7	2.2229e-10	87.719	1	19.488	NaN	NaN	21.1882	21.5336	21.3122
Q7ZU99	vcp	Transitional endoplasmic reticulum ATPase	SVSDNDIR	8	904.425	2.7168e-07	124.98	4	24.0972	24.4783	24.198	24.1507	24.4285	24.3408
Q4VBT1	fabp1b.1	Fatty acid binding protein 1-B.1	SVSEIEENGNQFK	13	1479.68	3.8978e-232	205.46	8	25.8759	25.907	25.5624	25.7752	25.9014	25.9174
Q5CZR5	zgc:113413	Natterin-like protein	SVSFENK	7	809.392	0.038376	102.71	3	25.7731	25.9707	NaN	25.3215	25.5591	25.9303
Q6DI37	ublcp1	Ubiquitin-like domain-containing CTD phosphatase 1	SVSVIIK	7	744.475	0.028601	43	0	21.6486	21.4739	21.0743	20.9599	NaN	21.4614
Q6PC29	ywhag1	14-3-3 protein gamma-1	SVTELNEALSNEER	14	1589.75	3.0465e-108	166.03	7	24.9968	25.3905	25.1043	25.3336	25.1767	25.4116
Q7SY23	aldh4a1	Delta-1-pyrroline-5-carboxylate dehydrogenase, mitochondrial	SVVTGTIR	8	831.481	0.019204	100.02	5	23.3198	23.2078	22.9446	22.6286	22.9298	23.1494
Q7ZVF9;Q7ZVI7	actbb;actba	Actin, cytoplasmic 2;Actin, cytoplasmic 2, N-terminally processed;Actin, cytoplasmic 1;Actin, cytoplasmic 1, N-terminally processed	SYELPDGQVITIGNER	16	1789.88	1.7312e-45	123.02	58	32.0799	31.9145	31.8646	31.6811	31.7019	31.5808
Q6GMI7	enoph1	Enolase-phosphatase E1	SYENIAER	8	980.456	0.024858	85.67	3	NaN	22.6002	22.7246	22.4283	22.1759	22.3822
Q6NZS4	rtcb	tRNA-splicing ligase RtcB homolog	SYNDELQYLDK	11	1386.63	0.0078886	47.429	0	21.5161	NaN	NaN	NaN	NaN	21.6293
Q6PC29	ywhag1	14-3-3 protein gamma-1	SYSEAHEISK	10	1149.53	0.00010648	103.08	2	23.481	22.6207	22.9429	23.161	23.4055	23.73
Q6NSN5	adssl1	Adenylosuccinate synthetase isozyme 1	SYSNPPPVSGK	11	1131.56	0.0010807	76.332	4	22.6753	22.4077	21.9355	22.0006	22.4434	NaN
Q1LVF0	lamc1	Laminin subunit gamma-1	SYYYAISDFAVGGR	14	1567.73	0.0043041	54.898	1	NaN	NaN	NaN	21.5045	21.334	21.3694
Q66HV4	copb1	Coatomer subunit beta	TAAENVCYTLINVTNDSEPPSEVSLK	26	2850.36	1.4503e-20	69.248	2	NaN	NaN	NaN	21.8297	21.9559	21.8479
Q6NYS8	ddost	Dolichyl-diphosphooligosaccharide--protein glycosyltransferase 48 kDa subunit	TADDPGLSLIK	11	1128.6	0.0030292	65.842	4	23.9193	24.1548	23.8162	23.8403	23.9016	23.7471
Q08CK7	igf2bp1	Insulin-like growth factor 2 mRNA-binding protein 1	TADEVPLK	8	871.465	0.025507	85.161	1	23.8866	24.0304	23.5807	23.7347	23.8715	23.9441
Q7ZUW2	hyou1	Hypoxia up-regulated protein 1	TADNPQVAEYQK	12	1362.64	5.1146e-38	140.45	6	23.5071	23.6469	23.2485	23.1192	23.3645	23.3331
Q6IQE0	puf60b	Poly(U)-binding-splicing factor PUF60-B	TAEDHSAPVGNGQDSELER	19	2010.89	3.7442e-16	56.428	0	22.0226	22.0265	21.3154	NaN	21.3512	21.3574
Q6PC29	ywhag1	14-3-3 protein gamma-1	TAFDDAIAELDTLNEDSYK	19	2129.96	8.9381e-84	141.07	13	22.2596	22.0663	21.9668	23.9752	24.2477	24.2856
Q5PRD0;Q7T356	ywhaba;ywhabb	14-3-3 protein beta/alpha-A;14-3-3 protein beta/alpha-B	TAFDEAIAELDTLNEDSYK	19	2143.98	4.6984e-226	189.56	38	26.8972	26.917	26.9045	27.71	27.915	28.0196
Q6IQ73	chmp4c	Charged multivesicular body protein 4c	TAHENMDIDKVDDLMQDITEQQELAQEISDAISR	34	3900.8	0.013009	12.571	1	NaN	NaN	NaN	20.6364	NaN	19.334
Q6P3L0	mvp	Major vault protein	TAIPLDENEGIYVR	14	1588.81	0.016333	43.316	3	20.4381	NaN	NaN	22.7236	22.8918	22.565
Q6P5L8	hsdl2	Hydroxysteroid dehydrogenase-like protein 2	TAIQTAAMDMLGGSEVGK	18	1778.85	2.7652e-10	66.777	2	22.6995	22.388	22.2205	22.9017	23.0472	23.004
Q7T394	pafah1b1a	Lissencephaly-1 homolog A	TAPYVVTGSVDQTVK	15	1563.81	0.0055958	50.305	5	22.3459	22.483	22.393	22.1726	22.2304	22.2478
Q6AXJ2;Q5PR67	eif3ha;eif3hb	Eukaryotic translation initiation factor 3 subunit H-A;Eukaryotic translation initiation factor 3 subunit H-B	TAQGSLCLK	9	976.501	0.043716	54.066	0	21.9789	21.9477	21.8555	21.7374	21.8737	22.0374
Q6PCR6	zfr	Zinc finger RNA-binding protein	TAQSAASAPAADAK	14	1258.62	0.00056579	72.898	2	20.3953	20.8328	20.6721	20.0393	20.4389	20.7044
Q1MTI4	tpi1a	Triosephosphate isomerase A	TASPEQAQEVHEK	13	1452.68	3.7932e-58	139.74	9	24.9388	24.8961	24.6053	25.0042	25.3003	25.4706
Q90XG0	tpi1b	Triosephosphate isomerase B	TASPQQAQEVHDK	13	1437.68	4.6185e-183	192.91	9	24.5555	26.0599	25.6631	27.4032	27.5305	27.7627
Q6NYS8	ddost	Dolichyl-diphosphooligosaccharide--protein glycosyltransferase 48 kDa subunit	TAVIDHHNYDISDPGEHTLIVADPENLLK	29	3225.59	8.5389e-16	49.559	3	NaN	NaN	NaN	23.534	22.9195	22.9989
Q7T352	tmem263	Transmembrane protein 263	TAVTSVASVPAMGVGLVK	18	1685.94	0.010109	39.338	3	21.5471	21.1532	21.2103	21.3509	21.4791	21.482
Q7T385	atp6v1c1a	V-type proton ATPase subunit C 1-A	TCQQTWDK	8	1065.45	2.2929e-07	125.82	2	21.5657	22.06	NaN	NaN	20.3702	19.9525
Q642H9	rps4x	40S ribosomal protein S4, X isoform	TDITYPTGFMDVVSIEK	17	1914.93	2.8118e-18	92.264	6	24.7801	24.7612	24.6751	24.5847	24.5626	24.5067
Q98TZ8	flot2a	Flotillin-2a	TDKELIATVR	10	1144.65	1.0008e-05	108.1	6	23.4322	23.405	22.7493	23.6391	23.7501	23.8334
Q66HV4	copb1	Coatomer subunit beta	TDLEKGEIK	9	1031.55	3.8346e-05	92.538	0	21.9106	21.8908	21.6611	21.1083	21.4832	21.3127
Q7ZWE9	cmpk	UMP-CMP kinase	TDSEFGQLIDSYIK	14	1614.78	6.0919e-35	130.2	2	23.6197	23.2952	23.6536	23.4362	23.5761	23.5019
P35359	rho	Rhodopsin	TEASSVSSSSVSPA	14	1294.59	0.00062332	72.272	5	24.3001	24.4037	26.6391	NaN	24.3423	24.3791
Q6NWF6	krt8	Keratin, type II cytoskeletal 8	TECENEFVLIKK	12	1508.75	0.0003045	68.536	4	23.1083	23.3192	22.8558	21.2132	NaN	NaN
Q5W8I7	slc17a6a	Vesicular glutamate transporter 2.2	TEEFIQEDAER	11	1365.6	7.4226e-05	66.267	0	20.9926	21.0496	20.2712	20.8537	20.5484	20.3502
Q7SY23	aldh4a1	Delta-1-pyrroline-5-carboxylate dehydrogenase, mitochondrial	TEEIPCVIGNEEVWTK	16	1902.9	8.2459e-18	92.38	2	22.0031	22.3925	22.2294	20.7631	21.0154	20.4263
Q1RM09	basp1	Brain acid soluble protein 1 homolog	TEGASAEESEAPK	13	1304.57	6.4294e-32	126.1	6	22.1847	22.1234	21.875	21.8622	22.0917	22.2836
Q1RM09	basp1	Brain acid soluble protein 1 homolog	TEGASAEESEAPKENK	16	1675.75	0.00601	36.916	2	23.3788	23.2523	23.0208	23.1669	23.1623	23.5341
Q1RM09	basp1	Brain acid soluble protein 1 homolog	TEGASAEESEAPKENKEDAAAATETTNDTAAAAK	34	3378.52	3.2682e-91	105.21	8	24.0635	23.8541	24.118	24.8867	24.7551	24.7276
Q9PUE4	copg2	Coatomer subunit gamma-2	TEIAPVATSK	10	1015.55	0.022472	56.548	1	23.0468	NaN	NaN	NaN	NaN	NaN
A8Y5U1		UPF0600 protein C5orf51 homolog	TEKPDDDYLQNASSILDK	18	2050.97	0.0035199	45.157	1	22.3772	22.4437	22.7448	NaN	NaN	NaN
Q6DHL4	sumo2	Small ubiquitin-related modifier 2	TENNDHINLK	10	1196.58	3.1583e-13	125.54	8	23.4613	23.793	21.445	23.4803	23.577	23.6219
Q6NYG8	dpyd	Dihydropyrimidine dehydrogenase [NADP(+)]	TEQQDDGTWIVDEEQIVHLK	20	2382.13	0.00060283	45.916	5	21.8533	21.5598	21.9163	21.5455	21.4472	21.8503
Q8JFV8	vat1	Synaptic vesicle membrane protein VAT-1 homolog	TESKPDPPPTSASTEAAATAAAAADTPAPAAEK	33	3092.48	1.5792e-230	162.29	7	23.1099	23.5449	23.0104	23.3558	23.4811	23.5484
Q8JFV8	vat1	Synaptic vesicle membrane protein VAT-1 homolog	TESKPDPPPTSASTEAAATAAAAADTPAPAAEKAPEEDTFTYR	43	4302.01	2.925e-273	152.73	3	22.3112	22.1109	22.3791	23.1439	23.2246	23.1611
Q5CZR5	zgc:113413	Natterin-like protein	TEYPMDVGSGYCLGIVGR	18	1972.9	6.7876e-95	142.54	14	24.9913	24.9419	24.9923	25.7947	25.7317	25.7238
A4QNW7	phyhipl	Phytanoyl-CoA hydroxylase-interacting protein-like	TEYTVAVQTASK	12	1296.66	0.005218	60.157	1	NaN	NaN	NaN	20.1651	20.7582	20.2597
Q6IQP3	calua	Calumenin-A	TFDDLTPEESK	11	1280.58	0.0033512	65.179	4	22.2014	22.4703	21.8508	NaN	22.1055	22.0528
Q6NYG8	dpyd	Dihydropyrimidine dehydrogenase [NADP(+)]	TFGLDKDLVTNVSPR	15	1660.88	0.0019944	48.899	1	21.9242	22.1536	21.7903	21.822	22.0558	21.5372
A2VD23	stm	Protein starmaker	TGDSDENKDKPSAEDHTDGNHAGK	24	2524.07	0	219.64	17	24.1291	24.4803	24.1329	23.7159	23.9286	23.9632
Q6P3L0	mvp	Major vault protein	TGEEWLVTVADR	12	1374.68	5.8506e-20	123.95	6	23.8358	24.0387	23.8129	22.38	22.2715	22.3477
Q6TGW5	ostf1	Osteoclast-stimulating factor 1	TGLIPSNYVAEQAESIDNPMHEAAK	25	2684.28	5.1974e-13	60.472	1	NaN	NaN	NaN	23.248	22.9538	22.9853
Q6IQM2	cyc	Cytochrome c	TGQAEGFSYTDANK	14	1487.65	0.0050901	53.981	1	NaN	NaN	NaN	21.9082	21.872	21.4308
Q66I21	aldh8a1	Aldehyde dehydrogenase family 8 member A1	TGVPSDPSNDNGALISK	17	1670.81	0.021278	36.451	1	21.5975	21.9451	21.3553	20.8039	21.3978	21.3522
Q52PJ5	dpysl3	Dihydropyrimidinase-related protein 3	THHSAAEYNVFEGMELR	17	1989.9	0.028454	17.088	0	NaN	NaN	NaN	21.546	21.3609	21.388
Q92005	eef1a	Elongation factor 1-alpha	THINIVVIGHVDSGK	15	1587.87	1.9305e-07	81.656	17	25.4045	25.6488	25.1729	24.7321	25.547	25.6781
Q6PH37	sult1st1	Cytosolic sulfotransferase 1	THLPVQLIPK	10	1144.7	0.0022371	58.699	7	22.2886	22.5422	22.1029	22.0596	22.1838	22.3333
Q8JH71	aldob	Fructose-bisphosphate aldolase B	THQFPALSTEQK	12	1385.69	1.3082e-32	135.94	11	26.7046	26.9984	26.8494	26.5667	26.7264	26.6451
Q8JH71	aldob	Fructose-bisphosphate aldolase B	THQFPALSTEQKK	13	1513.79	0.0010756	52.008	1	24.6064	24.4118	NaN	24.0362	24.2399	NaN
Q8JH70	aldocb	Fructose-bisphosphate aldolase C-B	THQYPALTAEQK	12	1385.69	3.5929e-151	183.81	5	25.0608	24.8408	24.8493	25.069	25.2164	25.2508
P13104	tpma	Tropomyosin alpha-1 chain	TIDDLEDELYAQK	13	1551.73	3.0165e-39	133.32	39	28.9191	28.8475	28.8169	28.4395	28.6473	28.4225
Q92005	eef1a	Elongation factor 1-alpha	TIEKFEK	7	893.486	0.020634	86.833	0	24.0259	24.4122	23.9555	22.6012	23.0368	23.0232
Q90Z10	rpl13	60S ribosomal protein L13	TIGISVDSR	9	946.508	0.007812	79.148	5	23.4444	NaN	23.5504	22.9085	23.3873	23.091
Q1LVF0	lamc1	Laminin subunit gamma-1	TIMDLLEEAQASK	13	1447.72	0.0030671	61.409	5	20.862	20.8989	20.461	21.0595	21.3933	20.5811
Q642H9	rps4x	40S ribosomal protein S4, X isoform	TIRYPDPLIK	10	1214.7	0.0023132	66.663	3	22.0399	22.4664	22.0867	20.4644	20.8574	21.4183
Q7SXP4	srsf1a	Serine/arginine-rich splicing factor 1A	TKDVEDVFYK	10	1242.61	0.0024157	65.842	4	22.5444	22.8017	22.4918	21.6608	22.1312	21.4651
Q7ZUW2	hyou1	Hypoxia up-regulated protein 1	TLAQDFAEQPIKDAVITVPAYFNQAER	27	3034.54	1.1138e-47	93.166	4	21.0826	22.5636	20.5479	23.684	24.002	23.4031
Q800G8;Q8JH68	mxb;mxa	Interferon-induced GTP-binding protein MxB;Interferon-induced GTP-binding protein MxA	TLGILTKPDLVDK	13	1411.83	0.0087059	45.891	2	NaN	24.325	23.928	23.6816	23.9017	23.9886
O57521	hsp90ab1	Heat shock protein HSP 90-beta	TLTLIDTGIGMTK	13	1362.74	2.1789e-66	148.96	39	26.4098	26.4073	26.313	26.3622	26.4722	26.3058
P62084	rps7	40S ribosomal protein S7	TLTNVHDAILEDLVFPSEIVGK	22	2409.28	2.8062e-77	115.85	12	25.2684	24.9301	25.0404	25.0947	25.2844	25.5835
Q6NYS8	ddost	Dolichyl-diphosphooligosaccharide--protein glycosyltransferase 48 kDa subunit	TLVLLDNPNIR	11	1266.73	0.022459	43.68	0	NaN	NaN	NaN	20.3252	20.7364	20.3229
O42363	apoa1	Apolipoprotein A-I;Proapolipoprotein A-I	TMAAPYAEEYKEQLVK	16	1869.92	2.613e-17	93.424	6	22.9651	23.2248	22.7011	25.6356	24.2257	25.0837
O42364	apoeb	Apolipoprotein Eb	TMMEQNADDVK	11	1280.54	1.2909e-23	134.3	17	25.5171	25.6684	25.502	25.8616	25.9952	26.1079
O73872	sod1	Superoxide dismutase [Cu-Zn]	TMVIHEKEDDLGKGGNEESLK	21	2328.13	3.4963e-13	67.928	6	23.2811	23.504	23.1577	23.4846	23.3439	23.1903
Q7SXG4	uba2	SUMO-activating enzyme subunit 2	TMVQALQDK	9	1032.53	0.040803	54.539	1	NaN	NaN	NaN	22.7579	22.475	22.3549
Q1LVF0	lamc1	Laminin subunit gamma-1	TNEVVCTNCPTGTTGK	16	1737.77	3.3988e-29	106.6	6	21.6321	21.7367	21.5877	21.221	21.4157	21.4603
O42248	gnb2l1	Guanine nucleotide-binding protein subunit beta-2-like 1	TNHIGHTGYLNTVTVSPDGSLCASGGK	27	2742.3	1.084e-90	113.15	12	25.4502	25.5571	25.3074	25.747	25.7398	25.6111
Q66HV4	copb1	Coatomer subunit beta	TNNVTEHEDTDKYR	14	1720.77	0.00028583	64.244	3	21.4422	21.9128	20.9557	21.1945	21.9327	22.2036
Q568V3	nccrp1	F-box only protein 50	TNTEVLPYDTSGIPPGVVICQLPQHR	26	2890.46	1.7421e-20	69.071	6	NaN	NaN	20.7939	22.8124	22.6546	22.7347
Q90XG0	tpi1b	Triosephosphate isomerase B	TNVSEAVANSVR	12	1245.63	2.2267e-113	174.89	2	25.212	25.1466	NaN	25.9642	25.7599	25.8816
Q6NUW5	anp32e	Acidic leucine-rich nuclear phosphoprotein 32 family member E	TPAEVAELVVDNCR	14	1571.76	4.6837e-08	73.927	3	22.5107	22.606	22.6118	23.9331	24.206	24.1545
Q568L5	akr1a1b	Alcohol dehydrogenase [NADP(+)] B	TPAQIIIR	8	910.56	0.00010138	121.09	4	22.5011	22.9793	NaN	22.8449	22.6607	22.7386
Q6PH19	gatm	Glycine amidinotransferase, mitochondrial	TPDFSSTGMYAAMPR	15	1630.71	0.0011985	58.079	2	NaN	NaN	NaN	23.7778	23.8576	23.5255
Q7SXP2	nae1	NEDD8-activating enzyme E1 regulatory subunit	TPESISEQEIK	11	1259.62	7.5032e-39	142.97	3	21.7942	22.2509	NaN	21.6272	21.5643	NaN
Q6NWC6	cpsf6	Cleavage and polyadenylation specificity factor subunit 6	TPLSEAEFEEIMNR	14	1664.77	4.2796e-27	119.87	4	23.0365	23.0255	22.6712	22.1724	22.3012	22.3758
Q98TT6	eif4ebp3l	Eukaryotic translation initiation factor 4E-binding protein 3-like	TPPCCLPQIPGVTIPSLHPVSK	22	2397.25	0.0010579	28.299	2	22.6809	22.8792	23.0744	22.7429	21.7428	22.6314
Q6P3H7	rbbp4	Histone-binding protein RBBP4	TPTSDVLVFDYTK	13	1484.74	0.0018993	68.972	3	NaN	NaN	NaN	23.1423	23.2829	23.2164
Q8JFV8	vat1	Synaptic vesicle membrane protein VAT-1 homolog	TRDYVEEVR	9	1165.57	0.022297	50.194	3	21.5976	21.8209	21.3641	21.8392	22.1468	22.1245
P35359	rho	Rhodopsin	TSAVYNPCIYICMNK	15	1832.83	1.7965e-104	162.31	6	22.0607	21.9718	21.9315	23.2545	23.3764	23.4717
Q9PV90	rplp0	60S acidic ribosomal protein P0	TSFFQALGITTK	12	1312.7	2.8318e-11	102.87	2	20.8309	NaN	NaN	22.3204	22.1304	22.1969
Q6NZ09	adrm1b	Proteasomal ubiquitin receptor ADRM1	TSGNVEDDLIIFPDDCEFK	19	2212.98	2.1527e-165	174.65	9	24.6786	24.7251	24.5525	24.218	24.3336	24.3925
Q6NZ09	adrm1b	Proteasomal ubiquitin receptor ADRM1	TSGNVEDDLIIFPDDCEFKR	20	2369.08	4.9378e-47	105.79	4	23.0619	23.1069	22.768	23.6025	23.6479	23.4691
Q6ZM19	eif6	Eukaryotic translation initiation factor 6	TSIEDQDELSSLLQVPLVAGTVNR	24	2583.34	8.8733e-07	39.645	4	20.876	20.4894	NaN	21.7561	NaN	22.1413
Q7ZVY5	cs	Citrate synthase, mitochondrial	TSIGQITVDMVYGGMR	16	1726.84	3.4438e-28	101.53	5	21.4431	22.5763	NaN	23.9764	24.1774	24.0731
F1Q8X5	fermt2	Fermitin family homolog 2	TSNTLGDITSIPELADYVK	19	2036.03	1.8224e-44	107.41	3	NaN	22.4151	22.4568	22.0387	22.0565	22.1591
Q1LVF0	lamc1	Laminin subunit gamma-1	TSSDIDELNRK	11	1276.63	0.033509	30.858	0	20.7197	NaN	19.9669	20.3757	19.9977	21.1193
Q5CZR5	zgc:113413	Natterin-like protein	TSSWSMTK	8	926.417	0.022348	87.639	1	23.2785	23.4197	22.9772	21.3818	21.4481	21.4608
Q6PBY1	rps3a	40S ribosomal protein S3a	TSYAQHQQVR	10	1216.59	3.8593e-14	126.07	5	NaN	17.4714	24.1822	23.5524	23.8761	25.0056
Q8JGS0	snrpc	U1 small nuclear ribonucleoprotein C	TTAAFQQGK	9	950.482	0.0084119	80.455	2	NaN	21.6704	NaN	21.0032	21.6066	21.456
F6P3G4;F1QGH9	psmd11a;psmd11b	26S proteasome non-ATPase regulatory subunit 11A;26S proteasome non-ATPase regulatory subunit 11B	TTANAIYCPPK	11	1234.6	1.3052e-06	94.465	3	NaN	22.0938	NaN	24.2021	NaN	NaN
Q7ZUW2	hyou1	Hypoxia up-regulated protein 1	TTDEEKEADMKPK	13	1520.7	5.0001e-19	112.44	5	NaN	NaN	23.9558	23.6944	23.8181	23.9904
Q7T3F7	chordc1	Cysteine and histidine-rich domain-containing protein 1	TTDFSDFLSIAGCTK	15	1661.76	4.0689e-06	50.305	0	NaN	NaN	NaN	20.3685	21.0864	20.5475
Q5PR98	ndrg2	Protein NDRG2	TTEMQEIAITEEKPLLPGQSDAVK	24	2627.34	7.8384e-78	113.65	11	24.8293	24.9013	24.8051	25.6187	25.7176	25.6201
O42363	apoa1	Apolipoprotein A-I;Proapolipoprotein A-I	TTFAQMYETIAK	12	1402.68	6.3606e-20	122.33	16	25.9095	26.1116	26.1287	27.7824	27.9469	27.729
Q7ZVF9;Q7ZVI7	actbb;actba	Actin, cytoplasmic 2;Actin, cytoplasmic 2, N-terminally processed;Actin, cytoplasmic 1;Actin, cytoplasmic 1, N-terminally processed	TTGIVMDSGDGVTHTVPIYEGYALPHAILR	30	3182.61	2.0978e-43	83.312	10	24.1165	24.5667	24.2504	26.3234	26.3695	26.4935
Q90473	hspa8	Heat shock cognate 71 kDa protein	TTPSYVAFTDTER	13	1486.69	0.001329	72.891	10	25.6035	25.5459	25.5154	27.0191	27.1147	27.1264
A1L1M4	ppp4r2b	Serine/threonine-protein phosphatase 4 regulatory subunit 2-B	TTSDASASGIGGPLGSSVK	19	1690.84	0.017529	34.174	3	21.5215	21.4314	21.2493	20.7886	20.8645	20.9281
A1L260	murc	Muscle-related coiled-coil protein	TVAEGQEGAEAEPAVTPPK	19	1879.92	0.014132	35.133	5	20.7761	20.9666	20.0558	20.2812	20.4792	20.5495
Q6NWX7	ntmt1	N-terminal Xaa-Pro-Lys N-methyltransferase 1	TVDLVDVTQEFLDK	14	1620.82	0.00046726	73.834	3	21.7952	21.8018	21.8406	NaN	NaN	NaN
Q7ZUW2	hyou1	Hypoxia up-regulated protein 1	TVLSANAEHTAQIEGLMDDIDFK	23	2517.21	1.5557e-12	66.467	3	23.6374	NaN	NaN	23.0061	23.4387	NaN
Q8JFV8	vat1	Synaptic vesicle membrane protein VAT-1 homolog	TVNDVTVFGTASASK	15	1495.75	1.1271e-22	106.6	11	22.9087	23.3824	23.2881	23.7308	23.6859	23.8306
Q08CK7	igf2bp1	Insulin-like growth factor 2 mRNA-binding protein 1	TVNELQNLTAAEVVVPR	17	1852.01	6.8294e-168	178	12	22.7124	22.5222	22.1364	24.3242	24.4202	24.3787
Q9PW80	igf2bp3	Insulin-like growth factor 2 mRNA-binding protein 3	TVNELQNLTSAEVVVPR	17	1868	1.1723e-133	170.11	6	21.3354	21.0552	21.988	23.5706	23.6994	22.6681
Q9PUE4	copg2	Coatomer subunit gamma-2	TVPLATAPITEHK	13	1376.77	0.0015771	50.088	3	22.4228	22.5718	NaN	17.5905	NaN	22.8534
Q5XJ54	glrx3	Glutaredoxin 3	TVSLENR	7	817.429	0.031035	95.352	4	22.2386	22.4335	22.1567	22.0887	22.4586	22.4692
Q9I8L5	fabp10a	Fatty acid-binding protein 10-A, liver basic	TVTNSFTIGK	10	1066.57	0.0044631	74.841	4	24.0325	24.1979	23.9593	23.6221	23.6792	23.5156
Q7SY23	aldh4a1	Delta-1-pyrroline-5-carboxylate dehydrogenase, mitochondrial	TVVQAEIDAAPELIDFFR	18	2033.05	0.00037417	53.453	4	18.4193	19.0862	NaN	21.7131	21.103	21.4131
Q6TGS6	yars	Tyrosine--tRNA ligase, cytoplasmic	TVVSGLVAYITEEQLQDR	18	2020.05	2.9299e-58	124.29	3	NaN	NaN	NaN	21.088	21.3467	21.1582
Q98874	erh	Enhancer of rudimentary homolog	TYADYESVNECMEGVCK	17	2053.81	1.218e-104	156.49	6	22.8881	23.2909	22.7114	23.2055	23.0716	23.1974
F6P3G4	psmd11a	26S proteasome non-ATPase regulatory subunit 11A	TYEASLETIQNMSK	14	1613.76	0.00056579	72.898	3	22.6115	NaN	NaN	22.3713	22.2332	22.0771
F6P3G4;F1QGH9	psmd11a;psmd11b	26S proteasome non-ATPase regulatory subunit 11A;26S proteasome non-ATPase regulatory subunit 11B	TYHALSNLPK	10	1142.61	0.041964	26.707	1	24.1589	24.383	24.0902	26.8617	26.9588	27.0542
Q5CZR5	zgc:113413	Natterin-like protein	TYPTNLEIIGGQGGSSFSFTGENNGASLEK	30	3074.45	1.1217e-151	139.31	6	23.762	23.8539	23.5711	23.9518	24.0702	24.0097
Q7ZVB2	aldh9a1a	Aldehyde dehydrogenase family 9 member A1-A	VAANLQAGTCYINNYNVGPVEVPFGGYK	28	3014.46	3.8854e-33	73.676	2	NaN	NaN	NaN	23.4464	23.5963	23.6103
Q7ZT42	snd1	Staphylococcal nuclease domain-containing protein 1	VADISGETQK	10	1046.52	0.020672	57.174	1	22.3054	22.0712	21.9715	21.0942	21.6851	21.6527
Q7ZT42	snd1	Staphylococcal nuclease domain-containing protein 1	VADISGETQKAK	12	1245.66	0.027768	30.729	1	NaN	NaN	NaN	NaN	NaN	NaN
Q7SX99	fh	Fumarate hydratase, mitochondrial	VADKVSALTGLPFVTAANK	19	1901.06	6.4575e-05	57.414	1	22.3918	NaN	NaN	NaN	22.0283	NaN
Q6TH15	eif3d	Eukaryotic translation initiation factor 3 subunit D	VADWTGATYQDK	12	1353.62	8.1888e-05	86.803	3	21.8215	22.3102	21.9564	NaN	NaN	NaN
Q6P3L0	mvp	Major vault protein	VAGDEWLFEGPGTYIPR	17	1905.93	9.3502e-07	74.428	5	24.1416	24.2193	24.1334	22.7339	23.0706	22.8679
Q6DHL4;Q6NV25;Q6DI05	sumo2;sumo3l;sumo3	Small ubiquitin-related modifier 2;Small ubiquitin-related modifier 3-like;Small ubiquitin-related modifier 3	VAGQDGSVVQFK	12	1233.64	4.5039e-38	140.63	6	25.3645	25.49	25.2471	25.4014	25.4119	25.3343
Q90XG0	tpi1b	Triosephosphate isomerase B	VAHALENGLGVIACIGEK	18	1849.97	1.9905e-63	128.38	17	26.4072	26.0884	26.1272	26.1299	26.2462	26.0957
Q1MTI4	tpi1a	Triosephosphate isomerase A	VAHCLESDLGVIACIGEK	18	1969.96	3.5355e-13	79.326	3	23.4387	23.5954	23.5114	24.2432	24.3896	24.1568
Q7ZUW2	hyou1	Hypoxia up-regulated protein 1	VAIVKPGVPMEIVLNK	16	1706.02	8.6883e-07	74.296	4	23.6139	23.6525	23.3226	23.792	23.9788	24.1914
Q7ZVF9;Q7ZVI7	actbb;actba	Actin, cytoplasmic 2;Actin, cytoplasmic 2, N-terminally processed;Actin, cytoplasmic 1;Actin, cytoplasmic 1, N-terminally processed	VAPEEHPVLLTEAPLNPK	18	1953.06	5.8923e-52	115.66	4	NaN	NaN	23.6163	24.1026	24.2892	24.3198
Q8UVK2	supt6h	Transcription elongation factor SPT6	VAPYRPDQQVEEDDDLMDESQGK	23	2663.17	0.00043543	30.976	1	21.9797	22.463	22.5855	22.5483	NaN	21.624
Q503Q1	spata18	Mitochondria-eating protein	VAQDQLDLYK	10	1191.61	0.033205	48.091	1	24.4227	24.5578	24.3036	NaN	NaN	NaN
B0UXP9	impdh2	Inosine-5-monophosphate dehydrogenase 2	VAQGVSGAVQDK	12	1157.6	3.732e-12	107.17	5	22.0118	22.3511	21.9558	21.5213	21.7088	21.9665
Q5RGV1;Q6GMG5	impdh1b;impdh1a	Inosine-5-monophosphate dehydrogenase 1b;Inosine-5-monophosphate dehydrogenase 1a	VAQGVSGSVQDK	12	1173.6	7.8945e-05	50.088	1	NaN	NaN	NaN	NaN	NaN	NaN
Q58EG2	erlin1	Erlin-1	VAQVAEIQFQQK	12	1387.75	0.0014471	71.153	1	NaN	21.739	NaN	21.6732	21.8113	21.7484
P79735	ran	GTP-binding nuclear protein Ran	VASETALPDEDDDL	14	1488.65	0.019127	40.373	6	26.4576	26.4266	26.3722	26.1914	26.2689	26.234
Q5CZR5	zgc:113413	Natterin-like protein	VATEEIK	7	788.428	0.033944	94.662	1	25.9515	26.0684	25.63	25.3393	25.8577	26.0103
Q5XJ10	gapdh	Glyceraldehyde-3-phosphate dehydrogenase	VCDLMAHMASK	11	1261.56	9.5567e-07	97.299	5	21.9769	21.695	21.736	25.546	25.4959	25.6047
Q5XJ10	gapdh	Glyceraldehyde-3-phosphate dehydrogenase	VCDLMAHMASKE	12	1390.6	8.106e-09	96.866	7	22.7672	22.8669	22.8275	26.0157	26.1372	26.1463
Q8AYN0;Q9W6A7	opn1lw2;opn1lw1	Red-sensitive opsin-2;Red-sensitive opsin-1	VCIMQLFGK	9	1094.56	0.022273	64.42	3	20.7701	20.171	20.4659	22.7036	22.3783	22.6872
Q66I22	srrt	Serrate RNA effector molecule homolog	VCLSEPQPER	10	1213.58	0.0046333	72.848	3	20.9189	21.026	20.9181	NaN	NaN	NaN
Q90473	hspa8	Heat shock cognate 71 kDa protein	VCNPIITK	8	943.516	0.0083606	109.11	6	26.6077	26.7321	26.5836	26.5774	26.5875	26.5856
Q32PR0;Q66I51	tmem55ba;tmem55bb	Transmembrane protein 55B-A;Transmembrane protein 55B-B	VCQSLISVEGK	11	1218.63	0.03486	50.484	1	19.9965	21.0527	20.333	NaN	20.4459	20.2865
A2RV29	znf346	Zinc finger protein 346	VCSAVLISESQK	12	1319.68	8.9356e-15	113.95	3	24.4129	24.4852	23.1933	24.4914	23.6222	23.574
Q6TGS6	yars	Tyrosine--tRNA ligase, cytoplasmic	VDAQFGGVDQR	11	1190.57	7.8824e-19	129.34	5	NaN	22.822	23.163	23.0072	22.9397	22.9986
Q8AYN0;Q9W6A7	opn1lw2;opn1lw1	Red-sensitive opsin-2;Red-sensitive opsin-1	VDDGSEVSTSK	11	1122.5	0.0048537	62.088	1	21.2709	20.7371	21.0268	19.9102	21.3915	22.1758
O42364	apoeb	Apolipoprotein Eb	VDELTSLLAPYSQK	14	1562.82	7.1381e-06	79.614	8	23.3581	23.1226	23.1738	26.0168	26.0486	25.8871
Q6NXA4	ilf3	Interleukin enhancer-binding factor 3 homolog	VDEPVSTQETLPPVIK	16	1750.94	0.031596	33.872	1	21.8691	22.134	21.8799	22.3865	NaN	22.4809
Q7ZVF3	sdha	Succinate dehydrogenase [ubiquinone] flavoprotein subunit, mitochondrial	VDEYDYSKPLQGQVK	15	1767.87	4.0676e-27	109.07	6	22.8914	22.7931	22.9872	22.902	23.1122	22.9394
Q3B7Q7	nubp2	Cytosolic Fe-S cluster assembly factor nubp2	VDGAVLVTTPQAVSTGDVR	19	1884	0.0067921	39.905	2	20.944	21.6539	20.9778	21.5492	21.6524	21.5588
O57521	hsp90ab1	Heat shock protein HSP 90-beta	VDHGEPIGR	9	978.488	1.1753e-64	161.27	6	25.4889	NaN	25.3359	25.0243	25.3381	25.438
Q1MTD3	rnmt	mRNA cap guanine-N7 methyltransferase	VDKDSIGSSFDSSQTSTSSSSSSVK	25	2509.13	6.7596e-10	50.189	5	22.668	22.6685	22.6248	22.3767	22.0679	22.1783
Q8JH71	aldob	Fructose-bisphosphate aldolase B	VDKGTAGLAGTDGETTTQGLDGLSER	26	2548.23	2.7717e-120	134.03	6	26.2145	26.347	26.2372	26.7388	26.7883	26.8904
Q8JH70	aldocb	Fructose-bisphosphate aldolase C-B	VDKGVVPLAGTNGETTTQGLDGLSER	26	2613.32	2.7524e-10	51.473	2	NaN	NaN	NaN	22.2681	22.0432	22.1636
Q9DGK4	tpt1	Translationally-controlled tumor protein homolog	VDPFMANAPAEVK	13	1387.68	2.036e-05	80.371	6	24.6322	24.807	24.7824	25.0338	25.1492	25.1731
Q9DGK4	tpt1	Translationally-controlled tumor protein homolog	VDPFMANAPAEVKK	14	1515.78	0.0054907	33.842	4	NaN	NaN	23.6722	23.8311	23.8699	23.6799
Q6PC29	ywhag1	14-3-3 protein gamma-1	VDREQLVQK	9	1113.61	0.00038093	106.4	6	24.1782	24.301	24.3397	24.1784	24.3772	24.3493
A5PLC8	ptmab	Prothymosin alpha-B	VDSATEISAK	10	1019.51	0.0044328	81.017	7	28.1565	28.2842	27.994	27.9605	28.2851	28.2997
Q7SXM7	prpf31	U4/U6 small nuclear ribonucleoprotein Prp31	VDSFHESADGK	11	1190.52	0.0053203	57.885	0	NaN	19.4001	NaN	18.5041	18.4414	18.5209
A9JRC7	ppp4cb	Serine/threonine-protein phosphatase 4 catalytic subunit B	VDSPVTVCGDIHGQFYDLK	19	2149.01	6.4262e-08	63.302	2	NaN	NaN	NaN	22.7167	NaN	22.7136
Q6NSN5	adssl1	Adenylosuccinate synthetase isozyme 1	VDVESELKK	9	1045.57	0.024332	62.558	0	20.8341	NaN	NaN	NaN	NaN	NaN
Q98TZ8	flot2a	Flotillin-2a	VDYLSSLGK	9	980.518	0.0080278	77.662	2	NaN	NaN	NaN	22.4015	22.3247	22.5806
Q6IQ97	rbm4.1	RNA-binding protein 4.1	VEDAMEAISGLDNTAFQGK	19	1994.93	1.0171e-94	144.68	6	22.8371	22.8612	22.6659	22.6947	22.84	22.693
P85001	cep290	Centrosomal protein of 290 kDa	VEEDDPVMAAVNAKVEEWK	19	2158.03	0.037827	22.051	1	22.1945	22.978	22.7237	24.8345	24.7941	24.9806
Q08CH7	rsph10b	Radial spoke head 10 homolog B	VEEETFRLR	9	1177.61	0.02953	50.805	2	NaN	22.7766	23.1252	22.5741	22.7393	22.8114
Q5PRA2	dhtkd1	Probable 2-oxoglutarate dehydrogenase E1 component DHKTD1, mitochondrial	VEELCPFPTEALQQELNK	18	2144.05	1.2167e-13	83.758	4	21.5007	21.1263	21.3223	20.8004	21.0131	21.1615
B3DJT0	sart3		VEGSLEDWDAAVQK	14	1545.73	0.0049967	54.09	1	21.968	22.028	21.7506	NaN	NaN	NaN
Q6GMK8;Q7SXP8	gmppaa;gmppab	Mannose-1-phosphate guanyltransferase alpha-A;Mannose-1-phosphate guanyltransferase alpha-B	VEGTPSDPNPNDPYAK	16	1699.77	1.0278e-05	64.565	5	21.9413	21.9412	22.0291	21.7761	21.6101	21.4374
Q5SNX7	galc	Galactocerebrosidase	VEIGGDAQTTDGTEPSHMHSK	21	2195.98	0.00054789	34.148	2	NaN	NaN	20.7876	NaN	21.104	21.6497
Q90473	hspa8	Heat shock cognate 71 kDa protein	VEIIANDQGNR	11	1227.62	6.1695e-89	167.12	7	27.7575	27.9151	27.5572	27.4566	27.5082	27.5853
P79733	rrm2	Ribonucleoside-diphosphate reductase subunit M2	VENPFDFMENISLEGK	16	1867.87	0.00015027	52.172	1	NaN	19.2042	19.8963	20.1641	20.3929	20.4414
Q7ZWA3	rbmx	RNA-binding motif protein, X chromosome	VEQATKPQFETSGR	14	1576.78	1.7107e-07	83.633	3	22.4522	23.1559	22.3684	22.4828	22.9285	23.0888
Q1JPX3	farsa	Phenylalanine--tRNA ligase alpha subunit	VEQLDGGVDSQDVSAALGVDHQLVVGAVK	29	2904.48	1.1693e-139	132.78	4	22.0834	21.9053	22.5755	23.386	23.4368	23.55
Q71N41	gamt	Guanidinoacetate N-methyltransferase	VESFPIEEHWIIECNDGVFQR	21	2603.21	2.2865e-24	89.011	6	23.6808	23.5423	23.5472	25.118	25.1453	24.9828
Q6DGY7	crygnb	Gamma-crystallin N-B	VESGAWICYDHPDFK	15	1822.8	9.4413e-41	126.16	12	26.111	26.2457	26.514	25.4464	25.4173	25.3499
Q7ZUW2	hyou1	Hypoxia up-regulated protein 1	VESVFETIVEEKEEESTLTK	20	2325.15	3.9155e-98	141.31	4	24.5181	24.4003	24.438	24.5557	24.7072	24.6445
P62084	rps7	40S ribosomal protein S7	VETFAGVYKK	10	1140.62	0.046271	27.428	1	21.6502	21.5169	20.897	21.0808	21.4166	21.9178
Q92005	eef1a	Elongation factor 1-alpha	VETGVLKPGMVVTFAPANVTTEVK	24	2486.35	1.9108e-153	156.88	36	29.8213	29.8151	29.7826	29.62	29.7528	29.7921
Q9I9P9	smad2	Mothers against decapentaplegic homolog 2	VETPVLPPVLVPR	13	1414.85	0.022334	45.28	1	21.9074	22.2714	21.6285	21.483	21.4696	21.5648
Q6NSN5	adssl1	Adenylosuccinate synthetase isozyme 1	VEVEYETFPGWK	12	1482.7	0.028789	39.581	0	23.8093	23.6427	23.5289	22.552	22.7397	22.3267
Q8AWW7	ruvbl1	RuvB-like 1	VEVGDVIYIEANSGAVK	17	1761.91	0.014457	32.858	0	20.9265	21.0513	NaN	NaN	NaN	NaN
Q7T2A5	eif3l	Eukaryotic translation initiation factor 3 subunit L	VFAEEVQQQAQLSTIR	16	1845.96	2.3603e-45	124.25	1	NaN	NaN	21.2323	22.2341	21.9047	22.123
Q9DGE0	map2k6	Dual specificity mitogen-activated protein kinase kinase 6	VFCDSPSPNPK	11	1246.57	4.8856e-05	68.484	1	20.7681	21.0483	20.9132	20.8969	21.1081	20.9511
Q6PI52	calm1a	Calmodulin	VFDKDGNGYISAAELR	16	1753.86	3.4517e-103	153.75	18	27.8436	28.149	27.865	27.9676	28.1302	28.0982
A9C3R9	rpe65b	All-trans-retinyl ester 13-cis isomerohydrolase	VFESCEELAEPIPAHVSGK	19	2098	0.00017581	53.958	3	22.9422	23.0559	22.6623	22.4495	22.3752	22.2706
Q6PBY1	rps3a	40S ribosomal protein S3a	VFEVSLADLQNDEVAFRK	18	2079.06	5.7089e-45	109.04	4	21.903	21.4016	21.4801	21.7683	21.8261	21.5568
Q6DGY7	crygnb	Gamma-crystallin N-B	VFGDGAWVMYEEPNFR	16	1915.86	3.6249e-07	77.746	3	19.4323	NaN	19.9891	21.3715	21.5246	21.8322
Q7T070	rhbg	Ammonium transporter Rh type B	VFLEAADNSQWSAQTK	16	1793.86	1.4222e-23	100.23	5	22.0684	22.3765	22.1596	21.319	21.61	21.2339
Q1JPX3	farsa	Phenylalanine--tRNA ligase alpha subunit	VFNAIPAEGLPQNQLMK	17	1868.98	0.014195	40.493	1	22.8807	22.9875	22.7216	22.5116	22.3736	22.5305
Q6NZS4	rtcb	tRNA-splicing ligase RtcB homolog	VFSTTPDDLDMHVIYDVSHNIAK	23	2616.25	2.2321e-06	48.077	1	NaN	NaN	19.3939	21.2827	21.151	21.5583
Q6P3L0	mvp	Major vault protein	VGAYLPGAHEEVVDIVSAFILTDK	24	2542.33	1.052e-05	32.956	3	NaN	NaN	NaN	20.8598	20.641	20.6761
Q6P3L0	mvp	Major vault protein	VGAYLPGAHEEVVDIVSAFILTDKK	25	2670.43	3.7589e-20	67.827	3	19.6866	20.5388	19.8653	22.6426	22.5711	22.8005
Q9I9P9	smad2	Mothers against decapentaplegic homolog 2	VGETFHASQPSLTVDGFTDPSNSER	25	2677.23	5.9887e-06	34.437	1	NaN	22.131	22.1957	21.9673	22.1762	22.4904
Q5XJ10	gapdh	Glyceraldehyde-3-phosphate dehydrogenase	VGINGFGR	8	818.44	4.1115e-05	107.32	2	NaN	NaN	NaN	NaN	NaN	NaN
Q5RGV1;Q6GMG5	impdh1b;impdh1a	Inosine-5-monophosphate dehydrogenase 1b;Inosine-5-monophosphate dehydrogenase 1a	VGMGCGSICITQEVMACGRPQGTSVYK	27	2945.33	2.2778e-65	101.86	3	NaN	NaN	NaN	23.086	22.7721	22.7107
Q7ZW47	stau2	Double-stranded RNA-binding protein Staufen homolog 2	VGTEVTTGTGPNKK	14	1387.73	6.6644e-29	124.07	6	21.8761	21.7232	21.8505	21.4008	21.8963	21.6368
Q7T385	atp6v1c1a	V-type proton ATPase subunit C 1-A	VGTLDVLVGLSDELAK	16	1627.9	0.012666	42.095	1	21.6744	21.6314	21.4165	22.9043	23.3433	23.6116
A9JRE2	mri1	Methylthioribose-1-phosphate isomerase	VGTYQLAIAAK	11	1133.64	0.00033098	88.948	6	22.4852	22.581	22.2276	23.0497	22.9615	23.0022
Q7SXM7	prpf31	U4/U6 small nuclear ribonucleoprotein Prp31	VGYDLKEEIER	11	1349.68	0.0018849	48.998	0	21.3402	NaN	20.8447	20.0975	20.0013	NaN
Q9PVK4;Q6DGK2	ldhba;ldhbb	L-lactate dehydrogenase B-A chain;L-lactate dehydrogenase B-B chain	VHPVSTMVK	9	996.543	0.0060009	91.087	6	23.3543	23.5748	23.343	24.4461	24.747	24.5879
Q1MTI4	tpi1a	Triosephosphate isomerase A	VIADNVK	7	757.433	0.029061	90.777	1	23.1887	23.3713	23.1627	23.5644	23.6497	23.8437
Q6PH37	sult1st1	Cytosolic sulfotransferase 1	VIASGTELADNMTTSPR	17	1761.86	6.0346e-105	157.91	6	23.3156	23.5249	23.396	23.0148	23.0563	23.0554
Q90275	cdh2	Cadherin-2	VIDVNESPNFDPNPK	15	1683.81	4.4754e-12	60.55	1	22.4102	22.5668	22.485	22.3457	22.417	21.9713
Q32PL1	ppp1r7	Protein phosphatase 1 regulatory subunit 7	VIENLDSLSSLESLFLGTNK	20	2178.14	1.1785e-22	87.352	13	22.0334	21.6368	21.4397	22.9679	22.8071	23.0357
[truncated: 233 more rows]
