# Supplementary material for: Quantitative proteomics analysis of zebrafish exposed to sub-lethal dosages of β-methyl-amino-L-alanine (BMAA)
Source: Sci Rep. 2016 Jul 12;6:29631. doi: 10.1038/srep29631 (PMC4940735; doi:10.1038/srep29631)
Supplement: Supplementary Dataset S3 [file srep29631-s4.xls]

## Sheet: Sheet1
Quantitative proteomics analysis of zebrafish exposed to sub-lethal dosages of b-methyl-amino-L-alanine (BMAA)
Ann Kristin Frøyset, Essa Ahsan Khan, and Kari Espolin Fladmark
Department of Molecular Biology, University of Bergen, Thormøhlensgate 55, 5020 Bergen, Norway
Uniprot Acc No.	Protein names	Gene names	Mol. weight [kDa]	Peptides	Razor + unique peptides	Unique peptides	Sequence coverage [%]	Score	p-value	Fold change BMAA_CTR	Student's t-test Significant BMAA_CTR	BMAA_1	BMAA_2	BMAA_3	CTR_1	CTR_2	CTR_3
Q9DDG2;A0A0B5JK07;Q9W768		mdkb	16.194	3	3	3	23.8	7.4465	0.00205411	2.06324	+	23.1195	22.8876	22.7034	21.9086	21.9721	21.695
Q6PE26;A0A0B5JPZ1;Q6NV30;A0A0R4IZM7;A0A0R4ILP1;Q9PUC1		calr3a	48.54	22	22	14	56.9	304.14	9.74688e-06	1.98282	+	28.9976	29.0344	28.9674	28.0573	28.0227	27.9566
A0A0G2KG61;M4MD44		akt1	52.804	1	1	1	2.4	2.0995	0.00559113	2.83836	+	24.3336	24.5882	23.6987	22.5354	22.7756	22.7944
A0A0G2KL94;E7F1Q8		FP102272.1	23.289	4	2	2	22.1	5.2918	0.000202435	2.14771	+	23.0651	23.0246	NaN	21.9656	21.8699	21.9907
A0A0R4IA72;Q5RGQ4;A7M796		ryr3	550.48	7	7	7	2.5	18.435	0.00607034	2.00779	+	23.9297	23.8319	23.3987	22.7496	22.8614	22.5325
F8W4C0;A0A0R4IDG5;F1QXB0;A0A0R4IB07		sptbn2	269.84	11	11	9	6.9	37.447	5.45108e-05	2.27213	+	25.6928	25.6705	25.639	24.5273	24.3583	24.5645
A0A0R4ICX9;Q6PCR7	Eukaryotic translation initiation factor 3 subunit A	eif3a	151.56	12	12	12	10.9	28.531	4.49143e-05	2.49119	+	25.7329	25.7334	25.8449	24.5641	24.4306	24.3661
K7DY51;A2BHA6;A2BHA7;K7DYA2;A2BHA8;A2BHA9;A2BHB0;A2BHB2;Q6P0K2;A0A0R4ID65		srsf7a	7.9767	2	2	2	28.8	7.7124	0.0394933	2.01463	+	24.0369	24.0322	25.0363	23.4182	23.3515	23.3042
A0A0R4IEM8;Q7SXP4;E9QGF8	Serine/arginine-rich splicing factor 1A	srsf1a	26.797	7	7	1	38.5	19.262	0.00227785	2.40998	+	25.3935	25.3403	25.102	24.2855	23.7321	24.0112
Q6TGN5;Q6IQI2;A0A0R4IEQ5;A0A0R4IW06	Galectin	lgals2a	15.291	3	3	3	30.6	5.5896	0.000788154	0.265962	+	21.4161	21.5644	NaN	23.5403	23.2154	23.4473
F1QF86;A1L277;A0A0R4IF09	Serine/threonine-protein phosphatase	ppp3ccb	57.513	6	6	4	13.2	12.478	0.0209691	0.516776	+	23.7168	24.4396	23.6497	24.9495	24.7869	24.9267
B3DHC5;A0A0R4IG36;E9QJQ2;E9QCH4		apoa4b.2	29.384	19	5	2	69.8	13.46	0.000585746	0.446466	+	23.4545	23.2587	23.6317	24.6925	24.6134	24.5292
A0A0R4IGI1;Q5XJ10;E9QIH5;E9QGA9;E9QCY9	Glyceraldehyde-3-phosphate dehydrogenase	gapdh	36.099	16	16	14	64.6	303.86	3.31943e-06	0.463306	+	30.8857	30.915	30.8831	32.026	32.0396	31.948
A0A0R4IGW9;A0A0R4IZC2;A0A0R4IG79			93.378	3	2	1	6.8	4.3721	0.00210961	0.526238	+	21.6868	21.5665	21.6131	22.7323	22.6059	22.3067
A0A0R4IH71;Q7ZUP5		dnaja2	42.873	3	3	2	14	18.582	0.00549333	2.22363	+	23.7369	24.1784	24.3237	22.8572	22.769	23.154
A0A0R4II23;F1QWP8;A0A0R4IE62;A0A0G2KKH8;E7F6H1;A0A0H2UKS5;A0A0R4IFQ4;A0A0R4IE08;A0A0R4IFP7;A0A0R4IM97;A0A0R4IDB9;A0A0R4IUS1;I3IRV5;A0A0R4ICT2;A0A0R4IJV0;A0A0R4II18;A0A0R4ILB3;A0A0R4IHE6;A0A0H2UKI8;A0A0R4INV7;A0A0R4IIG7;A0A0R4IBP0;A0A0R4IG92;A0A0R4IAK4;F1QW25;A0A0R4IAA6;A0A0R4IQ33;E9QDK0;E7F524;A0A0A0MPR3;X1WHH2;A0A0R4IWZ6;A0A0R4IZM1;A0A0R4IBH9;F1Q7D8;A0A0N4SU16;A0A0R4IPN6;A0A0R4IVR0;F1QKA4;A0A0R4…		si:dkey-16p6.1;si:ch211-42i6.2;si:dkeyp-53e4.4;si:dkey-51d8.1;si:ch211-22k7.9;si:dkey-159n16.2;si:dkey-51d8.3;zgc:110171;si:dkeyp-85d8.1;si:dkey-28k24.2;si:rp71-7l19.2;si:dkey-254e13.6;si:dkey-59l11.10;LOC558836;si:dkey-51d8.2;si:ch211-64i20.3;si:dkey-84h14.1;si:ch211-218h8.3;si:rp71-1l17.2;si:dkey-84h14.2;si:ch211-218h8.1;si:dkey-16p6.4;si:dkey-191j3.2;zgc:174180;si:dkey-196n19.2;zgc:174178;si:d…	128.76	4	4	2	4.9	9.1651	0.000511859	1.99239	+	27.1187	26.8946	27.1216	26.1441	26.0725	25.9348
E2FHP4;A0A0R4IPQ8;A0A0R4IIB1;A0A0R4INN0;A0A0R4ITL4;Q5EAQ4;A0A0R4IFM0		cfh	101.61	7	7	7	13.1	23.605	0.0022959	2.1574	+	24.8336	24.7505	24.9462	23.9068	23.8604	23.4352
A0A0R4IM33;Q66I22	Serrate RNA effector molecule homolog	srrt	103.24	7	7	7	9.9	19.211	3.42396e-06	2.97968	+	25.0964	25.0301	25.0118	23.535	23.4628	23.4149
F1QUG5;A0A0R4IMN3;E7F475;Q6PFQ2	Eukaryotic translation initiation factor 3 subunit C	eif3c	106.42	11	11	11	15.9	78.167	1.50959e-05	2.13342	+	25.908	25.9027	25.8151	24.8312	24.7231	24.7919
B8A4B0;A0A0R4IUG7;Q6NZ29		glud1a	60.141	18	8	8	38.8	24.136	0.00207575	2.08623	+	25.361	24.9263	25.2087	24.1822	24.1829	23.9483
B1WB97;F1R6C8;A0A0R4IV39;A0A0R4IIJ7		ctnnd1	100.07	3	3	3	5.2	8.302	0.000853807	1.87776	+	24.0284	24.2641	24.2558	23.3822	23.1556	23.2835
Q4QRF5;B2GSF5;A8KBJ5;A8E503;A2VD45;A0A0R4IYZ6;X1WC76;Q6PI20;Q4QRF4;A0A140LG23;A2VD44	Histone H3;Histone H3.3;Histone H3.2	zgc:113983;h3f3b.1;si:ch211-113a14.14;zgc:113984;si:dkey-108k21.24;h3f3a	15.316	3	3	3	13.2	5.0906	6.23151e-05	1.79825	+	28.1811	28.2159	28.0925	27.266	27.3096	27.3741
B2GSR6;A2VCX7;Q1JPX3	Phenylalanine--tRNA ligase alpha subunit	farsa	56.394	4	4	4	14.9	49.87	0.00200965	0.491494	+	23.9331	23.5913	23.9891	24.9826	24.8674	24.7377
A3KNL5	ATPase inhibitor A, mitochondrial	atpif1	11.944	1	1	1	11.4	4.6782	0.0342117	2.67812	+	23.6071	22.5658	23.075	21.326	21.3273	22.3308
A3KNR6;B0S6N8		crygm2d20	21.229	8	2	0	59.5	6.0166	0.00607348	0.401598	+	25.9489	NaN	26.4386	27.5699	27.5203	27.4395
Q568D0;A3KPR3;B5DDP0		histh1l	20.702	2	2	2	13.4	5.0487	0.00177044	1.95066	+	23.4076	23.3566	23.2081	22.1323	22.441	22.5072
A4IGC8		aldh18a1	85.376	5	5	5	8.4	26.212	4.59913e-05	2.18478	+	24.8367	24.7857	24.9841	23.7385	23.7368	23.7487
A5WWI2;F1QP56;A5WWI1;Q7ZWE9	UMP-CMP kinase	cmpk	25.155	3	3	3	14.2	34.771	0.000103312	1.84002	+	24.8958	25.0243	25.0848	24.1148	24.1459	24.105
Q5XTN0;A7E2N2		crygmx	20.641	6	6	6	48	82.352	0.000673886	0.48041	+	25.5764	25.5768	25.3153	26.5005	26.6822	26.4588
A8E4S8;E7F8X7		crygm2d10	21.24	8	8	1	59.5	140.09	7.46535e-05	0.517891	+	29.3661	29.3273	29.4908	30.397	30.3333	30.3017
A8WGJ1		vtg2	93.109	50	2	1	57.1	17.19	0.000235973	3.33157	+	28.7983	28.8386	29.1131	27.0422	27.3689	27.1304
A9JRS5;Q6TNP8	Vacuolar protein sorting-associated protein 26A	vps26a	38.177	2	2	2	9.2	3.9455	0.000634696	1.87644	+	23.8854	23.6684	23.5946	22.78	22.876	22.7684
B0R026;Q503E3	Protein arginine N-methyltransferase 5	prmt5	71.891	5	5	5	11.7	30.273	0.00126836	1.89453	+	25.1434	25.0458	25.2957	24.2691	24.0754	24.375
Q7ZW06;B0R0D7;E9QEX2	Coronin	coro1ca	53.354	5	5	2	15.2	26.344	3.67533e-05	1.86286	+	25.0857	24.9494	25.0087	24.0882	24.1044	24.1587
B0S5D9;Q7ZUF5;A7YYI3		tm9sf2	75.171	2	2	2	5.2	24.848	0.000192571	2.4653	+	23.5679	23.5126	23.5526	NaN	22.3148	22.1704
B0S6P0		crygm2d9	21.171	8	4	1	59.5	44.625	1.7106e-05	0.226684	+	22.2317	22.2184	22.3784	24.542	24.2932	24.417
B0S754;A4FVI6;A8WFW1		snrnp200	243.98	7	7	7	4.2	12.402	5.54649e-06	2.93773	+	24.31	24.3192	24.3235	22.6939	22.7391	22.8555
F1Q824;Q5BLE1;F1Q6R4;Q1MSX9;B0UY61;Q1MSY0		neb	32.887	3	3	3	20	42.96	0.000155248	2.65031	+	23.9616	23.8053	23.8747	22.6522	22.4146	22.3564
B0UYS0;Q803Y5		krt15	48.878	11	3	3	21.1	5.5104	0.00125961	3.2195	+	22.9607	23.1564	23.047	21.2059	21.5298	NaN
B2GS95;Q7T3C6	Cleavage and polyadenylation specificity factor subunit 5	cpsf5	26.272	2	2	2	7.9	23.259	0.00220016	2.01785	+	23.8707	23.693	23.8852	NaN	22.7173	22.8896
Q6IMW5;B2ZHD9;B2ZHD8		fabp6	14.406	2	2	2	19.1	3.4463	0.00897327	2.34211	+	23.0249	22.8782	22.1957	21.5496	21.4427	21.4231
B3DFQ1;X1WFZ2		capns1b	24.333	7	6	1	51.6	41.153	0.000119457	0.33647	+	24.3426	24.4416	24.1114	25.8854	25.9306	25.794
B3DIW6		zgc:194578	53.777	3	3	3	13.1	10.561	0.00756004	2.15447	+	23.1071	23.382	23.5421	NaN	22.3046	22.1683
B8JLZ3	Annexin	anxa1b	37.473	10	10	2	38.9	25.335	2.654e-05	0.552946	+	25.761	25.8734	25.8552	26.6808	26.718	26.6551
C9QNV8;C9QNV7;F1QXG4;Q5RGK8;Q7ZT42	Staphylococcal nuclease domain-containing protein 1	snd1	97.999	6	6	6	8.8	14.917	0.000553856	1.8231	+	25.1345	25.161	25.0883	24.4147	24.1267	24.2432
D1GJ56;Q7SYD3;Q6TNW2		actn3a	103.59	31	9	9	36.9	68.778	1.27255e-05	1.85314	+	27.1561	27.1619	27.2585	26.317	26.2941	26.2954
E9QF86;D3XD58;F1QL72;D3XD54;Q561S7;F1QRI1;F1QM88;D3XD56;D3XD52;D3XD48;Q6DHS5;Q32LW4;F1QAF6;D3XD46;Q7SXE7;F1R1P2;D3XD50;D3XD57;F1QUG3;F1QEF1;D3XD67;D3XD60;Q498V8;F1QYW1;D3XD61;D3XD65;E7F408;F1RCH0;D3XD69		ugt1ab;ugt1a7;ugt1a5;ugt1a6;ugt1a4;ugt1a2;ugt1a1	58.367	3	3	3	8.3	7.9771	0.000512271	2.2353	+	24.5738	24.9147	24.6654	23.6454	23.4736	23.5536
Q1RM16;E7EYX7		cirbpb	20.079	6	1	1	36.3	6.0825	8.14344e-05	3.45099	+	25.8996	25.6796	25.5868	23.821	23.9786	24.0054
Q5MPX3;Q32PQ5;E9QGG9;E7F131		tfr1b	85.414	4	4	4	8.4	8.4228	0.00815314	2.23721	+	22.558	22.4545	23.2071	21.5133	21.6289	21.5924
E7F192		dbn1	61.954	4	4	4	9.2	23.298	0.00243094	2.18631	+	23.7641	23.511	23.3337	22.4437	22.576	22.2036
E7F1F5	Guanine nucleotide-binding protein subunit gamma	gngt2b	7.4896	4	4	4	69.6	50.011	0.00845193	0.38553	+	24.0408	24.268	24.3406	25.4595	26.1108	25.2043
E7F8M1;Q502C7		crybb1l1	25.568	6	3	3	30.1	24.079	1.69063e-05	0.32229	+	24.1277	24.14	24.311	25.8762	25.7675	25.8357
E9QCX7	Enolase	eno1a	33.147	13	2	2	57.1	45.151	3.99358e-06	0.402925	+	24.7756	24.7601	24.7758	26.1221	26.116	26.0077
E9QD31		hmga1a	10.837	1	1	1	13	5.7692	0.0238099	1.91219	+	22.4612	21.7911	22.5296	21.1924	21.2232	21.5606
E9QDY3		cyt1	48.391	35	3	0	68.9	18.131	0.0121133	1.96193	+	25.4376	25.18	25.2049	24.7172	24.0931	24.0954
U3JB26;E9QHD6;Q7ZV13;U3JAM8;Q7ZVN1;Q6NZT9		srsf2a	13.722	3	3	3	34.7	21.279	0.000279366	2.16809	+	25.8899	25.8106	25.9915	24.6266	24.8639	24.8522
E9QHX8;Q6IQ57;F1QXF8		ssr4	17.518	3	3	3	24.5	8.3337	0.00144697	2.13214	+	24.6669	24.5735	24.7387	23.5101	23.818	23.374
Q58EB1;F1Q9Z1		si:ch211-202f3.3	83.616	2	2	2	4.4	5.8496	0.000304356	0.341052	+	21.0338	NaN	20.8862	22.5312	22.4253	22.5793
Q7ZTX3;Q6NYE8;F1QBQ6		zgc:56585	29.097	3	3	3	11.5	5.1322	0.0042251	1.90675	+	23.6312	23.7477	23.2471	22.7079	22.5622	22.5626
Q502C8;F1QCE3		prdx5	17.109	5	5	5	44.4	35.024	0.00026935	0.528332	+	26.2385	25.9818	26.0625	27.0137	27.0292	27.0013
Q7SX97;F1QFX9		ctrb1	28.259	3	3	3	18.6	4.2512	0.0270866	2.42342	+	23.9331	23.9435	25.0494	22.9819	23.1455	22.9675
Q7SXT9;F1QGW6;F1RBM8;E9QBU9		eif2s3	51.32	3	3	3	12.1	17.159	6.12332e-05	2.11298	+	25.2231	25.0491	25.052	24.0361	23.9889	24.0614
F1QSW6;Q5CZP5		acp2	45.619	2	2	2	5.8	5.6909	0.0039785	1.91782	+	24.3283	23.9244	23.8705	23.1564	23.1726	22.9758
Q6PHJ4;Q6NYW8;F1QTL9;F8W265		hnrnpa0b	31.989	12	12	12	36	106.65	6.81243e-05	0.546653	+	28.7065	28.8563	28.7283	29.6225	29.6081	29.6744
F1QU55;Q32LQ4	Betaine--homocysteine S-methyltransferase 1	bhmt	44.082	16	16	16	49.2	303.24	0.000220357	0.49765	+	30.2043	30.2056	30.0833	31.2038	31.2693	31.0405
F1R5A5;F1QV31;Q6P3K5;E9QBD7;A8KBU6;A2RV44;CON__Q9H552;CON__H-INV:HIT000292931;Q9YH66;C5IG44;E9QFT4;CON__Q6KB66-1		krt5	58.786	37	14	1	51.5	63.884	4.60968e-06	2.06965	+	28.3953	28.388	28.3779	27.2911	27.3957	27.3264
Q800X2;F1QYJ6;Q567N1;Q49IK6	Sulfotransferase	sult6b1	34.009	3	3	3	10.5	11.806	0.000808888	2.03068	+	24.8751	24.8635	24.955	23.7906	NaN	23.9612
F1R3G8;Q7SY20		srm	32.84	9	9	9	41.2	35.108	0.000187758	0.549633	+	24.8705	24.8936	24.8005	25.8173	25.7241	25.6136
Q566S4;F1R4C8		ndufs3	29.398	3	3	3	14.5	6.2375	0.000115652	0.544605	+	23.0382	22.8614	22.96	23.8275	23.8804	23.7819
F1R6L3;Q7ZUQ9;A0A0R4ITM4;F1R6L4;A0A0R4IMS2;Q6PFN6		cirbpb	23.494	7	7	2	34.4	72.029	4.30127e-05	0.523088	+	27.1731	27.0131	27.0948	28.0514	28.034	28.0002
F1R8J8;E9QE89;Q5XJM9;F1QM35;Q6IQD4;A0A0R4IR61;E9QIH9;A3KMT0		luc7l	43.317	3	3	3	9.9	8.5437	0.000542582	2.97403	+	23.2337	23.6996	23.4929	21.8692	21.7877	22.0521
F1R9Y8;Q7ZU44;A9JSW9;E9QDS1		hdlbpa	141.39	13	13	13	14.9	56.997	3.88308e-06	2.01784	+	26.0879	26.1197	26.0836	25.1339	25.075	25.0439
F8W3K1;F1RA22;X1WES8;Q7SXU0	Eukaryotic translation initiation factor 3 subunit J;Eukaryotic translation initiation factor 3 subunit J-A	eif3ja	26.542	3	3	3	26.5	58.259	7.12897e-05	1.89161	+	24.5804	24.498	24.515	23.6968	23.5302	23.6076
F1RBG8;Q08BN2		cst14b.1	11.195	4	4	4	40.6	9.8775	8.99926e-05	0.484572	+	25.2901	25.1161	25.2339	26.1824	26.2717	26.3215
Q6PBM0;Q6IQS0;F1RDV2;B0UYL0;A0A0R4IQA4		ndufa10	40.34	3	3	3	12.1	7.9966	0.00582261	0.506178	+	22.233	22.5874	22.6556	23.2424	23.6837	23.4968
F8W571		ctbp2a	34.659	5	3	1	17.9	14.748	0.000985957	0.504754	+	NaN	23.0667	22.8879	24.0201	23.9345	23.9363
O42363	Apolipoprotein A-I;Proapolipoprotein A-I	apoa1	30.256	24	24	24	72.1	262.24	0.00034535	0.525933	+	30.5778	30.593	30.7786	31.4808	31.5994	31.6503
O93548;Q7ZYZ5;F6NT71;Q1RM32;B3DG37;Q90486;Q90485		bE1;si:ch211-5k11.12	16.162	9	9	8	63.9	62.716	1.19763e-06	0.288568	+	30.4114	30.3357	30.4076	32.2125	32.2006	32.1207
Q08CD8;F1R7U7;Q6PC18		rhebl1;rheb	20.669	2	2	2	12	3.3335	0.000179304	1.87176	+	23.7792	23.5873	23.573	22.7191	22.7569	22.7502
Q2L6L0;Q0V965		cnpy2	21.065	3	3	3	25	11.276	8.86731e-05	2.07662	+	24.8826	24.8291	24.7595	23.8259	23.8238	23.659
Q32PL1;A0A0R4IIS1	Protein phosphatase 1 regulatory subunit 7	ppp1r7	39.384	6	6	6	23.5	25.05	0.00500387	0.511208	+	23.5776	23.2237	23.0318	24.3756	24.1598	24.2017
Q3B732		hmgn2	7.915	1	1	1	17.1	3.9914	0.000109962	1.9998	+	24.2424	24.285	24.1953	23.1224	23.3215	23.2792
Q45QT2;C7G095		tmsb4x	4.9805	6	6	6	81.8	29.634	3.68634e-05	15.567	+	28.474	28.2997	28.2348	24.0555	24.3766	24.6952
Q4G0A1;Q8JHJ3;F1RB94		u2af1	28.478	4	4	4	27.2	26.004	0.0645101	2.09008	+	24.6103	24.0383	24.7025	23.7215	23.7814	22.6576
Q5SPH2;Q5SPH1;Q4V988;Q6DHJ0		srsf5b	15.96	4	4	3	23.2	10.417	0.003071	2.4935	+	25.1909	25.2365	25.5289	23.9196	NaN	24.0816
Q567D9;Q52JI6;A0A140LGC6;Q5XJK0;F1QTR1		cryba1l1	23.366	8	8	7	61.3	121	0.000239368	0.523723	+	27.21	27.378	27.3686	28.3144	28.2917	28.1499
Q566W6		cirbpa	18.454	5	5	5	43.8	61.372	1.47076e-05	0.291918	+	25.4478	25.3371	25.2593	27.1946	27.0421	27.1366
Q5MJ86;F1R3D3;Q5MJ85	Glyceraldehyde-3-phosphate dehydrogenase 2;Glyceraldehyde-3-phosphate dehydrogenase	gapdh-2;gapdhs	36.107	16	14	14	63.6	123.57	3.96027e-05	0.471614	+	27.9304	27.8885	28.0405	29.0202	29.0987	28.9936
Q5U3P2;Q800A2		pvalb8	11.91	4	3	3	47.7	34.52	0.000507188	0.458126	+	23.9816	24.3114	24.2267	25.3897	25.2795	25.229
Q5XJS8		hsd17b10	27.057	9	9	9	54.2	31.249	4.66836e-05	0.4411	+	24.8693	24.7763	24.6566	25.9716	25.9378	25.9353
Q642H9	40S ribosomal protein S4, X isoform	rps4x	29.688	13	13	13	47.9	50.237	3.99165e-06	1.89372	+	28.0637	28.1085	28.0611	27.1148	27.1695	27.1854
Q642J0		hint1	13.735	4	4	4	56.3	35.802	0.000152609	0.391341	+	24.8453	24.7536	25.0782	26.2309	26.2576	26.2491
Q66I37		nucks1a	34.143	2	2	2	11.5	19.854	0.00103741	2.06996	+	23.7572	23.7979	24.1448	22.8589	22.8404	22.8518
Q6DC04	Histone-arginine methyltransferase CARM1	carm1	64.895	2	2	2	6.5	7.284	0.00845043	0.451416	+	NaN	22.038	22.1214	23.2807	22.9601	23.4408
Q6Q421;Q6DGW6		rps15	17.005	2	2	2	21.4	16.378	0.000561221	1.82823	+	25.2161	24.9937	24.9619	24.2372	24.2018	24.1213
Q6DGX4;Q5I6X8		gcshb	18.907	2	2	2	29.9	9.5989	0.000119059	0.408561	+	22.7235	22.6825	22.812	24.1665	24.0291	23.8964
Q6DHB6;Q9PW37;CON__Q14525;CON__Q9UE12;CON__Q15323;CON__Q9C075;CON__Q497I4;F6PA25;CON__A2A5Y0;CON__Q99PS0;CON__Q92764;F6P9S6;CON__Q14532;CON__A2AB72;CON__O76015;Q1LXV4;CON__O76013;CON__O76014;CON__REFSEQ:XP_986630		krt17	49.994	28	11	8	54.9	64.156	3.8628e-05	2.55367	+	27.5663	27.5099	27.6383	26.1916	26.1359	26.3292
Q6DRE8;Q6DEM1;Q1ED03;F1R595;Q503W8;E7EY23;Q4V9B1		snrnp70	57.786	6	6	6	13.9	9.6803	0.000271099	2.10626	+	25.019	25.0915	25.108	23.8285	24.0806	24.0853
Q6GQM9		eno2	46.84	9	6	3	35.7	48.638	0.000100944	0.436896	+	23.8595	23.8565	23.6696	25.0117	25.0538	24.904
Q6GQN6		acaa1	44.003	1	1	1	4.1	5.68	0.0066303	0.313846	+	20.749	21.0429	20.7828	23.1441	22.1556	22.2907
Q6GQN9		dhrs1	33.89	3	3	3	11.6	11.571	0.00103699	3.43723	+	23.8663	23.9212	23.8664	21.9188	NaN	22.2878
Q6NUW5	Acidic leucine-rich nuclear phosphoprotein 32 family member E	anp32e	28.135	6	6	6	29.6	29.039	6.28392e-05	0.411665	+	25.8777	25.6791	25.7776	26.9715	27.0789	27.1253
Q6NWD0;Q6PHK4	Serine--pyruvate aminotransferase	agxtb	45.922	3	3	3	8.1	5.4736	0.065763	2.04265	+	24.0027	24.2292	24.1056	23.6121	22.2875	23.3465
Q6NWF6;A8WGN0;F1Q4X3	Keratin, type II cytoskeletal 8	krt8	57.759	22	8	7	36.9	39.751	0.000336837	1.926	+	26.4285	26.2595	26.1734	25.2782	25.3458	25.4007
Q6NYE2;E9QCP1;E9QGE3	Protein RCC2 homolog	rcc2	54.151	4	4	4	14.7	18.039	0.00612788	2.43394	+	23.5347	24.2002	24.3076	22.7618	22.6928	22.7381
Q6P022;I3ISW3;Q4KMI5;F1QVD2;E7F8Y4;A0A0R4IMP0;I3ITB5;I3ITA8		u2af2b;u2af2a	53.63	3	3	3	15.2	13.083	0.000742199	2.59373	+	26.3397	25.9119	26.1501	24.7165	24.9149	24.6451
Q6P0G5		tfg	42.296	4	4	1	16.7	16.976	0.00775891	0.504978	+	23.6621	23.4344	23.4535	24.7271	24.6452	24.1349
Q6P0J5;Q8AX99;E9QFR8;Q2YDR5;D1GJ55;E9QCQ2;A5PLJ3;O73760		actn3b	103	34	25	11	41.1	113.14	1.64309e-05	1.9188	+	28.4113	28.4249	28.4141	27.5494	27.4207	27.4595
Q7ZVG3;Q6P124;F1QGX3;F1QX72;F1QJB8		g3bp1	53.097	3	3	2	8	7.2198	0.0105593	0.478798	+	21.7414	NaN	22.1556	23.0349	22.8626	23.1355
Q802W6;Q6P3J2;X1WC11		arhgdia	23.075	7	7	7	49.8	101.74	0.000106384	0.317609	+	25.6851	25.808	25.4811	27.3437	27.3815	27.2131
Q7ZUW4;Q6P5M5		arf5;DKEY-238C7.11	20.342	6	6	3	47.2	44.154	1.68742e-05	0.539558	+	25.9885	25.987	25.9045	26.8962	26.8169	26.8373
Q6P696	Lactoylglutathione lyase	glo1	20.301	5	5	5	33.3	16.563	0.000280112	0.494661	+	24.5434	24.3996	24.6755	25.5393	25.5139	25.6119
Q6Q420		rps15a	14.839	5	5	5	38.5	9.9013	0.00032636	1.90785	+	25.8211	26.0392	25.981	25.0855	25.0368	24.9231
Q6XG62	Protein S100	icn	10.407	6	2	2	43.2	11.458	0.00203431	0.245395	+	26.3928	NaN	26.2351	28.6296	28.1424	28.2503
Q7ZTI4;Q6YI49	Ubiquitin carboxyl-terminal hydrolase	uchl1	24.248	10	10	10	60.1	305.63	0.000203466	0.547899	+	28.3895	28.5869	28.4956	29.3563	29.4203	29.2994
Q6ZM19;B0R0S6;B0R0S5	Eukaryotic translation initiation factor 6	eif6	26.645	6	6	6	40	15.273	0.000453069	0.493671	+	23.0805	23.1778	22.9943	23.9464	24.1475	24.2139
Q7SZR4		pgam1a	28.912	10	4	4	42.5	100.46	0.00296377	1.92001	+	26.3379	26.6119	26.138	25.5047	25.3358	25.424
Q7T337;F8W455		fbp1b	36.805	13	13	10	46.9	89.025	0.00212483	0.443778	+	26	25.7679	25.6361	27.2228	26.8953	26.8023
Q7ZTS4;B2GQG8	Keratin, type I cytoskeletal 18	krt18	48.63	10	8	7	25.3	22.539	0.0001337	2.13316	+	25.3045	25.5104	25.3985	24.4025	24.2471	24.2847
Q7ZUB0		myl13	20.885	10	8	7	67.7	47.703	0.000181752	0.455485	+	26.0353	25.8178	25.9917	27.1414	27.1299	26.9772
Q7ZYZ4;F1Q6U4;F6P497;Q7T1B2;X1WFB1		hbae3	15.923	8	7	7	64.3	80.696	0.000697424	0.420629	+	28.5873	28.5385	28.868	29.994	29.7477	30.0002
Q801U4;Q801U3;Q4V8Q5;A3KNI1;A0A0R4ISP5;A0A0R4IA96		srsf3a	15.535	4	4	1	31.1	11.38	0.000125786	1.87346	+	25.8535	25.6864	25.7761	24.9308	24.8707	24.7975
Q803X7		nap1l1	44.477	8	2	2	27.8	29.591	0.037681	2.06437	+	24.5536	25.5933	24.6033	23.8499	23.8027	23.9605
Q8JH72	Fructose-bisphosphate aldolase	aldoaa	39.726	24	2	2	51.4	33.986	2.04968e-05	0.126342	+	24.9896	25.1121	25.2606	28.2361	28.1758	27.9042
Q8UUT4;A7E2P4		gpm6aa	30.895	3	3	2	12.9	16.325	0.000976636	0.331282	+	24.9679	25.3525	25.3597	26.9786	26.5611	26.9221
Q9PUB5		krt5	58.586	36	1	1	48	3.2264	0.000433584	1.93069	+	25.1816	25.2065	25.3422	24.439	24.2004	24.2436
X1WET9;F1RA36;F1QX66	Eukaryotic translation initiation factor 3 subunit B	eif3ba	79.647	5	5	5	9.5	30.29	2.3083e-05	2.08034	+	25.9304	25.9697	26.0269	24.9704	24.9407	24.8455
X1WGK9;E9QFU6;E7FAU1;E7F8J2;X1WCD4;E7F5A4;Q0P452		zgc:153405;si:dkey-108k21.14;si:dkey-108k21.10;si:dkey-108k21.21;si:dkey-261m9.12	20.656	5	5	1	22	15.681	0.000276183	1.84383	+	26.9358	27.0792	26.9655	26.0048	26.1182	26.2094
A0A097;A0A0R4IPR9		si:dkey-152p16.6	5.1918	2	2	2	50	5.1623	1	2.67668		22.6652	23.2878	22.9659	NaN	NaN	21.5525
E7FCU0;A8E570;F1QGI4;A0A0A0MPF3;Q7T362;F1QW36;A0A0R4IS68;A0A0R4IK47;E9QGH7		npm1a	31.158	4	4	4	21.9	62.386	0.00460477	1.2825		25.8626	26.0202	25.8613	25.5379	25.6213	25.508
A0A0A0MPG3;Q6DGY7;Q5R2V3	Gamma-crystallin N-B	crygn2;crygnb	24.248	9	9	9	55.3	62.959	0.00167955	0.840829		27.6876	27.7231	27.798	27.9997	27.9757	27.9836
Q7ZUN6;A0A0A0MPG9		paics	47.077	17	17	17	50.1	80.685	0.00160538	0.899435		28.5829	28.6238	28.6492	28.7655	28.7664	28.7827
A0A0A0V9A8;Q9MIY6	ATP synthase protein 8	ATP8;mt-atp8	6.5886	1	1	1	29.6	7.3657	0.0487577	1.28694		24.5443	24.8404	24.5121	24.3728	24.1175	24.3147
A0A0U2NDI4;A0A0U2JEX6;A0A0A0VB08;A0A097F8A2;Q9MIZ0	NADH-ubiquinone oxidoreductase chain 1	ND1;mt-nd1	35.661	2	2	2	5.9	2.9589	0.143874	0.929104		23.0637	NaN	22.9888	23.1905	23.0672	23.1394
A0A0U2IWR5;A0A0A0VG08;Q9MIY7	Cytochrome c oxidase subunit 2	COX2;mt-co2	25.915	2	2	2	11.7	16.2	0.340526	0.897886		24.9747	25.0788	24.7267	24.8931	25.2264	25.1269
Q7SZR6;Q6NUX1;A0A0R4IRM2;A0A0B4J1A5		ewsr1a	64.516	3	3	3	7.4	12.106	0.0440301	0.87406		25.1505	25.2357	25.0081	25.3095	25.3374	25.3301
A0A0B4J1A6;B2GSC6;Q08CK7;X1WC53	Insulin-like growth factor 2 mRNA-binding protein 1	igf2bp1	65.589	21	21	17	43.3	152.09	0.186129	1.05969		28.7273	28.8277	28.8638	28.658	28.766	28.7439
A0A0B5JF83;Q5NJJ1;Q5NJJ4;Q6PYX2;Q5NJJ5;B3DKJ1;Q5NJJ2;Q5CZQ6;Q5NJJ0;Q5NJJ3		matn4	67.79	12	12	12	20	122.5	0.0671073	1.08846		27.0811	27.2059	27.1789	26.9994	27.0046	27.0951
Q08CA7;F1QDQ5;A0A0B5JF91		manf	20.207	4	4	4	25	10.932	0.326044	0.952548		23.6711	23.6855	23.7665	23.7156	23.888	23.7299
B3DIH3;A5PKS6;A0A0B5JFG6;Q1LXE1;Q60H44;Q1LXE2;A0A0G2L6W2		hapln1a	36.851	9	9	8	37.5	95.003	0.0484828	1.1949		25.9826	26.1693	25.9599	25.6789	25.896	25.7662
F1Q8W8;A0A0B5JK63;Q6PFP8		calr	48.64	16	15	15	55.4	97.823	0.000145078	1.43915		28.2908	28.2955	28.3537	27.8183	27.8202	27.7259
A0A0B5JS55;Q7SXF6	Cysteine-rich with EGF-like domain protein 2	creld2	37.528	2	2	2	7.3	4.019	0.0160628	1.63086		23.6717	23.1004	23.2185	22.6453	22.5713	22.6572
Q4L216;A0A0B5JSD9		afp4;Zgc:161979	14.194	7	7	6	43.1	13.566	0.0012091	1.43278		29.7374	29.7621	29.8445	29.1838	29.2368	29.3669
A0A0R4INX3;Z4YIA7;A0A0B5JW24;Q6IQP3	Calumenin-A	calua	34.944	8	8	8	33.1	49.716	3.1414e-05	1.38298		26.2802	26.3221	26.2485	25.808	25.8095	25.8301
Q33E88;Q08CU3;A0A0B5JW80;F1R378;Q5BL97;F8W5S0		nenf	17.812	2	2	2	21.5	21.672	1	0.462148		22.3551	22.3301	NaN	NaN	23.4561	NaN
A0A0G2KP17;A0A0B5JWA3		Wu:fc46h12	18.487	4	4	4	31.1	23.142	0.020528	0.552683		25.4743	25.8424	25.9945	26.435	26.4764	26.9663
F1QCV0;A0A0B5JWD6;Q9W675;B3DH04;Q801V8;A4JYG8		cntn2	93.397	2	2	2	4	3.9341	0.00988827	1.20902		21.7288	21.7405	21.8637	21.5828	21.4475	21.4812
F1R5P3;A3KMS0;A0A0E4AXB8;A0A0R4ILE7;Q4V9J1;B0S7S1;A0A0R4ITK6;A0A0E4AYA7;F1R816	DNA helicase	mcm6	93.794	15	15	15	25.8	82.156	0.0101168	1.24556		26.4172	26.2739	26.3107	25.9722	26.1247	25.9544
Q6PH47;Q5RIC5;A0A0E4AY38;Q8JHI8	DNA helicase	mcm3	90.519	9	9	4	16.9	31.123	0.00943368	1.23893		25.0616	24.9915	24.965	24.6394	24.6357	24.8157
A0A0F6PK88;Q1L8L9	Adenylate kinase 2, mitochondrial	ak2	25.834	8	8	8	41.7	37.173	0.15407	1.06555		26.5101	26.3933	26.4062	26.2788	26.4061	26.3499
A0A0F7C9F3;E7FBD5		iqgap1	188.53	7	7	7	6.7	20.456	0.0619686	1.33109		24.0408	24.5019	24.5178	23.9607	23.9914	23.8707
A0A0G2KGS0;A0A0G2LAG5;A0A0G2KTI4;C7EA90;Q6IQW8		slc12a2	93.906	3	3	3	4.2	9.1758	0.872678	0.962347		22.1394	23.2368	22.8742	22.8638	22.7873	22.7654
A0A0G2KKP3			44.325	10	8	8	34.9	38.777	0.539363	1.05674		25.5105	25.7295	25.913	25.6719	25.6504	25.5918
Q502J6;A0A0G2KM29		sncgb	11.412	3	2	2	27.2	5.7238	0.00951118	1.13613		25.3714	25.4367	25.3115	25.2163	25.1619	25.1889
F1QA74;A5PKS5;A0A0G2KRW9;Q6B324	6-pyruvoyl tetrahydrobiopterin synthase	pts	15.782	2	2	2	14.4	5.0751	0.0974887	0.685772		24.1291	24.0629	23.7456	24.1038	24.6016	24.8649
A0A0G2KSV9			108.55	2	2	2	5.5	17.012	0.000836855	1.33115		24.0638	23.9738	24.008	23.6218	23.6557	23.5302
A0A0G2L1F5;A0A140LGS5;Q08CS8;Q502M3;A0A140LG71			262.62	10	8	8	5.2	15.94	0.00914795	1.61533		24.9277	24.8204	24.9298	24.4701	24.1441	23.9882
A0A0G2L2K5			58.435	5	5	5	12.2	32.783	0.032601	1.22529		24.9168	24.8359	25.0289	24.7073	24.4897	24.7051
A0A0G2L559			53.635	6	4	3	18.7	22.624	2.10497e-05	1.34796		24.3367	24.3627	24.3795	23.9271	23.9056	23.9539
A0A140LFY0;A0A0G2L836;A0A140LFV3			127.33	7	7	7	9.2	17.887	0.039174	1.17828		23.7052	23.9555	23.7773	23.5471	23.5558	23.6251
A0A0G2L974;A0A140LGM6;A0A140LGJ2			213.67	9	8	8	6	13.138	0.000999373	1.37102		24.744	24.7293	24.6459	24.2593	24.1727	24.3214
D7RVS2;A0A0G2L9M2	Amino acid transporter	slc1a5	57.806	2	2	2	5	6.4732	0.0574711	0.587021		22.558	NaN	22.9912	23.7053	23.2358	23.6881
T1ECV3;F1QCR6;Q4U0V5;F1QSG1;E7FEV4;A0A0H2UKD2;Q6P0B1;E9QIE8;E9QEH4;F1R2H3;A0A0H2UKD3;Q9IBD0	CUGBP Elav-like family member 2	celf2	48.128	4	4	4	11.6	8.2386	1	0.817696		NaN	NaN	23.4718	23.7007	23.6818	23.9042
A0A0H2UKQ1;F1QX52;Q6PH19;F8W3L4;F8W4N8	Glycine amidinotransferase, mitochondrial	gatm	47.775	12	12	12	42.9	98.527	0.00937408	0.775587		27.2681	27.0542	27.1971	27.4934	27.6326	27.4933
A0A0H2UKT7;F1QTS3;Q4KMD0;A0A0G2L107	Coronin	coro7	72.133	6	6	6	18.2	11.587	0.113852	1.12121		23.3561	23.2831	23.4345	23.2787	23.056	23.2438
Q66HU4;A0A0H2UKX7;F8W4L4;F8W3L9;F8W2X6		capn3a	83.895	16	16	16	31.7	40.836	0.0196323	0.856931		26.5221	26.4896	26.3413	26.6881	26.6988	26.6344
A0A0H4P4U5;E9QGI1		im:6905231	15.525	2	2	2	12	4.5305	1	#VALUE!		NaN	NaN	NaN	21.9161	21.7729	22.078
B2GS26;A0A0J9YIG5;Q90ZM2;Q90YL4	Protein transport protein Sec61 subunit alpha-like 1;Protein transport protein Sec61 subunit alpha-like 2	sec61al2;sec61al1	52.367	4	4	4	8.2	5.9833	0.00887971	1.71242		25.1338	25.1204	25.1395	24.6808	24.1908	24.1939
A0A0J9YIW4;B2GQJ0;A0A0R4IVW4;Q642M9	Trans-1,2-dihydrobenzene-1,2-diol dehydrogenase	zgc:101723;dhdh	32.821	2	2	2	7.7	5.3395	0.0116135	0.697766		22.5427	22.2001	22.5358	23.0111	22.9072	22.9179
Q6P962;F1R4Z8;A0A0J9YJ95;F1QN63;F1Q814;A7E2P6;A7MCJ2	Glutathione S-transferase	gstal;zgc:173961;zgc:173962	25.248	6	6	6	29.6	12.126	0.522254	0.948029		26.1373	26.3456	26.482	26.4724	26.3167	26.4069
Q1LUD3;A0A0K2CJD5;I3ITF4;Q6P974		zgc:73075	21.95	8	8	8	49.2	66.638	0.0344618	1.08308		26.2969	26.3949	26.3842	26.2821	26.2242	26.2243
E9QEB6;A0A0M3HEN9;Q7ZUZ7;Q7ZUA0;Q78AP9;Q6NYD8;Q803D1;Q6DHP3;F8W522;A0A0R4IZC3		arf1l;arf2;arf3b;arf1;arf3a	16.325	6	4	3	61.1	11.929	0.00499802	0.92614		27.2383	27.2308	27.2874	27.3554	27.3802	27.3529
F1QYT6;E7FC99;Q8JID2;Q90424;Q7ZU14;F1QGH7;A0A0N4SUA5;Q24JW3;F8W436;A4QN53		ctnnb2;ctnnb1	81.108	4	4	4	6.6	11.967	0.223977	1.13669		NaN	24.0707	24.1509	23.8172	23.8543	24.1063
Q561U0;A8KC46;A0A0N4SUE6;Q6DFZ8		capn2l;zgc:92480	78.593	11	11	10	20.3	56.853	0.000147802	0.795361		25.3934	25.417	25.3509	25.6911	25.7275	25.7337
A0A0N4SUF2			47.064	22	2	0	48.7	3.4108	1	1.80411		NaN	22.7516	22.4309	21.74	NaN	NaN
A0A0N9P0E6;Q7SZY0;A0A0N9N7J4;Q8AYN0;Q9W6A7	Red-sensitive opsin-2;Red-sensitive opsin-1	opn1lw1;opn1lw2	39.518	4	4	4	9.3	38.251	0.568196	1.14667		25.2632	24.5426	24.9854	24.3485	24.6798	25.1707
Q801U8;B2GP06;A0A0N9NXZ8;Q9W6A5;Q8AYM8	Rhodopsin;Green-sensitive opsin-1;Green-sensitive opsin-2	opn1mw1;opn1mw2	38.722	2	2	2	7.4	67.449	1	1.01392		NaN	25.5383	NaN	25.5201	25.6378	25.3973
A0A0R4I9A0;Q803F5	Adipocyte plasma membrane-associated protein	apmap	46.713	2	2	2	8.9	4.9323	0.023931	1.38512		NaN	22.4981	22.5826	22.0095	NaN	22.1311
F1QT75;A0A0R4I9A9;A8WGN1;Q7ZTY4	Histone-binding protein RBBP7	rbb4l;rbbp7	47.807	8	3	1	21.4	13.358	0.0383459	1.08672		25.7271	25.8189	25.7706	25.7038	25.6502	25.6027
A0A0R4I9B2;Q803D2	Lissencephaly-1 homolog B	pafah1b1b	46.56	10	10	7	31.2	21.806	0.00101789	1.36636		26.0916	26.1476	26.0621	25.7249	25.6595	25.5658
A8KBY3;A0A0R4I9C1;Q6TGS6;Q1LWM3;Q1LWM2;Q1LWM1;Q1LWM0	Tyrosine--tRNA ligase;Tyrosine--tRNA ligase, cytoplasmic	yars	59.533	17	17	17	43.7	68.265	0.000264788	1.26703		27.0165	26.9984	27.0309	26.7133	26.6234	26.6847
A0A0R4IGG3;A0A0R4I9C4;Q90XG0;E9QBF0	Triosephosphate isomerase B;Triosephosphate isomerase	tpi1b	26.526	18	18	13	83.7	138.51	0.000591488	0.797315		29.9359	29.9319	29.9383	30.1975	30.2823	30.3066
A0A0R4I9C6;Q803Y4	Ubiquitin-fold modifier 1	ufm1	9.7051	3	3	3	64.4	6.8678	0.293304	1.20215		24.7762	24.1685	24.6916	24.0709	24.323	24.4456
A0A0R4I9F2;F1REF6;F1R4W2	Galectin	lgals3	33.581	3	3	3	12.7	18.785	0.0595004	1.48757		24.7129	24.6777	24.7311	24.4348	23.7079	24.2601
A0A0R4I9F5;Q6NYS8	Dolichyl-diphosphooligosaccharide--protein glycosyltransferase 48 kDa subunit	ddost	48.533	6	6	6	19.7	17.795	0.000702786	1.27399		25.527	25.4682	25.5678	25.2074	25.1791	25.1284
A0A0R4I9G5;Q5RGU1	Atypical kinase ADCK3, mitochondrial	adck3	66.986	2	2	2	5	3.5796	1	#VALUE!		NaN	NaN	NaN	21.2167	21.2503	21.4252
Q6P0U7;F1QWP0;A0A0R4I9I2;Q7ZUX2;A0A0R4IUC2;A0A140LG27		cstf2	51.27	5	5	5	16.4	32.775	0.403654	0.965213		25.1737	25.1849	25.3408	25.2741	25.2755	25.303
Q6P3I5;A0A0R4I9Q8;A0A0R4IDW6		hhatla	58.785	3	3	3	8.2	5.6855	0.0467552	0.650699		NaN	22.2547	22.5852	23.0891	22.8267	23.2038
A8KC60;A2BIM7;A0A0R4I9Z1;Q5XIZ3;F1RD17;A0A0R4IFB3;Q5CZT2		tars	82.861	12	12	12	20.2	37.599	0.0010902	1.31357		26.611	26.7175	26.7506	26.339	26.2714	26.2883
A0A0R4IA30;A0A0R4IGB6;A0A0R4IK64;A0A0R4IS28;A0A0R4IA64;A0A0R4IW62;Q4V9J7;A0A0G2KHA3			27.5	4	4	3	18.4	31.741	0.000252157	1.76483		26.2997	26.1826	26.1723	25.3007	25.4814	25.414
Q9DDE2;B5DDQ0;A0A0R4IA33;Q5PR42;A0A0R4INF8		nots	46.107	2	2	2	8.2	12.254	0.0115077	1.80904		23.2461	23.0797	NaN	NaN	22.3483	22.2671
A4FVJ1;A0A0R4IAD4;Q5EAS3		im:6908808	23.871	6	6	2	38.7	27.158	0.493647	1.05165		24.4288	24.5365	24.5512	24.4231	24.5908	24.2847
Q9DGL2;A0A0R4IAE6;A0A0R4IE14;A0A0R4IUE0;A0A0R4ICY9;Q4V959;A0A0R4IZ15		atp1b2a	32.779	6	6	6	23.5	51.707	0.0145061	1.13072		26.3597	26.4053	26.5041	26.2562	26.2408	26.2404
Q803B5;A0A0R4IAH2;F1QRP8;E9QIJ1;E9QEG2		dnpep	51.23	3	3	3	7.2	8.5491	1	#VALUE!		NaN	NaN	NaN	23.3709	23.2437	23.2065
Q803W9;A0A0R4IAP6;Q6TGT5	Transgelin	tagln2	22.437	7	7	4	38.3	21.272	0.187653	0.880537		25.084	25.0428	25.1224	25.161	25.1457	25.4931
A0A0R4IAS2;Q5CZP6			207.02	63	63	63	40.5	189.39	0.0184861	1.13457		28.7408	28.7098	28.6673	28.4392	28.5616	28.5707
B3DGZ4;F1Q932;Q71E44;E7F4V0;A0A0R4IAT0		cttn	52.488	8	8	8	21.2	30.21	0.757345	1.01733		24.7359	24.9263	24.7707	24.8342	24.8316	24.6927
A0A0R4IAW3;Q90490			96.942	21	4	4	29	46.036	0.356628	1.10214		24.5826	24.497	24.3153	24.1737	24.2631	24.5372
Q6NXA0;B8JI15;A0A0R4IMX5;A0A0R4IAX3;Q5U3H4		rpia	26.327	7	7	7	32	16.278	0.00298452	1.45556		25.4962	25.2295	25.2889	24.8424	24.7695	24.7781
A5PN03;A0A0R4IB26;F1R4F6;Q1LUT1	Enhancer of mRNA-decapping protein 4	edc4	149.37	3	3	3	3.7	11.336	0.00538228	1.47717		23.6712	23.4799	23.5723	NaN	23.0523	22.971
A0A0R4IB94;Q6DG81		pls3	69.877	23	23	19	47.8	153.85	0.259027	0.955806		27.9524	27.8589	27.9049	28.0267	27.9958	27.8893
A0A0R4IW79;A0A0R4IJ00;A0A0R4IG42;A0A0R4IBA7;A0A0R4IBW8;A0A0R4IBA4;A0A0G2KZ36;Q7T3E5;A0A0R4IVL7;A0A0R4IA46;A0A0R4IXI3;A0A0R4IEM4;A0A0R4IEP7;A0A0R4IX98;A0A0R4IS64;A0A0R4IUV8	Kynurenine--oxoglutarate transaminase 3	ccbl2	50.359	4	4	4	11.6	10.085	0.178019	1.14959		24.4048	24.0549	24.104	24.0808	23.8846	23.9949
E7FBU9;F1QD27;A0A0R4IBG8;Q9DDT5	Transcription elongation factor SPT5	supt5h	96.196	2	2	2	5.4	9.5107	0.0123994	1.41018		23.2479	23.4687	23.1463	22.7744	22.6907	22.9102
Q6P4V5;A0A0R4IBH0		scp2a	57.977	5	3	3	13.9	7.1676	1	#VALUE!		NaN	NaN	NaN	23.1269	23.2143	23.2024
Q6P2V1;A0A0R4IK18;A0A0R4IBK4		ctsc	50.614	3	3	3	10.3	49.409	0.0111408	1.3536		25.4123	25.2489	25.568	25.025	24.9117	24.9821
Q6NWJ8;F1QDY2;A0A0R4IBN4;Q7SYB1;E9QI72		ugp2b	55.026	10	10	7	25.8	59.302	0.106763	0.923624		25.7179	25.5474	25.6216	25.7002	25.7862	25.7445
A0A0R4IBP7;Q6P0V6;B0S6P5	60S ribosomal protein L8	rpl8	26.563	6	6	6	30	35.839	0.111838	1.25953		26.3435	26.6607	26.1204	26.1192	26.0505	25.9562
A0A0R4IBQ0;Q8JH28;Q8AWD9;Q1L9E4;Q9DD89		ctsd	43.182	8	8	8	28	69.917	0.90042	0.995885		27.468	27.4151	27.541	27.5113	27.501	27.4296
Q6TNQ8;F1QP64;B3DKQ7;A0A0R4IBT0;E9QF75;E9QHL8		sf1	61.142	5	5	5	14	11.68	0.924875	0.995437		23.7632	23.8212	23.9096	23.8669	23.9066	23.7404
Q6PC01;Q567X2;F1RA98;A7MCC4;A0A0R4IBV0		faua;faub	14.625	3	3	3	9	4.5034	1	1.80877		25.6092	26.1375	25.6856	NaN	NaN	24.9558
A0A0R4IBX9			9.6466	6	6	6	69	152.28	0.0726883	1.40526		27.6978	28.0042	27.7651	26.9842	27.4219	27.5885
Q5GA11;B3DKP3;Q5GA13;A0A0R4ISG3;A0A0R4IBY4;Q5GA10;A0A0R4IYQ8;Q5GA12;A0A0R4IP04;A0A0R4IEZ5;A3KNI3;A0A0R4IJA3		ogt.1	116.55	4	4	4	4.5	11.512	0.0502241	1.25413		24.3613	24.3807	24.0598	23.8884	24.0517	23.8817
A0A0R4IC11;Q6DRH3;Q6DHE6;A0A0R4IKM7;A0A0R4ICR3	Lysine--tRNA ligase	kars	66.114	15	15	15	33.3	59.777	0.0374822	1.15681		27.1563	27.3494	27.1947	27.0207	27.0851	26.9642
F2Z4T4;A0A0R4IC31;A0A0A0MPJ0		akap12b	165.55	33	33	2	38.6	323.31	0.0704123	0.940873		27.6617	27.6079	27.5608	27.6936	27.7364	27.6642
G3G7U3;G3G7U2;A0A0R4ICB4;G3G7U0;P79733;U3JB06;A0A0R4ID34;U3JB36;A0A0R4ILJ6;U3JAR5;U3JAP5	Ribonucleoside-diphosphate reductase subunit M2	rrm2	38.82	3	3	3	14.1	4.536	1	0.919108		NaN	NaN	21.226	21.1526	21.4984	21.3921
F1QR83;B7ZV51;A0A0R4ICE9;Q7SXP2	NEDD8-activating enzyme E1 regulatory subunit	nae1	60.431	6	6	6	16.7	23.456	0.0799066	1.39175		23.9104	24.2082	NaN	23.8074	23.4794	23.4604
A6H8Q6;A1L1S7;Q1LUN0;A0A0R4ICI6;Q1LUM9		dync1li1	48.042	3	3	3	10.6	10.78	0.00567148	1.04622		22.7859	NaN	22.7892	22.7261	22.7088	22.7323
B0S653;Q7T343;Q6TLE5;A0A0R4ICJ1		fam49ba	23.991	2	2	2	20.2	15.935	0.123758	0.858282		22.7481	22.9249	22.8616	23.2421	22.8926	23.0614
A0A0R4IGK9;Q7ZTT1;A0A0R4II89;A0A0R4ICK7;Q9PT92	Catalase	cat	57.123	12	12	12	27.4	44.013	0.00727999	1.16107		26.6846	26.6418	26.702	26.5208	26.4731	26.3881
A0A0R4ICN8;Q6TGW7;F1R8D7;Q802X5;Q6NYJ5;X1WH05		syncripl	62.307	11	6	6	25.1	18.061	0.80642	0.963178		24.5666	24.7315	25.1542	24.7514	24.7717	25.0916
Q6IQH4;A0A0R4ICQ6;K7XMM6		psmd8	31.014	7	7	7	33.7	29.324	0.290935	0.900287		25.437	25.2085	25.4674	25.708	25.4016	25.458
Q6P0H1;Q6PH44;A0A0R4ICR8;B0CLY2;F1R8Z4;Q1LVH2;Q1LVH3;Q7T1J4		bsg	27.618	4	4	4	27	82.136	0.978562	0.997733		25.0743	25.4426	25.2039	25.3106	25.2425	25.1775
Q9PUC5;Q7ZU20;A0A0R4ICU4;U3JAR1		psme3	29.185	4	4	4	20.3	21.9	0.0023197	1.44965		24.9558	24.9875	24.9885	24.2996	24.5641	24.461
Q5RLN6;Q3LTM3;B8JLK8;B3DJQ3;A0A0R4ID21;Q1ED36		itgav	112.12	7	7	7	10.7	22.596	0.563861	0.943017		23.8616	24.2052	24.1462	24.3212	24.0833	24.0622
F8W5J3;A0A0R4ID31;F8W5G2;F8W5Z6;F1REC2;F1QUG1		sept7b	44.5	8	8	1	23.3	17.964	1.19027e-05	1.2626		26.1158	26.1201	26.0847	25.781	25.7604	25.77
A0A0R4ID71			192.49	19	19	19	15.1	79.614	0.0175946	1.20972		26.4636	26.4237	26.2486	26.0547	26.1319	26.1253
A3KNM2;I3IT45;I3ITC0;A0A0R4IDA7		tpd52	20.721	3	3	3	25.7	9.4678	0.532919	0.958501		23.3906	23.5781	23.273	23.4972	23.4741	23.4539
Q6A3P5;A0A0R4ILW6;A0A0R4IDE8;Q6PFU0;A5WW18;Q6PC94;F1R8D1		ndrg1a	43.601	8	8	8	26.3	59.018	0.0983425	0.931903		25.9562	25.9109	25.9293	25.9725	26.1229	26.0064
A0A0R4IW87;A0A0R4IJK0;A0A0R4IDG3;Q6IQ66;E7FF24		nudt5	12.259	2	2	2	24.5	6.1988	0.00780294	0.59081		22.4949	22.5038	22.3824	23.4098	22.9268	23.3222
Q6NWH7;A0A0R4IDH0;Q6TNU9;F1Q5L6;F1RBJ8;B0JZJ1;I3ISW2;E9QG17		ddx5	56.613	9	9	4	19.4	20.478	0.049394	1.35018		25.2091	25.6472	25.5564	24.9073	25.1815	25.0244
A0A0R4IDK6			45.265	8	8	2	26.8	101.38	0.0769811	1.23323		27.9559	27.9465	28.1543	27.6491	27.9283	27.5719
A0A0R4IF59;A0A0R4ISY7;A0A0R4IHV5;A0A0R4IDY7;A0A0R4IIX2;A0A0R4INK8;A0A0R4IL48;Q4G5T9;A0A0R4ICW0;Q4G5U2;Q4G5U7;Q4G5U3;Q4G5U4;Q4G5U8;A0A0R4IL34;A0A0R4IU89;Q4G5U1;Q4G5T8;Q4G5V0;Q4G5U6;Q4G5U5;Q4G5U0	Reticulon	rtn4b	56.282	3	2	2	13.4	19.465	0.437032	0.967217		22.8292	23.0024	22.9629	23.0034	22.9419	22.9935
A0A0R4IDY9;Q6P2A8;Q5RKQ4;F1R653;Q8JIY7	Histone deacetylase	hdac1	52.58	7	7	7	19.5	79.509	0.0728877	1.07536		26.7545	26.6235	26.6274	26.5727	26.555	26.5634
A0A0R4IXL8;A0A0R4IXS5;A0A0R4IDZ8;Q5U7N6		tln1	270.99	20	20	20	13.3	90.957	0.00338603	1.19653		26.035	26.0571	26.1505	25.7999	25.8656	25.8005
Q90420;F1QQ04;Q6IQV2;F1R7F7;A0A0R4IE05;E9QEB4		serpinh1b	45.518	4	3	3	12.4	5.8297	0.138047	1.48969		23.7665	22.7727	22.9255	22.6486	22.5503	22.5406
Q7SXN3;A0A0R4IE20;A0A0R4IMK1		ahsa1b	38.039	3	3	3	12.1	6.2591	0.282557	0.926437		22.9719	22.8436	23.0113	23.0411	22.9322	23.1843
Q4QRH6;A0A0R4IT72;A0A0R4IMQ8;A0A140LH97;A0A0R4IE46;Q6PGW2;A9JSW6;A0A0R4IEF2		zgc:112265	101.92	7	7	6	9.8	20.775	0.0891636	1.21671		25.27	25.0898	25.1284	24.8385	25.0949	24.7059
A0A0R4IE72;Q8AV83;Q561Z7;Q9DDE1		try	25.484	5	5	5	41.2	60.777	0.0922434	0.773228		26.1177	26.3703	25.792	26.4518	26.4415	26.4997
A0A0R4IEA6;Q6PGU9;F6NV52;A2BG80;A9JTH3;A0A0R4IJA2;Q32LW2;F1QP19;E7F3A9	Serine/threonine-protein phosphatase 2A 55 kDa regulatory subunit B	ppp2r2ab;ppp2r2ba;ppp2r2ca	51.584	4	4	1	9.5	7.7999	0.108646	1.17035		24.4988	24.6772	NaN	24.2711	24.3422	24.4699
Q6ZM50;A0A0R4IEP3;Q6NWD6		capza1b	32.727	11	11	9	57	65.179	0.0293596	1.13664		26.8823	26.7876	26.8507	26.715	26.6911	26.56
F6PAM1;B3DI16;A0A0R4IEQ0;Q6AZW4;B8JLJ7;F8W573;E9QIX5;B0S554		gna11a;gna14;gnaq	42.192	3	3	1	9.5	4.8519	0.956424	0.998551		23.6339	23.7187	23.6712	23.7141	23.6259	23.6901
E7EYE1;A0A0R4IER4;A0A0R4INP3;A0A0R4IPK3;A0A0R4IJB9		CR847973.1	145.57	33	33	32	30.8	202.35	0.000133779	1.20954		28.0439	28.1023	28.0617	27.8089	27.7941	27.7815
A0A140LH30;A0A0R4IES3;Q7SXN5;F1QB59	Dynamin-1-like protein	dnm1l	79.572	7	7	6	15.4	22.81	0.00192724	0.851534		24.7652	24.7265	24.7218	25.0008	24.912	24.9963
A0A0R4IEU2;B8JHR9;A5PLF4		kpnb3	121.43	23	23	23	29.2	143.42	0.907338	0.996006		27.0484	27.144	26.9863	27.0788	27.0508	27.0665
A0A0R4IEX8;E7F9M6	ATP-dependent 6-phosphofructokinase	LOC570106	84.391	3	3	3	5.4	2.6927	0.00272708	1.4691		22.0922	21.9811	22.2372	21.6277	21.508	21.5101
A0A0R4IF39;Q7ZVL6;A0A0J9YJK4;A0A0R4IM40;Q8JGR9	DNA helicase	mcm7	67.849	4	4	4	8.2	8.5602	0.00483947	1.20903		24.4765	24.5795	24.6329	24.2589	24.297	24.3115
A0A0R4IV67;A0A0R4IU33;A0A0R4IF54;A0A0R4IZH8;A0A0R4IA63			173.49	15	15	14	12.7	31.072	0.225183	0.891257		25.6294	25.3688	25.2717	25.4996	25.6417	25.6268
Q7ZUR0;A0A0R4IF65;A0A0R4ILD2;A0A0R4IXY8;A0A0R4ILW1;Q8JGR5	DNA helicase	mcm2	100.03	16	16	16	28.3	104.52	0.899858	1.00686		26.4061	26.2081	26.4433	26.3602	26.3345	26.3333
F1QZY9;A0A0R4IFD1;Q7T3C7	Reticulon-4-interacting protein 1 homolog, mitochondrial	rtn4ip1	42.389	3	3	3	13.7	6.9928	0.00059347	1.3572		22.9042	22.8423	22.9194	22.4038	22.4165	22.5235
A0A0R4IFI9;Q7SY26;F6NST7		zgc:63587	40.182	7	4	4	32.3	29.282	0.564604	1.0405		24.855	24.6468	24.7374	24.6253	24.8262	24.6157
Q6NUX7;A0A0R4IFJ1;F1QNW8;A0A0R4IFL6		dnajc7	54.385	2	2	2	4.9	3.8054	1	#VALUE!		NaN	NaN	NaN	22.1223	22.5647	22.2126
A0A0R4IFJ4;Q32LQ9;Q5PR38			129.87	24	11	11	23.5	37.584	0.0286584	1.09141		26.5053	26.6292	26.5588	26.4552	26.4162	26.4433
Q5BLH5;F1R898;A0A0R4IFK0;F1QMV0		capn2a	78.342	8	7	7	19.8	38.163	0.0333393	0.779949		25.6757	25.2946	25.5448	25.8565	25.8882	25.8459
Q6PBW1;B8JJJ6;A0A0R4IFN4;Q6PC32;B8JJJ5;A0A0R4IPJ0		guk1b	22.295	2	2	2	17.8	13.332	0.00521262	1.49291		23.4108	23.5089	23.18	22.7135	22.8226	22.8292
Q7ZUD3;A0A0R4IFV5		gmfb	16.871	5	5	5	41.5	77.025	0.859104	0.988662		26.621	26.3722	26.488	26.6007	26.4967	26.4331
F1QYU7;A0A0R4IG00;Q7ZTW2;F1RDL2	S-adenosylmethionine synthase	mat2aa	43.671	6	3	2	22.5	20.217	0.0643798	1.12478		25.3848	25.2935	25.3421	25.2904	25.0863	25.1349
O42269;B7ZDE9;A0A0R4IG01		htt	346.67	2	2	2	1	2.4539	0.350227	1.10539		21.6861	21.4878	21.2409	21.3447	21.3966	21.2399
F1Q6Z9;A0A0R4IG48			106.89	11	11	9	16.3	53.247	0.945693	1.00248		26.221	26.3173	26.1575	26.2282	26.2	26.2568
Q5XJ42;F1R5W4;A0A0R4IG57		glrx	11.337	3	1	1	48.6	19.693	0.0703602	1.23743		23.9135	23.6233	23.7076	23.4504	NaN	23.4312
Q08C76;F1QCJ3;A0A0R4IG68;E9QJK4;F1QHU1;A8E7M8;F1Q936;B2GTW8;A4QN81;A0A0R4IJM7;F1QNN8;Q05AJ0;F1QNW7		ssuh2rs1	39.489	6	6	6	31.6	58.502	0.00389631	0.895441		25.3995	25.4279	25.4431	25.5965	25.5374	25.6146
Q6P4P8;A0A0R4IUY2;A0A0R4IG78;E7F5I9;Q800E7		pde6c	98.256	10	10	10	14.9	25.943	0.00412525	1.40122		25.1888	25.1411	24.9401	24.6664	24.5699	24.5736
A5PMP1;A0A0R4IG81		capn1b	80.109	3	2	1	3.9	2.2604	0.114421	0.921631		23.0776	23.1776	22.9866	23.2346	23.1926	23.1679
A0A0R4IG82;Q6DG71;F1QJE0;A0A0R4IAK9;X1WD83		uqcrc2a	49.073	7	7	7	24.8	24.958	0.00129262	0.659642		24.9201	25.0543	24.8628	25.545	25.6302	25.4627
Q7ZYW9;A0A0R4IGC4;B0UXP9	Inosine-5-monophosphate dehydrogenase;Inosine-5-monophosphate dehydrogenase 2	impdh2	55.71	6	5	5	14	11.607	0.0138797	1.26105		23.8424	23.9875	23.8675	23.4423	23.5811	23.6701
Q08BV6;A0A0R4IGD0;A0A0R4IU65;B8JJ24;B8JJ23		ckba	42.866	13	6	6	39.6	13.13	0.0590362	1.18291		24.6568	24.6069	24.8925	24.5337	24.4464	24.4491
Q7ZVA3;A0A0R4IGE6		sh3gl1b	39.771	4	3	3	15.4	5.8132	0.899829	1.00919		22.5967	22.8806	22.7769	22.6409	22.7501	22.8235
A0A0R4IGH1;F1R972;A1L260	Muscle-related coiled-coil protein	murca;murc	38.007	9	9	9	26.6	21.545	0.466653	1.06141		24.7787	25.0401	24.728	24.6873	24.7561	24.8454
O93423;Q58EG9;F1QCQ7;A0A0R4IGK4;Q568N1;F1R5A4;E9QIN9;A5PLE0;F1R973;Q561U1;A0A0R4IEC2;F1QP86		stom;stoml3b	31.604	7	7	7	34.2	24.74	4.76096e-05	0.662192		26.3896	26.4409	26.3804	26.9701	27.0493	26.9756
A0A0R4IGN3;Q803D7;A0A0R4IBZ3	Protein disulfide-isomerase	pdia3	51.135	30	30	29	65.4	221.55	0.0150333	1.09085		29.6292	29.5673	29.5365	29.4362	29.4401	29.4804
A0A0R4IGP6;Q6NXD1;A0A0R4IAV3;A0A0R4IAN1	Pyruvate kinase	pkma	58.113	19	1	1	42.5	5.2826	1	0.669782		NaN	NaN	21.04	21.4402	21.3951	22.0194
Q7ZU50;B7ZV62;A0A0R4IGS4		nsfa	82.616	21	21	13	30	47.317	0.000316856	1.44351		27.5546	27.4213	27.4225	26.9552	26.9385	26.9159
A0A0R4IGV9			43.813	3	3	3	11.5	6.8218	0.0225435	1.546		24.7027	24.2382	24.2153	23.6154	23.8442	23.811
Q1LXR3;A0A0R4IGW7;A9JT41;Q6TGU8		rrbp1b	109.54	10	10	10	15.4	38.559	0.161443	1.17221		24.4777	24.8526	24.668	24.3971	24.3255	24.5881
A0A0R4IGX7			42.579	12	12	12	37.8	51.563	0.0116888	1.13058		27.2856	27.3561	27.2986	27.19	27.1455	27.0736
A0A0R4IH14;Q6DHS8;F1QNJ3;F1QNJ4;Q6TNQ2		tes	56.944	3	3	3	11.1	17.729	0.118086	0.80852		22.9906	23.1683	23.1808	23.209	23.6893	23.3612
A0A0R4IH50;F1RD13;Q58EH4		si:ch211-266g18.10	61.341	3	3	3	9.6	4.7955	1	#VALUE!		NaN	NaN	NaN	22.3206	21.9962	22.0935
A0A0R4IH79;A0A0R4IPW4			107.79	5	5	5	8.4	24.752	0.000429168	1.35447		24.0833	24.0663	24.0136	23.5839	23.6867	23.5793
A0A0R4IH84;F1QGH9	26S proteasome non-ATPase regulatory subunit 11B	psmd11b	47.778	8	4	4	21.2	13.483	0.000490304	0.633267		23.4201	23.4897	23.4008	24.2107	24.0289	24.0483
B3DLK0;A0A0R4IMA3;A0A0R4IHB0;Q2LDA1;B3DKQ3;Q561Q0;Q90412;A0A0H2UKU2;F1QP85;L0S5L0		col2a1a	134.79	3	3	3	3.4	12.542	0.000298494	1.5525		24.087	24.1529	23.9932	23.4338	23.4007	23.4948
Q503E2;A0A0R4IHH8		prep	80.336	11	11	11	22.8	35.309	0.543645	0.9176		25.45	25.6569	25.6115	25.8995	25.3456	25.8455
I3IT87;F1RD00;F1Q9V1;B2GP49;G1K2F5;A0A0R4IL09;A0A0R4IHJ6;Q7ZW98;Q6NWK2	AP-2 complex subunit mu-B;AP-2 complex subunit mu-A	ap2m1b;ap2m1a	49.464	2	2	2	5.8	7.2276	1	#VALUE!		23.5262	24.1174	23.5063	NaN	NaN	NaN
Q6DHR4;Q5RGA7;A0A0R4IHR0;E9QE61		bpnt1	33.129	3	3	3	17.8	12.598	0.0407158	0.675762		23.2506	22.9815	22.7412	23.7949	23.4566	23.418
A0A0R4II73;Q6PFM3;A0A0R4IHT0;A0A0R4IB76		slc25a12	72.862	8	8	8	17.6	15.636	0.0666475	0.908327		24.5679	24.4754	24.3827	24.6227	24.6341	24.5854
A0A0R4IHU9			36.315	10	10	2	38.3	81.123	0.216486	0.895067		26.1557	26.0197	26.2218	26.1095	26.3804	26.3871
A0A0R4IHV1			58.34	21	19	1	57.4	166.03	0.000100235	0.59391		28.1226	27.9681	28.031	28.7576	28.8002	28.8189
A0AUR9;B0S7K9;A0A0R4IHV6		gps1	55.175	3	3	3	7.2	3.091	0.331327	0.949678		22.4952	22.5134	22.4324	22.6301	22.4796	NaN
Q7T3C1;A0A0R4II15		tcea1	34.641	2	2	2	8.7	3.6005	0.356034	1.43808		NaN	23.1209	22.2811	NaN	22.0444	22.3092
Q1LXJ7;A0A0R4II96;E7FCX7;A0A0R4IXF3;I3ISA0		cyt1l	46.646	35	2	2	70.4	4.868	0.0207141	1.39149		24.9963	25.3331	25.0978	24.8261	24.6071	24.5641
Q1RLQ1;A0A0R4II97	Stathmin	stmn1a	17.055	5	4	4	37.8	31.44	0.489353	1.05956		25.7627	25.3899	25.5347	25.5045	25.4477	25.4848
A4IG36;F1QE89;F1R9T0;A0A0R4IIB7		aldh5a1	43.351	3	3	3	13.1	5.3713	0.0037238	1.42472		23.2149	23.2731	23.3768	NaN	22.7647	22.7905
Q7ZTT5;A0A0R4IIH9;F8W3J8		adkb	38.277	10	10	10	40.9	22.405	0.213037	1.112		25.8189	25.8762	25.7329	25.5477	25.845	25.5759
Q4VA89;F8W5C6;A0A0R4III2		snx6	46.542	5	5	5	12.1	6.1654	0.004298	1.18858		23.9317	23.9643	24.0539	23.7144	23.7782	23.7096
Q4V8Z7;T1SXK0;A0A0R4IIR1;A0A0R4ISG4;A0A0R4IH75;A0A0R4IZL8		dnm2a	86.082	8	4	1	12.6	9.6061	0.416984	1.0639		23.9941	23.6762	23.7311	23.6903	23.7119	23.7311
A0A0R4IIZ7;Q6NYA1		hnrnpabb	32.698	8	4	4	28.3	25.046	0.0118614	1.21978		28.9602	28.735	28.8335	28.5624	28.5614	28.545
A0A0R4IJ08;F1R443;Q566W8;F1R445;Q56A42;F1QDX2;D6QWZ7;Q32P38		spna2	289.24	82	82	1	42.5	323.31	0.00209256	1.07736		29.3091	29.3364	29.2997	29.1903	29.2062	29.2263
A0A0R4IJ10			113.01	24	3	0	28.7	12.046	0.942764	1.0052		23.1735	23.3782	23.4162	23.3737	23.3818	23.1899
A0A0R4IJ38;F1QY43;Q7ZVP5;F1QK93		psmd1	107.11	25	25	25	38.2	123.56	0.127553	1.07498		27.7311	27.7354	27.8391	27.6338	27.7461	27.6127
A0A0R4IJ66;A0A0R4IJP7;A0A0R4ISB0;A0JMB8;Q58EE4		znf185	116.84	12	12	12	18	75.587	0.00680638	1.37255		25.2874	25.4654	25.5038	24.8443	25.0177	25.024
Q0P4B3;F1QLH9;A0A0R4IJA4		nucb1	53.795	4	4	4	14.3	12.828	0.0474631	1.16878		23.8115	23.8387	23.7028	23.66	23.5878	23.4301
Q6IQK3;A0A0R4IJN3;Q6PBJ3;Q6DGI1		vamp3	11.355	5	5	1	53.9	39.973	0.0103319	1.17523		26.8567	26.8617	27.0088	26.6543	26.689	26.6851
A0A0R4IJQ7;Q0P429;F1QCH7;A4QP35		LOC571260;zgc:162816	38.133	3	3	3	12.9	6.3208	0.0826091	1.17478		22.8868	23.1686	23.16	22.7736	22.8324	22.9122
F1QZA4;A0A0R4IJR5;Q566P0;Q567A6	Isocitrate dehydrogenase [NAD] subunit, mitochondrial	idh3g	42.772	5	5	5	23.8	27.661	0.0086939	1.31184		24.5009	24.3679	24.6282	24.1439	24.1348	24.0436
Q7ZU96;Q6TNV4;A0A0R4IJT8		cct8	59.3	30	30	30	59	109.93	0.229451	0.960249		29.2519	29.2343	29.1885	29.219	29.3462	29.2851
A0A0R4IJY4;Q5SP90;Q566Y3;Q32PP7;A4FVH0;Q7ZTU3;A0A0G2L1V1;A0A0G2KC70;Q6P100	Serine/threonine-protein phosphatase 4 regulatory subunit 3	smek1	89.1	5	5	5	9.6	7.3349	0.0169872	1.22434		23.4952	23.6732	23.4786	23.3126	23.2797	23.1789
Q66I72;E7F4I2;A0A0R4IK10		f11r.1	32.091	2	2	2	12.7	13.572	0.0866477	1.23961		22.4993	22.8245	22.939	22.3773	22.4466	22.5092
A5WWC4;Q4VBH3;A0A0R4IWL5;A0A0R4IK45		capn8	79.007	2	2	2	4.1	5.0407	1	#VALUE!		NaN	NaN	NaN	22.048	22.1834	21.9652
A0A0R4IKF0			30.139	20	20	20	59.1	323.31	0.00163085	0.789145		31.886	31.7447	31.7863	32.1696	32.1146	32.1578
A0A0R4IKJ0;Q567X8;F1QJP3;Q24JV6;F1QGA5;E7FG54		myl10	18.939	9	9	9	60.5	29.791	0.0802462	1.07979		26.7046	26.5845	26.7029	26.5978	26.5544	26.5076
F1R3X7;A0A0R4IKV3;Q6DBS0;E9QC75		nadk2	47.678	3	3	3	8.2	5.8658	0.0549316	0.70407		22.2141	22.422	NaN	23.0435	22.6661	22.7632
B2GTC1;A0A0R4IKW3;Q7ZVA6;A0A0R4IG38	Eukaryotic initiation factor 4A-III	eif4a3	46.467	9	7	7	24.6	19.48	0.00346164	1.36386		25.6759	25.6607	25.7086	25.3632	25.2202	25.1187
A0A0R4IL21;A0A0R4IYX8;A0A0R4IJA6;Q52PJ4;A0A0R4IKT4;A4FUL0;A0A0R4IBZ8		dpysl4	62.606	9	7	7	19.2	16.17	0.0509213	1.15706		25.3523	25.2995	25.4102	25.2794	25.0521	25.099
A4QP10;A5A8J7;A0A0R4IL71;B8A5E8		ide	113.26	8	8	8	11.8	17.476	0.0362184	1.18498		24.7504	24.5222	24.6757	24.4566	24.4346	24.3225
A2RUX5;A0A0R4ILA4;F1QSJ2;D6MUD2;A0A0R4IUQ1		col11a1a	172.88	3	3	3	2.5	7.5555	0.616437	0.969822		24.1664	23.9776	23.9275	24.0493	24.0157	24.1392
A0A0R4ILA8;F1QUQ7;Q6IQL5		psmc3	47.883	15	15	15	46.8	112.47	0.0480562	1.06878		27.8005	27.7465	27.7193	27.6108	27.6811	27.6864
A0A0R4ILD9;Q6IQQ8;A5WWE4		eif2b1	33.571	3	3	3	14.6	3.7049	0.217915	0.905196		22.3029	22.5544	22.2674	22.4426	22.5419	22.5714
A0A0R4IZ70;Q6DRK2;Q568L3;Q4V9Q2;A0A0R4ILH7		sf3a3	48.847	3	3	3	13.4	14	0.00168556	1.68006		24.5762	24.2787	24.4672	23.7057	23.6015	23.7693
Q8JIX0;F1Q5A9;E7EYY5;G0ZJH7;A0A0R4IUP8;G0ZJH8;E7FEA3;A0A0R4ILH8;Q499C0;F1QQB6;E7FBP3		ube4b	134.36	2	2	2	3.1	4.4577	0.945195	1.00906		22.2004	21.8342	21.971	21.8457	22.1319	NaN
A0A0R4ILL7;Q6NSN5;A0A0R4IU91	Adenylosuccinate synthetase isozyme 1	adssl1	50.558	9	9	9	23.4	18.743	0.337697	0.91937		25.6635	25.4167	25.3498	25.516	25.5688	25.7091
A0A0R4ILN7;Q98TZ8;A0A0R4I9T7;Q6PFT0;A8KBR9	Flotillin-2a	flot2a;flot2b	47.818	21	21	21	51.5	105.95	0.000297977	0.714408		28.3647	28.3342	28.2326	28.7758	28.8101	28.8011
F1RBW3;A0A0R4ILT4;Q802Z2;E9QBB3;E9QHL2		prkcsh	59.642	13	13	13	36.1	80.344	0.00728819	1.15519		26.5406	26.4919	26.4184	26.3024	26.2901	26.234
F1QX12;Q7ZTY0;A0A0R4ILW8;Q5XJT4;F1R4B6		ggps1	37.381	3	3	3	9.5	3.4423	0.549509	0.938019		22.3686	22.5513	22.4121	22.7914	22.4544	22.3631
E9QEA9;Q6P0H2;A0A0R4IM15;F1QLV5		nqo1	21.191	2	2	2	10.3	2.0938	1	#VALUE!		NaN	NaN	NaN	23.059	23.056	23.2643
A8WIN7;A0JMD1;A0A0R4IM83		plod1a	84.281	3	3	3	4.7	4.8578	0.0283391	1.29676		23.9125	23.7421	23.9609	NaN	23.5493	23.4445
A0A0R4IM99;Q6IQD7;A0A0R4INL7;A0A0R4IAL5;A0A0R4IMN8		tpm2	32.715	23	10	7	56	44.873	0.000124203	1.39238		27.2543	27.2595	27.2603	26.7221	26.834	26.7854
A0A0R4IMC6;F1QVU3;Q802V3;E9QJ38		vil1	89.053	7	7	7	11.4	25.542	0.0022877	1.73362		24.8333	24.6074	24.9672	23.9567	23.9689	24.101
A0A0R4IMF0;A8E5J4;Q9W6A8	Opsin-1, short-wave-sensitive 2	opn1sw2	25.184	3	3	3	23.5	40.908	0.597227	1.07759		25.3158	25.7407	25.4371	25.6686	25.2558	25.2458
A0A0R4IMF2;F1QJE5;A0A0R4IDB2		ppm1g	57.696	9	9	2	26.3	63.606	0.000776537	1.33639		26.12	26.1864	26.118	25.7132	25.796	25.6601
A0A0R4IML0;Q7ZU64;Q6IQN9;A0A0R4IZL5;X1WEC4;F1R3V3		capgb	38.662	8	8	8	34.5	67.278	0.180233	0.92895		25.546	25.5778	25.7204	25.7202	25.6561	25.7869
A0A0R4IMS3;Q8JGR4	60S ribosomal protein L24	rpl24	17.883	2	2	2	13.4	6.1768	1	0.538365		23.0866	23.0747	23.234	24.0251	NaN	NaN
Q6PBM9;A7YYG7;A0A0R4IMS8;A0A0R4ID52		arr3b	40.364	8	8	8	39.8	50.688	0.102845	0.859355		25.1229	25.2204	25.3397	25.493	25.2856	25.5605
A0A0R4IMZ8;Q3B7R1;A0A0R4IQR3;D6QWU9;D6QWU5			97.466	16	16	16	23.4	60.462	0.199634	1.0723		26.9967	27.1668	27.0219	27.0185	26.8875	26.9773
A0A0R4IN46			90.692	5	5	5	8.3	9.9983	0.000208465	0.572769		22.7933	22.9231	22.8057	23.5769	23.7341	23.623
A0A0R4IN76;A0A140LH76			78.666	5	5	5	11.5	12.36	0.0271012	0.674278		23.9547	23.6571	24.1803	24.3856	24.6267	24.4855
A0A0R4INC4;A5WV02;E7F8G7;E7F4T0;E9QCV2;A0A0R4IJ71;Q503P9		pleca	521.82	6	6	6	1.5	10.198	0.0061786	1.4876		23.8643	23.9223	23.6417	23.3589	23.1286	23.2219
F1QSE7;A0A0R4INK2;Q803Z1;F1QZD3		uap1	27.074	3	3	3	18	6.2843	1	0.62948		NaN	21.8092	NaN	22.292	22.7345	22.4043
A0A0R4INM7			11.705	9	2	0	74.3	18.647	1	0.870582		NaN	22.646	NaN	22.8781	22.8138	NaN
Q7ZUV5;A0A0R4INN7;F1R541;F1RBB0;A7E2L1		rab1ba	22.384	9	9	2	50.2	46.123	0.283405	0.965218		27.001	26.9596	26.9499	26.9453	27.0655	27.053
A0JMK0;A0A0R4INY2;Q75U66;A0A0R4IPF4;A0A0R4IS83;A0A0R4IRR6		postnb	82.92	4	4	4	9.1	15.942	0.614966	1.04559		23.8155	23.6854	23.7483	23.4615	23.7924	23.8022
Q8AYH1;A0A0R4INZ2;Q98TA2;Q6NZW5		hsd17b4	78.624	4	4	4	8.3	19.581	0.83265	1.01248		23.7158	23.512	23.5614	23.5821	23.6637	23.4896
Q0V973;B0UYA3;A0A0R4INZ9;Q1RLR0;B0UYA2		cryl1	35.095	6	6	6	24.8	20.755	0.0685863	1.13112		24.7876	24.5876	24.6066	24.4352	24.5465	24.4669
A0A0R4IP07;Q6PE25;Q6NYN8;Q8JIU6;A0A140LFQ3	Elongation factor 1-gamma	eef1g	50.028	14	14	14	32.7	114.2	3.72374e-05	1.39143		28.1394	28.1866	28.1375	27.7124	27.6675	27.6538
M9MMB0;F1QW90;A0A0R4IP31;E7F537		acana	38.545	2	2	2	8.1	4.4684	0.224143	1.13813		22.6088	22.597	22.507	22.5049	22.5155	22.1326
F6PBT6;A0A0R4IPA8		cps1	162.87	2	2	2	2.4	7.0412	0.401874	0.930152		22.2604	22.2424	22.0246	22.1729	22.4408	22.227
B3DIZ3;A0A0R4IPC5;A0A0J9YJ18;X1WHN5;A0A0R4IY11;A7MC23		zgc:171967	104.13	9	7	7	12.4	42.695	0.618714	1.06688		25.3068	25.2721	25.2982	25.5289	25.1247	24.9432
A0A0R4IPH2;Q32PU7;Q2YDQ0		tubb2b;zgc:123292	49.788	28	6	3	73.3	232.62	0.000292346	0.565122		28.9616	28.8628	29.0316	29.7436	29.8724	29.7101
Q7SXY0;A7YYH5;A5WWM0;A0A0R4IPK7;Q08BZ6;A0A0R4ITP5;B3DGU1		vps4b	48.917	6	6	6	22.2	14.412	0.0392481	1.20716		25.1061	24.8126	24.8749	24.6761	24.6648	24.6379
A0A0R4IPP6;Q803E5;A8KB65		etf1b;etf1a	47.509	3	3	3	7.1	5.7108	0.00250799	1.57575		23.2121	23.4934	23.5091	22.7359	22.7388	22.7718
Q6PHD7;F1R3Q3;A0A0R4IPQ7;F1QQ74;A0A140LGH9;A0A140LGQ2;E9QC83;F1QVB3;A4FUM1		2006-09-01	48.955	7	7	5	22.2	44.25	0.234547	0.948219		25.0151	25.1264	25.1661	25.2379	25.168	25.1319
Q568L9;A0A0R4IPV1	Delta-aminolevulinic acid dehydratase	alad	36.032	7	7	7	35	21.273	0.00102578	0.599045		24.1122	24.3667	24.3715	25.0007	25.0402	25.0273
A0A0R4ISX6;A0A0R4IPV5			56.633	24	24	24	41.3	144.24	0.393689	0.995422		30.0156	30.0227	30.0013	30.0155	30.0188	30.0252
A0A0R4IQ37;Q6PFI6;F1QA42		atxn2l	99.662	2	2	2	6	14.598	0.0614223	1.59798		23.4743	23.232	22.8953	22.4153	NaN	22.6333
A0A0R4IS10;A0A0R4IQ72;E9QEE4;F1R2E0		hnrnpm	70.656	18	18	14	36.3	220.19	0.0865019	1.09963		27.7627	27.7882	27.8463	27.5816	27.6364	27.768
A0A0R4IQ78;Q7ZWJ7	60S ribosomal protein L34	rpl34	14.091	5	5	5	29.3	8.1494	0.0039187	1.56571		25.4007	25.6151	25.4059	24.6905	24.8174	24.9734
A0A0R4IQ83			19.7	4	4	4	35.4	21.077	0.210393	1.15774		25.2481	24.9183	24.8926	24.8417	24.6497	24.9338
F1QD93;A0A0R4IQG9;E9QD09;A0A0R4IZT7	Serine/threonine-protein phosphatase	ppp3ca	59.098	6	5	4	15.5	9.1204	0.000330473	0.618879		23.1498	23.1711	23.3099	23.8625	23.9692	23.876
F1QM13;A0A0R4IQM9;Q4QRD0;F1RAZ4;Q6NUX6;F1RAE9		stxbp1a	67.074	11	11	10	25	53.422	0.0284094	1.18075		26.2216	26.3396	26.2037	26.0673	25.9008	26.0777
F1QUU0;A2BHD8;A0A0R4IQN2;A3KNW3;A2BHD9;F1QTE2	Beta-hexosaminidase	hexb	52.965	4	4	4	11.2	15.244	0.62666	0.971934		24.1989	24.1251	24.2413	24.3539	24.1106	24.224
A0A0R4IQN8;E9QCS9;B2GPE2;F1RE85;Q8JIU7		naca	104.68	23	23	23	33.2	120.99	0.000343933	1.34539		28.1545	28.1505	28.1579	27.6515	27.7713	27.7561
Q6ZM60;A0A0R4IQS8	Calcium-transporting ATPase	atp2a2b	113.58	27	14	6	27.1	55.609	5.30557e-05	1.36001		26.8046	26.8455	26.7983	26.3341	26.3949	26.3886
E9QF92;A0A0R4IQV2;F1QA97;E7FB97;Q7T3H1	Dynactin subunit 2	dctn2	44.252	9	9	9	23.9	25.83	0.731871	0.970566		25.2584	25.3849	25.2191	25.2571	25.5397	25.195
A3KNV0;Q6DBW7;A8E5M2;A0A0R4IQZ3;F1QX93;Q7SXW5		eci1	34.166	5	5	5	15.2	10.543	0.305444	1.08315		24.7331	24.8242	24.5065	24.5842	24.5221	24.6119
A0A0R4IRD0;A0A0R4IR75;Q7ZUY9		stt3a	74.514	7	7	7	13	13.81	0.0411111	1.21311		24.5683	24.3186	24.3753	24.032	24.1831	24.211
A0A0R4IR93;Q5U3E8;F1R7S1		cope	21.986	3	3	3	24.2	16.923	0.282005	0.852106		23.6603	24.0281	23.7813	24.3553	23.8819	23.9251
Q7ZWI2;Q6TEN9;A0A0R4IRD7		cpne1	59.156	12	12	2	31.5	48.028	0.947459	0.998562		26.3797	26.3257	26.301	26.3264	26.3734	26.3128
Q5RGV0;A0A0R4IRE3;Q5RGV1;Q1LY41;B2GRR5;Q6GMG5;F1QU25;Q5BLC8	Inosine-5-monophosphate dehydrogenase;Inosine-5-monophosphate dehydrogenase 1b;Inosine-5-monophosphate dehydrogenase 1a	impdh1b;impdh1a	58.409	14	14	13	35.3	109.33	0.0032039	1.21114		27.1108	27.1859	27.1764	26.9478	26.8754	26.8208
A0A0R4IRI3;A0AUR2;Q5EAR8;Q6DC80;A0A0R4IVA8;A8E4Z4;A0A0R4IQA8		srl	53.835	18	18	16	43	121.26	0.016421	0.835083		27.8923	27.839	27.8459	28.0414	28.0717	28.2442
Q6P040;A0A0R4IRJ2		zgc:77715	28.342	5	4	4	27.2	12.082	0.00242261	0.774271		23.761	23.6386	23.6153	23.982	24.061	24.0792
Q6NYF2;A0A0R4IRJ8	Chloride intracellular channel protein	clic1	26.966	5	5	5	38.6	22.434	0.612511	1.05413		23.9914	23.8233	23.6806	23.6302	23.9656	23.6712
E7F290;A0A0R4IRN5;A0A0R4IJB0		si:ch211-222l21.1	13.044	10	10	10	47.2	231.13	0.0664641	1.13938		29.7233	29.8201	29.7299	29.4508	29.5702	29.6877
A0A0R4IRQ3;Q6NYB0;F1QS28		hnrnpa0a	29.563	10	10	10	40.1	69.427	0.0252885	0.861452		28.4064	28.1994	28.2936	28.4924	28.508	28.5445
A0A0R4IVT5;A0A0R4IRS8;Q8AWW3		ssr1	30.065	3	3	3	12.6	6.6162	1	1.153		24.6031	NaN	NaN	24.3325	24.4291	24.4316
Q9PTF3;A0A0R4IS05	Nucleoside diphosphate kinase	nme3	19.342	3	3	3	22.5	6.8906	0.0953672	0.902518		28.303	28.2239	28.0737	28.3471	28.3306	28.3669
Q802C7;A0A0R4IS33		tardbp	44.427	9	9	7	25.7	66.635	0.427354	1.06175		25.2967	25.5889	25.3272	25.3604	25.3368	25.2562
B0JZP4;A2BFY7;A0A0R4IS70		LOC564840;purba	32.908	2	2	2	22.3	3.6674	0.0383736	1.28767		23.2428	22.8558	22.9425	22.6441	22.6078	22.695
A0A0R4ISA3			83.355	28	2	0	41.8	3.4985	0.00996368	0.863235		22.6305	22.6934	22.6872	22.9105	22.801	22.9362
E9QIQ3;A8WFZ2;A0A0R4ISG6;E9QEC4;A0A0R4IG74		nup62l	52.322	4	4	4	11	9.9469	0.125245	1.12797		24.0842	23.8655	24.1337	23.8673	23.9084	23.7865
A0A0R4ISJ3;A0A0R4IMS1;Q802V7			109.25	9	9	9	14.2	20.16	0.144216	1.11289		24.2575	24.3614	24.5207	24.3001	24.1908	24.1856
A0A0R4ISJ7;F8W470;F8W5W2;Q4V8R0;F1QZZ4;F8W374		sagb	37.503	6	6	6	24.2	27.925	0.508291	0.959997		25.088	24.9657	24.8807	25.0341	24.9441	25.1329
A8E543;A2CE73;Q6NW56;A0A0R4ISK8;Q9PTB4		khdrbs1a	40.147	9	9	8	19.2	25.5	0.0180026	1.19966		29.0986	29.0143	29.1141	28.719	28.7945	28.9257
B2GTB0;A0A0R4ITH3;A0A0R4ISM3;Q9DGE0	Dual specificity mitogen-activated protein kinase kinase 6	map2k6	40.807	5	5	5	18.5	14.257	0.151233	1.15668		24.3635	24.1085	24.3877	24.222	24.0527	23.9549
F1R264;A0A0R4ISR7		ephx2	61.903	1	1	1	3.8	5.2092	0.735027	0.97207		22.6834	22.3716	22.4192	22.4381	22.6358	22.523
Q7SYK9;A0A0R4IST0;F1RD28;Q7SYL6;Q6P5J0;Q6DHR7;F1QTT5	Alpha-amylase	zgc:66313	57.695	4	4	3	12.5	14.211	0.000288864	1.71182		25.1731	25.2775	25.1702	24.3534	24.5376	24.4032
Q6P948;A0A0R4IT09;E7F9W7;Q6DGZ9;F1QBT9;E9QBJ0	Pyruvate dehydrogenase E1 component subunit alpha	pdha1a	43.741	8	8	8	17	49.703	0.0405669	1.10752		26.6285	26.7312	26.7303	26.5446	26.6134	26.4899
A0A0R4IT32;A0EXC5;A5PL65	Sulfotransferase	sult2st2	33.678	5	5	4	24	12.166	0.473484	0.923314		24.1615	24.5424	24.5974	24.4787	24.6436	24.5243
E7FDP2;A0A0R4ITA8	ATP-dependent 6-phosphofructokinase	pfkpa	86.18	3	3	3	6.4	6.5883	0.0691606	1.48258		23.8446	24.6221	24.1016	23.6516	23.5677	23.6447
A0A0R4ITI5;A0A0R4ITR2;Q7SZC9;F6PBZ5;A0A0R4IHN8		hnrnpr	70.517	13	9	9	25.8	26.071	0.19684	1.07775		25.4651	25.2759	25.3565	25.2888	25.3124	25.1723
A0A140LFZ3;A0A0R4ITP0;Q568H4;A0A0R4ID68			82.19	6	6	6	12.3	24.501	0.000666441	1.78451		24.7907	24.7092	24.5278	23.9146	23.8282	23.7783
Q8AUT3;B3DKI8;A0A0R4ITQ6		scfd1	71.544	3	3	3	8.7	7.1191	0.189747	1.27422		23.0245	22.34	22.4282	22.1487	22.2619	22.3332
A0A0R4ITV7;F1QEW2;A4IG07;A7MBP7;Q1RLV1;Q08BF9		si:dkey-183i3.5	59.249	11	10	10	24.3	59.488	0.000497527	1.70865		26.8895	27.0112	26.7867	26.0976	26.0745	26.1966
Q58EM3;F1QTT0;A0A0R4IU14;E9QDW2	Alpha-mannosidase	man2b1	111.54	14	14	14	20.4	129	0.0180767	0.752921		25.6544	25.9584	25.9324	26.1743	26.2932	26.306
A0A0R4IU19			104.95	6	6	2	10.3	19.46	0.127786	1.13926		25.034	25.29	25.1205	24.8605	24.9428	25.077
A0A0R4IU36;F1Q9D1;A7MBY2		alyref	25.328	5	5	5	32.1	61.137	0.0366009	0.803355		25.7756	25.6154	25.5168	25.9511	26.0718	25.8326
Q6NWA7;Q803E3;Q4QRG0;A0A0R4IU73		ewsr1b	60.364	3	3	3	7.1	8.4791	0.163658	0.876327		24.221	24.2933	24.375	24.3473	24.6868	24.4266
A0A0R4IUA0			148.92	99	38	0	61.4	323.31	7.98619e-05	1.22469		33.1779	33.156	33.192	32.8629	32.9107	32.875
Q803U8;A0A0R4IUB5;A0A0R4IHS9;A0A0R4IX38		srsf11	52.138	2	2	2	6.1	4.654	0.00153459	1.63652		23.2982	23.1967	23.3231	22.6148	NaN	22.5092
Q6NUX5;Q7SXK1;A0A0R4IUB7;A5WVX8;Q000Y5	Methionine aminopeptidase;Methionine aminopeptidase 2	metap2b;metap2a	52.835	4	4	4	13.1	10.812	0.00118954	1.57632		23.951	23.8879	23.8569	23.0952	23.2904	23.3406
A0A0R4IUC5;Q6NWY2;Q803V0		oxsr1b	53.786	4	3	3	11.5	18.986	0.0713379	1.19849		23.8596	23.5773	23.794	23.3672	23.5915	23.4885
Q4V9P8;A0A0R4IUL7;F1QW17;A0A140LGV3;A0A0R4IQT3;F1Q7Q1;U3JAY8;F1QL80;I3IT67;Q32PV2;E7F2G0;A0A0R4I9B3;A0A0R4ID72;F1QGL7;Q6DEH3;Q6DGS3;F1RAL9		camk2g1	62.586	6	6	3	15.4	16.437	0.0847265	0.636658		24.7992	23.9083	24.0184	24.9496	24.9458	24.7847
A0A0R4IUQ9;Q6NXA4;A0A0R4IRK1;A0A0R4IBR5;A0A0R4IBM8;A0A0R4IPU4;A0A0R4IHG8;Q1RLQ6;A4QN46;F1R194;F1QB35	Interleukin enhancer-binding factor 3 homolog	ilf3	90.432	23	23	22	36	155.72	0.000733561	1.14852		27.8444	27.8244	27.8723	27.6651	27.6147	27.6619
Q90XD4;Q6NXA6;A0A0R4IUR6	S-(hydroxymethyl)glutathione dehydrogenase	adh5	40.046	8	8	8	15.2	23.173	0.0011292	1.21359		27.8528	27.7628	27.817	27.5088	27.5733	27.5127
A0A0R4IUR9;F1Q6E8;Q5U3U9;E9QB27		nap1l4b	41.014	3	3	3	15.5	7.5343	1	0.864068		22.543	NaN	NaN	22.8153	22.6257	22.8204
A0A0R4IUU4;A0A0R4IGH4;A0A0R4IJ18;A0A0R4ICP0;A0A0R4IB33;A0A0R4IUW9			20.952	4	4	4	25.9	9.4949	0.020836	1.19762		24.7674	24.8579	24.7274	24.4783	24.6407	24.4531
Q7SXH8;A0A0R4IUX2;F1R704;E7FAN5		f2	59.559	3	3	3	9.2	7.731	0.0229715	1.30159		23.6294	23.4418	23.6619	23.0625	23.3416	23.1882
A0A0R4IUZ2;A2BGR9		aldh2.1	56.431	18	18	1	51.9	117.5	0.0108639	1.17495		28.2844	28.3165	28.2564	28.1473	28.0281	27.9842
A0A0R4IUZ8;A0A0R4IGQ8			161.64	28	28	27	27.2	214.26	0.00254141	1.15231		27.7834	27.8492	27.8866	27.6337	27.6423	27.6296
A0A0R4IV49			46.688	35	34	0	75.5	285.5	1.96817e-05	1.54879		31.1102	31.1805	31.1186	30.4775	30.5081	30.5304
E7FD66;A0A0R4IV50;F8W3V5		aass	104.14	5	5	5	8.9	9.3691	0.0102383	0.661877		22.4268	22.6113	22.1651	23.0222	22.9744	22.9927
A0A0R4IVA0			11.975	2	2	2	35	15.044	1	0.796479		23.6023	NaN	NaN	23.8983	24.0126	23.8809
A0A0R4IVE2			93.704	3	3	3	5.1	4.4391	1	#VALUE!		23.3448	23.3633	23.3035	NaN	NaN	NaN
A0A0R4IVU8			16.945	2	2	2	21.3	5.2341	1	#VALUE!		NaN	NaN	NaN	22.608	22.602	22.6178
A0A0R4IVY2;A4FVL6;A0A0R4IFB2;A0A0R4IC82		LOC557028	47.233	4	4	3	11.9	8.6653	0.419613	1.11714		22.6271	22.8411	23.0628	22.9351	22.5653	22.5512
A0A0R4IVY7;A5PLC8	Prothymosin alpha-B	ptmab	13.023	4	4	4	30.2	105.7	0.618891	1.05315		28.4834	28.5537	28.305	28.1449	28.5358	28.4373
Q7ZVE4;E9QI05;A0A0R4IW20;E9QDK6	Synaptosomal-associated protein	snap23.1	23.67	7	7	7	50	22.229	0.317761	1.0801		24.8405	24.648	24.537	24.5031	24.6407	24.5482
A0A0R4IW96;Q90ZC5		aip	38.348	3	3	3	13.5	7.1083	0.00710308	1.37636		23.3608	23.5539	23.4629	23.0974	23.0384	22.8592
Q804H2;Q7T3A8;A0A0R4IWC6;A2BFV8	Annexin	anxa1a	37.754	13	13	13	40	41.721	0.331182	1.05156		27.7988	27.9985	27.899	27.789	27.8009	27.8887
A0A140LG92;Q6NWI6;A0A0R4IWE1		fahd2a	22.563	7	7	7	41.4	71.405	0.0372574	1.09546		26.5902	26.6177	26.6487	26.5591	26.4793	26.4235
A0A0R4IWN8			10.121	2	2	2	36.6	39.087	0.0323964	1.30856		24.999	24.7097	24.815	24.3055	24.4507	24.6036
F1R9K5;F1QFM3;Q5BKV4;A0A0R4IWP1;J4C3V8;A0A0R4IKM8;J4CN05;X1WC29;B0S573;A0A0G2KT66;X1WH79		msi1;msi2b	32.134	2	2	1	10.1	5.2581	1	#VALUE!		NaN	NaN	NaN	23.5692	23.5121	23.6233
A0A0R4IWP3;Q6DHI9	Proteasome subunit beta type	psmb2	18.851	5	5	5	23.6	11.42	0.00117124	1.31521		25.5904	25.5039	25.6444	25.1929	25.1376	25.2223
Q5BJ21;Q6P941;A0A0R4IXA9	Adenylyl cyclase-associated protein	cap2	50.618	3	2	2	9.5	6.4043	0.626924	1.03635		22.7079	22.7587	22.8368	22.5535	22.729	22.8664
F1Q5I4;A0A0R4IXD6;Q803Z4		ela2	28.799	4	4	4	25.2	36.46	0.0763354	1.23651		25.5982	25.5097	25.5306	25.4727	25.2077	25.0393
A0A0R4IXJ1;F1QGR7;Q90409;A0A0R4IEW8;Q6GQM6;Q1MT19;F6NX85;A9C3U8	ELAV-like protein	elavl4	43.828	13	13	1	34.9	31.806	0.0388701	1.12826		27.0192	27.1481	27.0551	26.9612	26.9213	26.8176
Q3YA99;B3DIV2;A0A0R4IXQ6;F8W3S8;Q19U12;Q19U11;Q19U09;Q6NWK9	Integrin beta	itgb1b.1;itgb1b.2	86.569	2	2	2	3	5.0723	0.607925	0.952573		22.8188	22.8779	22.6186	NaN	22.7489	22.9348
A0A0R4IXW8;Q7SXP1		capzb	31.139	12	12	12	51.5	31.19	0.000604035	1.47749		26.9842	27.0478	27.1645	26.4649	26.5426	26.4995
A0A0R4IXY4;Q6TEL5;Q6P0Z1;B3DIU1;F6NVK8		cul3a;cul3b	62.562	5	5	5	12.8	14.01	1	#VALUE!		22.8719	22.8832	22.9601	NaN	NaN	NaN
Q6NZR9;A0A0R4IY34		nudcd3	38.487	2	2	2	7.8	3.6429	1	1.00514		22.8653	22.5599	NaN	NaN	22.7052	NaN
A0A0R4IY49			148.97	98	5	0	61.2	15.93	0.00860676	0.828426		29.6657	29.852	29.791	30.0509	30.0583	30.0143
Q6NYP6;A0A0R4IYF8;B8A4G3;Q9PUL4;A0JMI7;Q32PM8;Q5TZI2		ppm1aa	42.089	7	6	4	26.3	96.333	0.966541	0.995939		24.7095	24.5383	24.5476	24.8267	24.4187	24.5676
Q5BJJ3;A2AWE1;A0A0R4IYJ8;A7MCD6		prdx1	21.989	11	8	7	55.8	29.42	0.00501199	1.20981		28.0147	28.1468	28.0529	27.7382	27.8183	27.8335
A0A0R4IYQ3;B8JIH2;B3DI32;Q567Z1;A3KNT5;T2FJ15		vcla	116.86	12	5	5	14.5	10.887	0.182654	0.820588		23.7056	23.2203	23.6676	23.6516	23.868	23.9297
B2GT58;A0A0R4IYT0;Q9PW80;E9QJD2	Insulin-like growth factor 2 mRNA-binding protein 3	igf2bp3	63.351	21	18	18	43.8	63.242	0.012351	1.09239		27.737	27.7153	27.653	27.5532	27.6039	27.5658
A0A0R4IYX1;Q6P3J9;Q803H6;B8JIM5		adka	38.547	10	10	10	29.9	49.46	0.629822	0.989645		26.8199	26.8231	26.8382	26.8874	26.7902	26.8488
A0A0R4IZ55;Q6DRK0	V-type proton ATPase subunit F	atp6v1f	12.445	1	1	1	21.4	4.9245	0.107591	0.678934		21.406	22.1094	21.7426	21.983	22.5961	22.3548
Q66HZ0;E9QG20;A0A0R4IZF7		ppp3r1b;ppp3r1a	19.3	3	3	3	22.4	18.915	0.00339171	1.40444		24.641	24.6958	24.4444	24.1222	24.1239	24.0651
Q6PYX3;A0A0R4IZQ5;Q498X5;Q1ECZ7;Q5RHQ7		hnrnpub	73.192	13	13	13	27.5	116.23	0.00530213	1.21879		27.2395	27.2169	27.2981	27.0406	26.975	26.8826
A0A0R4IZW1;F1QNL5;F1QUM3;A0JMI5;Q5XWB3;Q1RM62;A4IG98		gsna	80.967	9	9	9	25.2	58.322	0.00283793	0.645973		25.2224	25.3833	25.1335	25.9964	25.8517	25.7825
A0A0R4J8E6;F1R7K1		prpf8	274.37	3	3	3	1.5	4.8496	1	#VALUE!		22.9	22.7706	22.8122	NaN	NaN	NaN
A0A0S2I7K2;A0A0G2KHA1;T2FJK9;T2FK05			116.38	24	24	17	29.5	93.196	0.139532	1.04282		26.9747	27.0427	27.0242	26.9573	26.996	26.9068
B3DKN5;A8C985;F1R221;A0A140LFR4;A0A0R4IWR6;E7FDK2		mylka;mylkb	100.65	2	2	2	2.9	1.6802	1	#VALUE!		25.747	25.8516	25.825	NaN	NaN	NaN
A0A140LFT8;F1R1G7;A0A0G2KVR5;F1QVB7			1639.3	10	10	10	15.6	38.856	0.398651	1.02933		26.32	26.2715	26.1979	26.1704	26.258	26.2359
A0A140LH63;A0A140LFZ1;E7F2T3;Q503M9;F1R314		FP325123.1;zgc:110425	20.664	4	2	1	18.4	7.0323	0.00150745	1.80572		23.9325	23.9388	23.7661	22.9373	22.9265	23.2158
A0A140LG01;Q29RB0;A0A140UHW3;A0A140LGF4;A0A140LGZ6		myg1	43.26	8	8	8	24.7	55.818	0.000404066	1.10288		26.3391	26.3088	26.3151	26.1829	26.1626	26.1937
A0A140LG11;Q0P3T7			54.066	11	11	11	24.7	139.8	0.0308851	1.13985		27.2128	27.1349	27.2237	26.918	26.9941	27.0927
A0A140LG40			34.232	1	1	1	3.3	1.9671	1	1.64727		NaN	25.931	NaN	25.0559	NaN	25.366
A0A140LGK1;A0A140LGV0;Q6P698	Plastin-2	lcp1	69.688	9	5	5	23.1	60.876	0.624315	0.909833		23.4104	23.3906	24.1479	23.9135	23.7089	23.7354
A0A140LGU1;E7FAZ5;A0A0R4IWH8		hp1bp3	65.168	5	5	5	15.3	21.695	0.000513371	1.77717		24.3697	24.2259	24.4451	23.615	23.4568	23.4801
A0A140LH78;A0A140LFN6;Q6DHI6;A0A140LGD2		zgc:92287	26.514	2	2	2	10.3	2.0636	1	#VALUE!		NaN	NaN	NaN	22.9642	22.9686	22.987
A4JYF6;A0A4W4		negr1	34.511	2	2	2	11.7	33.062	0.0576529	0.859564		22.2889	22.3365	22.555	22.6342	22.606	22.5953
A0AUP9;A0A0R4IMR0;A0A0R4IYL8		tpra	148.97	2	2	2	1.8	1.8994	1	#VALUE!		28.4739	28.4416	28.321	NaN	NaN	NaN
F1R246;A0AUR8;F1QVY0;A7MC81		dars	60.541	19	19	19	41.6	222.28	0.00148533	1.18617		27.7094	27.7759	27.684	27.5049	27.4759	27.4495
F1QSU2;A0JMD0	Clustered mitochondria protein homolog	cluha;cluh	155.81	3	3	3	4.1	5.9779	0.0604261	1.23338		23.0603	22.9772	23.2216	22.7617	22.6365	22.9529
A0JMD3;F1R7F6;Q58EI0;Q5EB11		uggt1	173.21	11	11	11	10.4	21.712	0.808463	0.982767		25.0906	25.2897	25.3053	25.1372	25.3721	25.2515
Q9DGQ5;A9JRA5;A0JMJ1;Q504J8		scinla	80.076	19	19	2	38.5	247.58	0.377852	1.0292		28.0517	28.0522	27.953	27.9281	27.9891	28.0153
A0JMK7;B8A4U0		cd99	22.877	3	3	1	23.7	10.761	0.000876753	1.64358		24.6752	24.7111	24.7747	24.0931	24.0629	23.8545
A0JMP4;F1QDJ6	Calcium-transporting ATPase	atp2a1l	108.93	43	16	16	43.4	103.21	0.184389	1.05354		28.0565	28.0392	27.9865	27.871	28.0114	27.974
B8QSI4;A0JMP8;F6NTZ9		a2ml	159.81	35	35	3	29.6	125.04	0.241917	1.05059		28.1488	28.1888	28.0595	28.0859	27.9919	28.1057
A7YYK5;A0MGZ0;F1QME4	Sulfotransferase	hs3st4	26.33	2	2	2	8.2	1.7181	0.00130474	0.632886		24.9672	25.1218	25.1533	25.8458	25.6428	25.7337
Q508P8;B3DK50;A0MQ61;A0A0R4INI3;A0A0R4IVW7;Q7T1B6		smyhc1	222.85	50	25	8	27.1	159.99	0.00014566	1.3802		29.0456	29.1111	29.0208	28.6316	28.5706	28.5806
A0MTA1;A0A0R4IWF9;F1QTR9;H0WFG1;H0WFB7;H0WED1;H0WEZ7	DNA-(apurinic or apyrimidinic site) lyase	apex1	34.88	5	5	5	21.9	9.4792	0.0321053	1.34975		24.4277	24.3069	24.278	23.8774	23.7016	24.1356
A0N0A7;Q4G5W2;Q4G5W0;Q4G5V8;F1QT89;Q66HZ3;Q4G5V9;A0N0A8;A0N0A9;Q58QD2	Reticulon	rtn4a	35.238	10	10	9	42.9	56.608	0.503403	1.0313		27.3628	27.5164	27.5478	27.4147	27.4079	27.4709
B3DHN3;A0PGL8;Q7SY40;Q5XJQ8;B2GT85;B3DJ50;A0PGL9;A0A0R4IV56;A0A0R4IP03		cyp2aa9;cyp2aa3;cyp2aa8	56.991	2	2	2	4	2.3065	1	1.01587		NaN	NaN	22.0056	21.8935	22.0723	NaN
F1QE54;B0R101;A4JYL5;A4JYI3;A0S0K7;Q6YNR7		alcamb	61.295	9	9	9	19.6	26.546	0.0677555	0.914022		24.9573	25.1125	25.0178	25.1593	25.2038	25.1136
F1R4Q5;A1A5V0;A0ST40		ids	63.819	4	4	4	13.7	10.704	1	1.03745		NaN	23.1892	NaN	23.0359	NaN	23.2365
A1A5X4;A0A0R4IT10;A0A0R4IAJ9;Q503T9;Q6DBY6;A4QN73;B1WB82;F1QW07		add1	81.731	9	9	8	16.7	26.154	0.149704	1.1744		25.674	25.7404	25.348	25.3972	25.2604	25.4091
A1A5X7;X1WBW7;X1WHY2;X1WH41		taf15	44.231	5	5	2	15.2	12.531	0.0185196	1.42724		24.6354	24.5234	24.5057	23.9863	23.8537	24.2847
A1A5Y7;E9QI01		zgc:158409	10.643	5	5	5	45.3	40.929	0.0351098	1.20257		26.8484	26.7643	26.679	26.3639	26.5325	26.5969
Q7ZU03;A1A605;O93584;B5DE31;Q6NSP3;F1RB19;A8KBS6;A0A0R4IK84		ybx1	34.935	15	15	15	63.1	323.31	0.000860445	1.24269		29.0211	28.9129	28.9464	28.6206	28.6498	28.6696
A1L1M4;E7EY74	Serine/threonine-protein phosphatase 4 regulatory subunit 2-B	ppp4r2b	46.589	2	2	2	8.2	4.9759	0.346071	0.85307		21.4292	21.8885	21.5916	22.1531	21.5727	21.8713
A1L1N9;A0A0R4IZS0;Q6NW88;A4JYJ3;A0A0R4IP61;A0A0R4IIH3;A0A0J9YJG0;A0A0R4IIK8		si:zfos-1011f11.1	51.183	5	5	5	14.2	12.086	0.523263	0.88026		23.2317	23.6928	23.951	23.5472	23.7857	24.0946
A1L1T3		slc32a1	58.109	4	4	4	11.7	15.706	0.184949	0.945555		23.683	23.7537	23.5868	23.7268	23.7646	23.7745
A1L1V1;A0A0R4IY17		fnta	43.351	5	5	5	14.4	19.249	0.457918	0.932172		24.6039	24.2605	24.6246	24.6657	24.5851	24.5422
B8JL46;A1L1W1;F1R101		eif4g1a	176.42	6	6	6	5.2	11.543	0.0109236	1.55124		24.7731	24.766	24.5085	24.1631	23.827	24.1574
Q6DEK6;Q58EH3;F1QI60;A1L213		rufy3	36.393	4	4	4	19.3	13.488	0.000627352	1.60751		24.9606	24.8882	24.8647	24.0992	24.3187	24.2411
E9QFQ7;E9QIB1;A1L223;E9QD40;E9QC43		cbx5	21.279	3	3	3	18	6.8813	0.00693587	1.53486		24.2992	24.369	24.2723	23.5811	NaN	23.8097
F1Q7G9;A1L226;X1WBX8		prss16	54.523	7	7	7	18.9	20.58	0.973428	1.00146		25.3505	25.2297	25.1463	25.2408	25.2376	25.2418
Q1MTF5;A1L228;F1Q637;Q1MT18		rcor1	51.653	3	3	3	11.1	7.329	0.000585903	1.69296		23.2451	23.1702	23.3184	22.3737	22.4869	22.5945
F1QUD0;A1L241;Q6NV32	Prothymosin alpha-A	ptmaa	11.462	4	4	4	16.2	126.83	0.451878	1.06591		27.3739	27.6536	27.4115	27.2678	27.3935	27.5014
A1L243;A0A0R4IGU9;A0A0H2UKF5	LDLR chaperone MESD	mesdc2	23.306	2	2	2	15	6.1644	0.0162709	1.66956		24.3957	24.4912	24.523	24.053	23.713	23.4255
Q503H2;A2AR68		gdi1	50.475	14	12	12	49.7	223.32	0.0109208	0.719181		26.9192	27.1286	27.0781	27.6067	27.5986	27.3473
A2ARG7;Q08C42;A7YY11		atp5ib	8.3165	4	4	3	50.7	12.01	0.000872549	1.35698		26.0475	26.1671	26.0369	25.5937	25.6832	25.6534
A2AWA1;Q6IQA5;A2AWA0;Q8AW05;Q7SXU7		ddx39aa	48.933	15	15	4	37.2	53.622	0.00109557	0.690439		27.0386	26.9399	27.1524	27.6109	27.5595	27.5637
A2BEN1;Q7SY46		atp6v1aa	68.377	20	20	4	45.7	150.84	0.0165875	1.04893		28.2219	28.2248	28.1774	28.1251	28.1387	28.1534
Q0Z946;A2BFY9;Q7ZU59;Q71PD7	Histone H2A;Histone H2A.V	h2afvb;h2afva;h2afv	13.567	3	3	2	20.3	4.8893	0.0442655	1.15449		28.5396	28.7093	28.7057	28.4787	28.3559	28.4982
A2BGE0;A4FVM3		stxbp1b	68.574	4	3	3	11.6	4.8188	0.348987	1.14376		23.0732	23.0104	23.1782	23.2457	22.709	22.7258
F1RBU0;A2BGE5;Q6TEP2;Q5XFY2;F1RBU6;A2BGE4		aifm1	81.052	12	12	12	26.3	51.492	0.226405	0.934013		26.5199	26.4723	26.6858	26.6645	26.6136	26.6954
A2BGG2;E7EZB4;Q6PCR6;Q7SXE3	Zinc finger RNA-binding protein	zfr	116.49	3	3	3	4.5	9.5971	1	#VALUE!		23.2995	23.5679	23.5431	NaN	NaN	NaN
A2BGP5;Q504D4;F1QRL3;Q53CG5		ela3l	28.865	4	4	4	17.1	14.079	0.00953016	1.83057		24.9763	25.066	25.1277	24.5292	23.9132	24.1108
Q6IQS4;A2BGQ1;Q98TR9		dhfr	21.698	2	2	2	17.4	6.7892	0.156721	1.21274		23.6101	23.541	23.846	23.6349	23.1919	23.3355
Q6NY97;A2BGT3;A2BGT2;Q4V981		dao.2;dao.1	39.012	2	2	2	8.9	6.9403	0.108595	0.84697		NaN	22.3728	22.2396	22.5301	22.429	22.6784
Q7ZW96;A2BGU5		lrpap1	39.415	4	4	4	14.2	7.1558	1	1.67222		NaN	NaN	23.4184	22.5438	22.5771	22.9091
Q90X19;A2BHA3;Q9PV91		ckma	42.824	24	24	17	56.2	320.52	0.101007	1.02259		33.6639	33.6496	33.6933	33.6515	33.6348	33.6239
A2BII1;Q6NYL5;A0A0R4IKG8	Alanine aminotransferase 2-like	gpt2l	62.496	4	4	4	13.3	32.569	0.231792	0.899729		24.6753	24.4889	24.3148	24.6027	24.7024	24.6312
A2BIR5;Q6PH42;A2BIR3;A2BIR4;Q6IQK2;F1QRD9		ube2l3b;ube2l3a	15.791	8	8	8	79.4	19.085	0.252988	1.21572		26.1543	26.0163	25.5457	25.555	25.8266	25.4892
A2CE51		eef2l2	95.884	27	2	2	28.8	9.3989	0.752483	0.991335		23.8494	23.8998	23.9175	23.8695	23.9636	23.8714
Q5XJ96;A2CEM4;A2CEM2;A2CEM3;F6PA68		atl3	58.048	3	3	3	9.9	20.634	0.0603089	1.17673		24.464	24.2096	24.3081	24.0494	24.0321	24.1957
A2CEW4		atic	64.056	17	17	1	34.9	120.01	0.000188585	0.74585		28.1042	28.0571	28.1381	28.5189	28.5623	28.4874
Q6DGU6;E7FGV4;F1QG33;A2CF49	Serine/threonine-protein phosphatase 2A activator	ppp2r4	20.632	1	1	1	9.3	4.3703	0.0276741	1.17996		23.0613	22.9609	22.8286	22.742	22.7211	22.6714
Q7ZTH8;Q6NYM4;Q502R3;B2GT87;A9JTB3;A2CG95;A2CG94		acadm	46.133	12	12	12	34.9	71.496	0.00342524	1.24289		27.4643	27.4419	27.5402	27.1817	27.2316	27.0919
Q8JJ63;A7MD93;A2RRW1;A8E4Z1		zgc:158494;zgc:173443	27.984	2	2	1	15.3	5.1561	1	#VALUE!		NaN	NaN	NaN	24.6472	24.7089	24.7546
F1QHX0;A2RUX2		lancl2	48.903	2	2	2	6.4	4.9375	0.325512	1.05946		22.1657	21.9862	22.1172	NaN	21.9849	22.0278
A2RUY5		ubap2b	109.76	4	4	4	6	10.432	0.0530924	1.3174		23.5926	23.646	23.2169	22.9858	23.0964	23.1802
Q6NYP1;A2RV07;Q6TNQ4;Q803J1;F1RDJ8		snx12	17.602	6	6	6	47	17.487	0.164647	1.09379		24.822	25.0311	24.909	24.8751	24.7164	24.7826
F1Q9Q1;A2RV23		sv2ba	78.525	2	2	2	3.3	5.217	0.0280912	1.29756		22.5456	22.8178	22.454	22.2387	22.264	22.1872
Q499C2;Q0P4G4;A2VD23;A5WW59;A5WW58;A5WW60	Protein starmaker	stm	33.645	3	3	3	24.3	106.25	0.0021734	1.46416		25.0151	25.2416	25.03	24.4947	24.5499	24.592
E7F8C0;Q6PCR2;F6P5X4;A2VD24		ipo9	114.96	5	5	5	7.2	15.506	1	1.19369		NaN	23.4434	NaN	23.0393	23.1748	23.3499
A3FKT8	Protein S100	icn2	10.715	7	7	3	54.6	30.732	0.0569351	1.20971		28.3649	28.5573	28.7044	28.3179	28.2784	28.2063
F5HN07;A3KH13	Protein S100	s100a1	10.788	5	5	5	44.8	28.567	0.0112293	0.752614		26.6298	26.3635	26.3575	26.8578	26.897	26.826
F1QYX8;A3KMH5;Q561T0;Q0IIQ4;A4FUL2;Q3B7G5		hadhab	82.846	22	22	17	38.1	97.546	0.271631	1.03145		27.5153	27.4386	27.4066	27.4002	27.4358	27.3905
A3KMS4;Q3T7A8;F1R743		vtg7	148.83	95	1	1	58.8	2.0181	0.77819	1.04173		NaN	23.3088	23.3449	23.4512	23.3773	22.9751
A3KMS9;Q6DBV8;A0A0R4IB41;Q3ZB92;A0A0R4IV21;Q7T374		prkacaa;prkacab;prkacbb	40.592	4	4	4	15.3	4.8998	1	#VALUE!		NaN	NaN	NaN	23.2015	23.2533	23.2551
A3KNR2		si:dkey-238c7.16	22.202	5	5	1	53.8	106.71	0.243925	1.04759		26.0081	26.1015	26.0909	26.0426	26.0353	25.9213
B0BLX4;A3KP76		zgc:175088	20.029	4	4	4	30.5	24.044	0.047393	0.936581		26.4128	26.3666	26.3038	26.4378	26.4538	26.4752
A4VAK6;A3KPR4;X1WGM1;Q0D294;Q0D272;A4QN89;A0A140LGV2	Histone H4	hist1h4l;si:dkey-108k21.23;si:dkey-108k21.12;zgc:153409;zgc:154164;zgc:163040	11.397	9	9	9	56.3	30.262	0.00126565	1.22656		30.0603	29.9712	30.0833	29.7549	29.7573	29.7188
Q6NYR9;A3KQE8;Q7ZW39;Q4KME9;A0A0R4IW25;A0A0R4IW23;Q08CA5		prps1a;prps1b	32.661	11	11	11	39.1	120.3	0.00156697	1.2657		27.6346	27.597	27.5347	27.2356	27.1985	27.3124
Q7ZTW9;Q6NXD4;A3KQK2		asns	64.02	5	5	5	11.8	7.7513	0.824043	0.978643		23.7887	24.1425	23.9358	23.8407	23.9963	24.1234
Q4KME0;F1QK56;A3KQL1		necab2	30.265	5	5	5	19.7	16.161	0.00146022	0.681319		23.123	23.1669	23.0574	23.7064	23.5457	23.756
Q6IQN8;A3KQR0;Q7ZYX3		acadl	49.469	4	4	4	12.4	17.679	0.0114815	0.819788		24.2454	24.2104	24.3832	24.6247	24.5783	24.496
A3KQW5;Q8JGS9;A0A0R4IIP6;A0A0R4IP85;E9QHH6	40S ribosomal protein S18	rps18	17.731	6	6	6	35.5	12.464	0.000815916	1.709		27.3785	27.3255	27.5197	26.5114	26.6799	26.7129
Q6TNV3;Q6DH98;A3KQX1		cndp2	53.134	7	7	7	19	23.759	0.654661	1.03379		26.3652	26.2097	26.1408	26.0866	26.1516	26.3337
A3QJW5;Q6PEI7;Q6DBZ3;B7ZVK1;A9JT21	CTP synthase;CTP synthase 1	ctps1a;ctps1	67.054	6	6	6	13.4	12.828	0.027466	1.23494		24.3345	24.3801	24.5902	24.164	24.045	24.1825
A4FUL3;E9QBL1;Q642J6;Q0IIQ0;A2VCY6;Q32Q48		rbx1	12.274	3	3	3	25	23.024	0.380601	0.960508		22.3478	22.3299	NaN	22.3456	NaN	22.4483
A4FUM8;Q8QHA6;Q568W2;F6P5H1		atp6v1b2	56.477	13	4	4	40.9	17.217	0.000453603	1.26261		24.63	24.5627	24.6551	24.2516	24.2804	24.3065
F1RDF6;A4FVH5;D6RRB5;B1NA68;E7F090;Q568X2;Q9DGR7;B3DHI6;A4UU31;X1WFH7;Q1JPX6		map2k4a;map2k4b	42.926	3	3	3	12.2	3.7998	0.103639	1.07405		23.0005	22.9692	22.903	22.8726	22.9126	22.7784
A4IG19;Q6PUS4;F1R5X0;Q7SXV3	Alpha-1,4 glucan phosphorylase	pygb	97.426	20	14	14	27.9	48.286	0.00357594	1.21856		26.9855	26.9837	27.1054	26.7704	26.7545	26.6942
A4IGB9;Q8AXV7;Q502S3;F1QGT1;Q1JQ23;F1QBU6		mtp	97.029	9	9	2	17.3	35.626	0.0651102	1.11595		25.5463	25.643	25.7071	25.5331	25.3931	25.4954
Q6NWE2;Q08CQ1;A4IGC0;Q32PU0;F1QW60;F1QQN9;A7MBR1;Q1JPX7;Q7SXV6;F1QNN4		2002-09-01	43.819	9	9	6	40.3	44.044	0.712147	0.968566		25.5951	25.7353	25.8084	25.7724	25.9217	25.583
A4IGC2;F1QQQ5;A0A0R4III1		gsnb	80.184	16	16	16	28	110.28	0.314318	0.949958		27.1988	27.2814	27.1076	27.2565	27.2079	27.3457
A4IGF5;F1QFQ7;A0A0G2L3J0		acadsb	16.255	2	2	2	16.8	7.0733	0.038205	1.16822		23.2158	23.1558	23.2689	NaN	22.9259	23.0525
A4JYG4;F1QD88;Q7ZU00;Q6IQX4;F1Q742;Q90460;Q7ZZ85	CD166 antigen homolog A	alcama	53.886	4	4	4	10.3	14.371	0.373876	0.908735		23.6751	23.7659	23.7247	23.8813	24.0833	23.6153
B0S5T2;F1Q8Y0;A4JYK9;B0S5T1;Q568D3;A8KBL6		zgc:110372	31.101	3	3	3	14.5	6.6153	1	#VALUE!		NaN	NaN	NaN	22.8291	22.9604	22.8728
A4QN66;Q1MTD3	mRNA cap guanine-N7 methyltransferase	rnmt	45.935	3	3	3	13.5	16.581	0.00454538	1.47229		24.2249	24.3614	24.2007	23.8672	23.6524	23.5932
E7F225;A4QN90		zgc:163061	11.732	4	4	4	39.5	5.3724	0.34264	1.41946		24.9814	25.2901	24.1266	24.3074	NaN	24.2807
A4QNS8		sb:cb37	160.3	31	2	0	26.5	2.2608	1	#VALUE!		NaN	NaN	NaN	22.3519	22.2803	22.2901
B8JI33;A4QNX7;F1R4J9		fam114a1	59.409	5	5	5	13.4	10.274	0.903705	1.01788		NaN	23.0086	23.4298	23.1668	23.0548	23.3593
A4QP49;F1R902;Q5BKX3;A0A0R4IZ00;A0A0R4IXB9;E9QB34;F1QCL4;Q567N6;Q1JPZ4;Q6DRE1;F1RCI0;F1R5B5;F1QXF4		lamp2	37.782	3	3	3	9.9	8.8928	0.168996	0.926703		23.2127	23.2631	NaN	NaN	23.3932	23.3023
F1Q8A5;A4QP67		hnrnpd	35.584	6	5	5	22.3	11.343	0.00163222	1.30549		25.7608	25.7578	25.6529	25.2801	25.3321	25.4054
F8W244;F1QYW8;A4QP71		nap1l4a	28.033	5	4	4	24	9.2535	0.0434505	0.899474		24.1862	24.065	24.1218	24.3541	24.2276	24.2498
A4QPA0;Q58EG6;A0A0G2KJ00;H9GXV6;Q08BP1;F1Q9A7;A7MC82;F1QU54;F1QAX1	Malic enzyme	me3	66.74	9	9	9	22.1	65.647	0.096164	1.0933		25.8907	26.0298	26.0044	25.8893	25.7639	25.8856
Q645R1;Q5PR64;Q5MCP0;A4VAK4;K7DYC3		hspb1	22.358	8	8	8	39.7	55.891	0.13811	1.09942		27.3542	27.202	27.1889	27.0098	27.1759	27.1492
Q7SZY1;A5D6R2;F1Q750		hcfc1a	182.52	5	3	3	4	10.665	0.05707	1.16981		24.0121	23.8091	23.9572	23.8194	23.6527	23.6276
A5D6S3		mut	83.517	8	8	8	13.3	32.196	0.225509	0.931486		25.173	25.3144	25.0774	25.329	25.277	25.2661
Q1MT21;F1QLQ5;A5D6T5		si:ch211-284e20.8	29.216	2	2	2	10.3	7.7936	0.0570313	1.2086		23.2138	23.5395	23.3938	23.1366	23.1641	23.0264
A5HLY6		akap12b	165.5	33	2	2	39.5	5.9255	0.138609	0.851505		NaN	22.4608	22.7139	22.7518	22.9212	22.7849
A5WVU0;A5PF33;Q503Q8;A0A0R4IEF7;A2RUX0		tbl1xr1b;tbl1xr1a	55.189	3	3	3	7.3	2.8928	0.257191	1.30224		22.638	22.6796	23.5194	22.6012	22.5847	22.5082
F6P9F0;A5WW31;A5PL60;A1A5Z8		s100u	26.339	5	5	5	38.6	17.731	0.0947776	1.15449		25.1253	25.0121	25.1422	24.7249	24.9146	25.0182
Q0P414;A5PL78;F1RA03		LOC572200;LOC101882408	46.926	7	7	7	22.4	12.94	0.785114	1.06552		23.583	24.5835	24.3267	24.2364	24.067	23.9151
A5PL98	Succinate dehydrogenase [ubiquinone] iron-sulfur subunit, mitochondrial	sdhb	31.74	4	4	4	13.2	6.819	0.00480484	1.31033		23.442	23.5151	23.6684	23.1631	23.118	23.1746
A5PLC6		bag1	22.594	4	4	4	24.3	11.232	0.0334558	1.15621		24.2147	24.1173	24.1924	23.8481	24.0311	24.0171
A5PLJ7;X1WHF0		oxsr1a	56.755	5	5	4	13.8	49.527	0.00650358	1.15614		25.0875	25.0034	25.0265	24.7803	24.8209	24.8882
A5PM68;F1Q6Q4		ptbp2b	58.127	3	3	3	9.1	4.7852	1	#VALUE!		NaN	NaN	NaN	22.7974	22.6655	22.9373
Q49S42;A5PMG4	Adenosylhomocysteinase	ahcyl1	61.405	6	6	2	14.4	15.98	0.0617195	1.30393		25.0649	24.8154	24.8909	24.7956	24.4499	24.377
A5PMI3;Q7ZTI1;A0A0R4IU00		nsun2	86.713	5	5	5	9.7	11.18	0.673881	0.962672		23.6687	24.0611	23.8796	23.8435	23.9872	23.9434
Q6IQS7;A5PMJ7		stx12	29.891	5	5	5	25.2	27.285	0.00155366	1.57555		24.8347	24.7063	24.9148	24.2355	24.2095	24.0433
Q6NUX4;Q5RIF1;A5PMQ1;Q5RIF2	Leukotriene A(4) hydrolase	lta4h	69.189	6	6	6	15.7	17.089	0.00459282	0.724819		24.0096	23.8564	23.7738	24.3492	24.4151	24.2685
A5PMS9	AP complex subunit beta	ap1b1	104.25	7	3	3	7.7	6.8134	0.0350041	1.28524		22.4674	22.8383	22.6258	22.2598	22.3634	22.222
A5PMV7;Q7ZV04		ppp2r1a	65.422	17	17	7	32.9	141.49	0.0386238	0.928438		28.1556	28.1147	28.0651	28.1988	28.1918	28.2661
F1RDN5;A5PMY5;Q7ZVR5		stam	56.279	4	4	3	14.1	9.8624	0.240653	0.886762		22.7132	22.5055	NaN	22.6486	22.8836	22.8159
Q6NYM6;A5PMZ3		scinlb	79.472	7	6	6	13.6	43.469	0.123146	0.868407		24.6525	24.6891	24.6202	24.7776	25.061	24.7338
A5PN22		LOC569045	99.627	3	3	3	7.7	14.023	0.293047	1.10325		22.7154	NaN	22.4282	22.3862	22.4348	22.4692
A5PN55;Q6DBY1	Malic enzyme	me2	64.931	12	12	9	29.9	67.521	0.20239	1.09792		27.019	27.0516	26.7987	26.8324	26.8832	26.7494
A5PN62;A0A0R4IDK2;A0A0R4IW57		ddah2	31.054	4	4	4	23.4	33.284	0.740179	1.02495		24.583	24.7686	24.4575	24.5972	24.4829	24.6222
F1QAI8;A5WUL8;Q7SXZ9		ccbl1	50.494	2	2	2	5.8	4.2777	1	#VALUE!		22.6427	22.8759	23.1083	NaN	NaN	NaN
A5WUQ7		apobb.2	278.87	11	11	11	6.2	22.724	0.388843	1.06435		24.5767	24.6671	24.8801	24.6406	24.644	24.5694
A5WV37;Q6DGL1;A7MCH1		mydgf	10.726	2	2	2	38.9	19.498	1	1.50541		23.3038	NaN	23.3419	NaN	NaN	22.7327
Q68EJ6;A5WVL5		fbp2	36.82	10	10	10	33.7	89.716	0.0452013	0.842984		25.6858	25.543	25.6051	25.9969	25.8369	25.7394
Q8AYF3;Q6NYR5;A5WVL6;A5WVL7;A5WVL8;E9QBE2;A8E588;Q32PQ1;P79722;F1R8Y0;E7F8Y7;A8KBT8;A0A0R4IIG4;A0A0R4IZI8;F1R7B3		ctsla	34.502	5	5	4	32.3	69.149	0.688147	1.04453		27.7332	27.2636	27.4355	27.3787	27.354	27.5111
A5WVX0	Inosine triphosphate pyrophosphatase	itpa	22.869	3	3	3	21.7	11.745	0.692122	0.93681		23.3676	23.9795	24.0374	23.8292	23.8396	23.9982
A5WW28		s100a11	9.2282	3	3	3	34.1	4.9998	0.838287	0.984093		23.6114	23.8047	23.4924	23.6949	23.7314	23.5517
A5WWI6;Q7ZVJ0;Q6AZA1	Profilin	pfn2l	15.028	7	7	6	61.9	19.876	0.702726	0.98585		27.8327	27.804	27.8949	27.9479	27.8355	27.81
A5X6X6;G1K2X0;Q7ZZ46;Q7ZZ48;Q7ZZ47		ttnb	3200.2	38	38	27	2.1	99.571	6.79999e-05	1.4664		27.6764	27.6624	27.6138	27.1269	27.1223	27.0466
A8KBU7;A6H8Q3;A0A0R4IYH8;A0A0R4IJS3;A1L142;A0A0J9YJJ4		mybphb	52.856	14	14	13	34.7	37.419	0.000133032	0.770676		26.5411	26.5294	26.4852	26.8551	26.9142	26.9138
A6NA21;A3KP36		ptrfb	51.774	3	3	3	5.5	4.7874	0.0803442	1.32391		22.7737	22.6797	23.2417	22.4902	22.4955	22.495
F1QEX9;A6P4B8;A0A0R4IQE3;A0A0R4IIY9;A0A0R4IF27;F1QCK4;F1QHJ8;B0V3H8;B0V3H7		ryr1b	574.79	32	32	32	9.6	116.85	0.0730834	1.12078		26.6598	26.7231	26.7556	26.6505	26.5581	26.4364
Q1LVF8;F1QPT3;A7BI56;Q7T156;Q1LVF6;Q7T157		gmds	41.759	3	3	3	11.1	6.3511	0.0814305	0.749197		23.0801	23.2805	23.0516	23.2274	23.755	23.6796
A7E2K4		rplp2l	11.638	9	9	8	84.2	146.73	0.003974	1.1963		29.83	29.8737	29.8072	29.568	29.6501	29.5171
A7E2K5;E7F4V5		crybb1l2	25.958	9	9	6	38	103.04	0.00245192	0.797721		28.3287	28.3352	28.4271	28.6836	28.6307	28.7549
A7E2K7		crygm2d12	21.316	5	2	1	25.4	3.0478	0.193297	0.859852		23.9016	23.8024	NaN	24.2632	23.9827	23.9637
A7E2L0	Dolichyl-diphosphooligosaccharide--protein glycosyltransferase subunit DAD1	dad1	12.687	2	2	2	17.7	2.368	0.0559687	0.815995		22.6001	NaN	22.7992	22.9304	22.9617	23.0871
A9JT46;Q6P6X6;A7MBR5;Q803P5;A0A0R4IQ57;Q6DRE3;A0A0R4IU11;A0A0R4IB21		nop58	61.344	5	5	5	15.5	30.184	0.00077498	1.67819		24.5362	24.6266	24.3549	23.736	23.7858	23.7552
Q6DBU4;B2GT73;F1QJJ7;A7MCG6;E7FAL7		zgc:92380	43.462	6	6	6	21.1	44.549	0.00575145	1.56791		25.0592	25.1026	25.1926	24.2639	24.4867	24.6573
A7MCI0;Q6NX89;E9QD54	Eukaryotic translation initiation factor 5A	eif5a	14.985	8	8	7	60	74.121	0.00248915	1.68698		28.2488	28.2585	28.0611	27.3557	27.3325	27.6168
A7MCL7;Q7ZUH6;E7EYW5		cst14a.2	11.161	4	4	4	57	39.619	0.0450033	1.50529		25.3094	25.4983	24.8901	24.8299	24.497	24.6008
Q3B738;F1QLH1;A7MCN0;B7ZCQ4;Q66ID2;B7ZCQ5;A0A0R4IW55	Peptidyl-prolyl cis-trans isomerase	ppifb	20.779	6	5	5	36.5	10.263	0.00048527	1.22965		25.5109	25.5014	25.4516	25.1456	25.2101	25.2135
A7YT47;Q561U8		hadhaa	81.874	10	5	5	16.8	8.8811	0.0062984	1.68511		24.4897	24.2911	24.6177	23.6592	23.9204	23.5603
A7YT51;F1QLC5		sf3b2	93.58	2	2	2	3.8	9.3269	0.103951	1.67397		23.7375	24.5193	23.8153	23.2536	23.3079	NaN
A7YT77		qdpra	24.634	4	4	4	32.9	49.004	0.0115652	0.809863		24.5904	24.8191	24.7486	25.0138	25.0068	25.0502
A7YY10		zgc:171772	10.205	3	3	3	41.3	12.137	0.00145733	1.42784		24.2099	24.3842	24.1786	23.7543	23.7643	23.7126
Q6IQ59;A7YYB3;Q7SZ50;Q4QRG3		uqcrc2b	48.122	10	10	10	35.5	66.805	0.0680548	1.09818		25.8481	25.9141	25.8557	25.693	25.8379	25.6817
E9QGV8;A7YYD9;Q6NUT4;F8W5X1		pabpn1	24.269	5	5	5	28.2	32.151	0.0553029	0.811395		24.2844	24.2399	24.2072	24.7374	24.5434	24.3553
Q6DHL6;A7YYE3	40S ribosomal protein S6	rps6	28.708	5	5	5	22.1	26.083	0.163587	1.53845		27.1564	26.7178	27.2509	26.6143	25.7848	26.8616
Q8AW07;A7YYF2;Q6IQG7		psmd12	52.813	14	14	14	29.4	68.249	0.00844221	1.22525		26.806	26.9824	26.9461	26.6501	26.5626	26.6426
A7YYG0;Q6P268;H9GXY5;H9GX63	Phosducin-like protein 3	pdcl3	27.725	4	4	4	23	14.489	0.416155	1.02882		24.7738	24.7799	24.855	24.7765	24.8174	24.6919
F1QT27;Q5XJC6;A8BAQ7		pcyt2	22.234	3	3	3	24.9	9.3085	0.770771	1.04203		23.1162	23.6086	NaN	23.2562	23.3119	23.341
Q6IQQ7;A8BBA0;F1R6G3		lum	38.173	3	3	3	7.3	2.9601	1	0.984262		NaN	25.5681	NaN	25.598	NaN	25.584
A8DZA0;F1R4H4;F1QGH5		rbm25b	96.992	3	3	3	5.7	4.8634	0.00522052	1.39438		22.6799	22.934	22.84	22.3682	22.3969	22.2501
A8E5P1;A8DZJ0;A8DZI9;Q803K6		tbcb	27.468	3	3	3	16.7	12.234	0.605471	0.974442		23.6031	23.5	23.6448	23.7219	23.5696	23.5684
A8E4R7;B0S627;F1QZ57;F1QB76;A4IGG2;F6NQ93;F6P3Y7;F6NTM3;E7FE61;F6NPA6		puf60a	55.692	6	5	5	21	12.568	0.00240021	1.53739		24.0898	24.0092	24.2714	23.5961	23.4706	23.4423
Q6DRN7;A8E526		rpl14	16.24	5	5	5	36.7	13.426	5.85476e-07	1.71011		26.4624	26.4364	26.479	25.6913	25.6736	25.6907
Q568F9;B0S7X3;Q6DGW9;A8E529		tmco1	20.989	2	2	2	12	2.9362	1	0.479775		NaN	21.2382	NaN	22.508	NaN	22.0876
A8E569;Q503E6;Q7SZ62		ezra	52.281	6	2	2	12.5	3.2406	1	1.64654		NaN	NaN	23.2226	22.9203	NaN	22.0861
Q5U369;A8E5E5;B0JZI3	Annexin	anxa3b	37.653	6	6	6	25.9	20.777	0.683884	0.933298		24.2633	24.7442	24.9614	24.7985	24.5734	24.8959
Q66I87;A8E5F3		glod4	33.032	7	7	7	32.9	26.214	0.00501554	0.648778		24.2136	24.1891	24.2456	24.9304	24.9699	24.6207
Q9PUS4;Q6IQD0;B0R028;A8E5G8;O57331	Proteasome subunit beta type	psmb5	28.031	9	9	9	48.2	25.822	0.307265	0.871571		26.4697	26.6756	27.0272	27.0171	26.8635	26.8868
A8E5I0;Q71N41	Guanidinoacetate N-methyltransferase	gamt	26.742	7	7	7	44.9	44.675	0.0174763	0.788499		27.4339	27.2604	27.3388	27.6499	27.5852	27.8264
A8E5I2;Q6PHE4;Q6NYL7		zgc:77517	44.078	2	2	2	7	5.9594	0.0645459	1.35312		22.7941	23.1274	22.5834	22.4984	22.2689	22.4288
A8WG85;A8E5J9;A2CEA5;Q6PC86;F6NMS7;A2CEA4;A0A0R4IJU9;F6PA24;Q7ZUU6		ckmt2b	46.296	16	16	13	50.1	154.72	0.0069445	0.760762		27.544	27.7695	27.6753	28.1364	28.0376	27.9982
F8W291;F1Q713;A8E5K1;Q6PGX2		sord	23.017	6	6	6	22.2	13.415	0.000317013	1.47677		26.1292	26.0851	25.9697	25.4844	25.4946	25.5176
Q7T306;A8E5L0;A0A0R4IA56;I6LWZ5		ckmb	42.851	23	16	14	60	311.81	0.0110908	1.03236		31.8787	31.8988	31.8661	31.8379	31.8276	31.8403
Q5BJB9;A8E7G6;Q568I5;A8E7G7		prdx3	26.866	6	6	6	23.2	44.596	0.568547	1.0336		24.877	24.6506	24.8809	24.7683	24.7343	24.7629
A8E7L1;Q4VBH6;A8E7L0;A8E7K9;A8E7L2;A8E7L3;A8E7K8	Annexin	anxa13l	29.211	4	3	3	18.9	6.6728	0.00401155	1.36259		23.9378	23.7307	23.7488	23.2894	23.386	23.4028
Q568F3;A8E7N8	Proteasome subunit beta type	psmb4	24.045	4	4	4	34.9	88.747	0.430348	1.0887		26.3131	26.2205	25.9588	25.8598	26.1185	26.1463
A8KB78		rps23	15.848	4	4	4	33.6	18.973	0.00488164	1.55383		25.3037	25.1665	24.9254	24.5332	24.4553	24.4995
Q7ZT21;A8KBN4;F6P731;Q7SZV8;Q803Z5;Q7SZV9;Q6ZM17;Q1JQ69;F1Q6I6;Q90487		OTTDARP00000001843;hbae1;si:ch211-5k11.2	15.588	8	8	7	57.3	37.657	0.432167	1.01981		31.0635	31.1271	31.0298	31.0607	31.0143	31.0605
F1R5K1;A8KBN9;Q6DEL2	Cleft lip and palate transmembrane protein 1 homolog	clptm1	72.898	3	3	3	6.2	7.6977	0.203326	1.07647		24.0303	24.1254	24.0801	24.0768	23.985	23.855
Q4V957;A8KBS0;E9QE54;Q6PEH6		rab41	23.62	6	6	3	35.5	14.439	0.0125582	1.80442		27.3961	26.8602	27.4926	26.4355	26.3854	26.3734
Q7T333;A8KBS5;F1R4S7	GTP:AMP phosphotransferase AK3, mitochondrial	ak3	23.834	3	3	3	25.2	12.637	1	#VALUE!		NaN	NaN	NaN	22.6721	22.602	22.2038
A8KBV7;B0V1K4;Q29R96		zgc:136930	48.305	20	20	20	49.6	119.24	0.0018334	1.17271		28.2474	28.2519	28.3158	28.033	28.084	28.0086
Q561T1;A8KBW4;F1RB89		dync1li2	54.685	3	3	3	13.7	5.5661	1	#VALUE!		NaN	NaN	NaN	22.7494	22.9965	22.8547
A8KBY8;F6IA10;Q6DG13;F1R6N3;F8W331;F1QZ98;F1QSK0;Q804G5	Annexin	anxa6	75.21	14	14	14	26.7	65.23	0.17236	0.918692		26.9055	26.6927	26.9032	26.9165	26.9621	26.9899
A8KBY9;Q6TH50;F1R293;A0A0R4IVC1;Q6IQR1;Q7ZVE8;E9QH78	Adenylosuccinate lyase	adsl	54.574	14	14	14	38	69.072	0.0607001	0.932327		26.9742	26.9882	26.9347	27.1368	27.0206	27.0429
Q9DF44;Q6NYM2;A8KC02		cbr1l	29.979	9	9	8	39.4	37.335	7.09645e-05	0.604659		26.1673	26.0733	26.1151	26.9042	26.8389	26.7901
Q7SXK3;A8KC20;A7MCK8;E7EZY3;E7F9R3;A0A0G2L4F1;A0A0G2KWF0	Pyruvate kinase	pklr;CABZ01066502.1	58.944	2	2	2	4.5	4.0922	0.00655345	0.734476		NaN	21.909	21.8045	22.2847	22.3799	22.2413
F1Q577;A8KC22;A0A0R4IB42;Q7SYM9;F1RC33;A0A0R4IW45;A0A0R4IVC0		hnrnpl2	57.869	12	9	9	28.5	63.437	0.170759	1.09784		26.1821	26.2124	26.0078	25.9066	26.0156	26.076
A8KC30;Q7ZWD1		psmc1a	49.145	12	12	3	39.1	84.058	0.013285	1.17561		27.521	27.4286	27.344	27.1977	27.2334	27.1622
E9QH15;F1Q6N0;A8WFS1;E7FGW2;E9QFC1;Q803Q6;Q7SXL2;F1QX53		eftud2	109.02	6	6	6	9.9	12.693	0.000600052	1.75986		24.9769	24.8654	24.7155	23.9733	24.0884	24.0498
A8WFU6		serpinh1a	44.973	5	5	4	15.6	8.2848	0.301148	1.15105		23.3603	22.8694	22.9923	22.7121	23.0107	22.8903
A8WFU9;Q6ZM23		cox6c	7.7809	2	2	2	37.7	8.2383	0.0151748	0.797182		24.8035	25.0686	24.9242	25.2599	25.3001	25.2173
A8WFV1;A0A0R4IR98;F1Q9X9		trap1	82.117	10	10	10	19.1	42.053	0.0234373	1.27418		26.0235	25.9114	26.1165	25.7318	25.7586	25.5123
A8WG05;Q7ZVF9;B2GTB1;F1QC15;A0FKD7	Actin, cytoplasmic 2;Actin, cytoplasmic 2, N-terminally processed	actb2;actbb	41.752	23	12	1	73.6	323.31	0.00886051	0.855584		30.8393	30.7425	30.7998	30.9458	31.0377	31.073
Q6NXE0;F1QVC6;A8WG53		srsf9	28.017	3	3	3	13.5	4.6443	0.00721982	1.48371		22.9886	23.1366	23.3465	22.6536	22.5051	22.6054
Q4VBK0;A8WGC6;A4FVM5;Q05AL6	ATP synthase subunit beta	atp5b;zgc:163069	54.999	23	23	23	62.1	323.31	0.000326436	0.649015		30.6126	30.7342	30.5982	31.2942	31.3145	31.2073
Q6Q417;Q5RKN1;Q3B7P9;A8WGL4		rpl7	28.445	7	7	7	27.6	28.592	4.95524e-05	1.76001		26.5143	26.5766	26.5922	25.7838	25.6716	25.7809
Q6DGS7;A8WGM1		vapal	27.509	4	4	4	27.6	6.4019	0.0998829	1.38669		24.0159	23.4864	NaN	23.3081	23.2263	23.3041
Q7T2C8;A8WGN7;Q802F7		txnrd1	65.91	9	9	9	25.7	26.612	0.00722977	0.683052		25.1651	25.472	25.3543	25.8129	26.0046	25.8237
Q90XP7;B3DJ97;A8WGP7	UDP-glucose 6-dehydrogenase	ugdh	54.576	8	8	8	20.1	39.3	0.00880879	1.40341		25.3392	25.5659	25.6069	24.8964	25.0842	25.0646
Q7T341;A8WGS0		cyb5a	15.378	3	3	3	33.6	36.663	0.0669664	0.885855		24.9427	24.898	24.9584	25.2175	25.1217	24.9844
E9QHX7;E9QIC6;E9QJJ5;A8WGS1;Q6NZ09;Q7ZVC8	Proteasomal ubiquitin receptor ADRM1	adrm1;adrm1b	25.547	5	5	5	23.6	68.973	0.00622194	1.34123		26.3743	26.2153	26.1375	25.8986	25.7871	25.7708
Q504B8;A8WHQ0;E7FD26;A8WHQ1;A4IGG5;F1QQV4		pcbp3;zgc:162999	25.733	5	2	2	27.4	5.057	0.00876	1.29932		NaN	24.8018	24.9673	24.5046	24.5066	24.5092
Q6DGH8;A8WHV3;B8A666;Q1L986;Q6DI07;F6NMA7;B8A665		rab3c;rab3da;rab3b;rab3db	24.488	2	2	2	13.8	3.6986	0.356382	1.22405		23.1011	23.1507	23.1017	23.1849	NaN	22.4674
A8WI00;Q5U3F4		stam2	55.646	4	3	3	12.2	5.5662	0.0828722	1.05028		22.9219	22.8848	22.9219	22.7972	22.8266	22.8925
A8WIP5		hcfc1b	203.78	7	7	5	5	22.776	0.00332049	1.55265		24.1204	24.3598	24.0626	23.463	23.5594	23.6162
A9C3T0;Q08BH1		prkar2aa	44.69	6	6	5	19.9	37.087	0.0191818	1.18036		26.1399	26.2887	26.2483	26.0722	25.9653	25.9217
A9JRE2;F1QYU4	Methylthioribose-1-phosphate isomerase	mri1	37.98	9	9	9	38.5	45.398	0.0433718	0.865102		25.8854	25.8113	25.974	26.1978	26.0114	26.0887
A9JRE6;A0A0R4IQE9		dmgdh	97.447	15	15	7	25.9	49.803	0.619669	1.01673		26.4966	26.6091	26.5275	26.5513	26.5483	26.4618
A9JRF7;Q5BLA2	Carboxylic ester hydrolase	si:ch211-93f2.1	64.167	4	4	4	10.1	5.8297	0.00239851	1.38052		24.3701	24.5233	24.3242	23.9511	23.9898	23.881
F1QCR7;A9JRN9;Q502B1		nefma	95.576	3	2	2	5.9	9.368	0.716656	0.957033		22.5324	22.5229	22.0749	22.4433	22.5431	22.3338
Q6IQ91;A9JRP8;F8W4F0		zgc:86896	39.908	2	2	2	5.3	2.0386	1	1.18732		22.2044	22.6308	NaN	22.1699	NaN	NaN
A9JRS6;Q9PV92		krt4	54.013	45	42	1	62.4	323.31	2.50987e-05	1.60278		31.9804	32.0268	31.9756	31.2926	31.2826	31.3658
Q9PVF8;A9JRW0;A0A0R4IF47		ctnna1	100.52	11	11	11	18	79.824	4.26813e-06	1.57339		25.789	25.7818	25.8408	25.143	25.1569	25.15
A9JRX1;F6NZL0		and2	56.542	10	10	10	34.6	82.909	0.0020718	1.23865		25.9574	26.0288	25.9454	25.6378	25.6296	25.7379
F1QEC9;A9JSV0		tyrp1a	58.566	2	2	2	7.6	3.9861	1	#VALUE!		NaN	NaN	NaN	21.9225	21.2904	21.1727
F1QH80;A9JSW0;Q66IC2	Peptidyl-prolyl cis-trans isomerase	fkbp2	13.717	3	3	3	29.4	16.112	0.0222523	1.20464		25.5738	25.367	25.5816	25.277	25.1962	25.2434
Q561T4;F1Q6S1;A9JT03		npepl1	55.764	7	7	7	18.9	66.042	0.00433529	1.29416		25.446	25.4121	25.3456	25.1006	24.9172	25.0698
Q6AXK2;A9JT16		pfdn5	17.127	6	6	6	60.1	34.399	0.190895	0.708751		25.5753	24.6336	25.0976	25.3826	25.5011	25.9127
A9JT29;Q6IQ97;A4VAK5	RNA-binding protein 4.1	rbm4.1	46.134	7	5	5	21.5	43.303	0.649793	1.0266		24.6589	24.5543	24.6564	24.5717	24.7114	24.4729
Q7ZVS1;A9JT33;A8KBZ8;Q6TLF3;Q6NY57;F1Q6E4		hn1l	22.006	4	4	4	47.4	36.977	0.000503112	1.42685		26.1985	26.2143	26.2604	25.8021	25.6824	25.6501
A9JT49;Q7SXT5;A0A0G2KZA4		pepd	55.209	5	5	5	13.1	15.76	0.0114908	0.546599		24.2745	23.692	24.2296	24.8288	24.9388	25.0428
Q7T2C2;F1Q8J4;A9JT52;E9QCR7		acadvl	71.111	15	15	15	29.9	55.637	0.110201	1.12587		26.0142	26.2484	26.2177	25.9093	26.0291	26.0288
Q6DRJ1;Q7T363;A9JT55;A0A0G2KUL6;A7YYI0		spint1a	57.579	4	4	4	12.8	8.4474	0.174452	1.12246		23.7997	23.91	24.1227	23.8215	23.8025	23.7084
Q5XJS3;A9JT93		scp2b	15.311	5	5	3	34.5	16.574	0.0869469	0.782578		23.7957	23.3637	23.8325	24.0387	24.0805	23.9338
F1QMZ6;A9JTH1;Q7SXX4;Q6AXL4	Neurocalcin-delta A;Neurocalcin-delta B	ncalda;hpcal1;ncaldb	22.21	5	5	2	22.8	11.641	0.0661803	1.25446		25.4275	25.273	25.1987	24.7641	25.1459	25.0079
A9LDD9;A0A0R4IBM1;A0A0R4IJD3		shmt2	54.438	12	12	12	31.7	36.15	0.0235631	1.18299		25.8494	26.0045	26.0297	25.7797	25.7281	25.6484
A9YD19;Q66I21	Aldehyde dehydrogenase family 8 member A1	aldh8a1	53.353	6	6	6	16.4	15.705	0.0138424	1.25584		24.7775	24.5115	24.6554	24.3504	24.3106	24.2975
B0F6R3;B0CLV6;Q1JPT9		cadm3	44.735	3	3	3	12.6	9.4636	0.352661	1.05357		25.0619	25.0672	24.9522	24.8301	25.0216	25.0038
B0JZL8;Q502P2;F1QU32;F1QT65;A0A0G2KIM0		homer2	39.235	5	5	5	16	8.9341	1	#VALUE!		25.6898	25.5928	25.5426	NaN	NaN	NaN
Q9DEU1;B0R068		atp1a1b	112.76	34	11	9	36.4	63.59	0.162143	1.06298		26.6915	26.7222	26.5689	26.6006	26.5869	26.5308
Q5XJC3;B0R0F7		cmlc1	21.823	6	2	2	31.6	1.868	0.651846	0.924789		NaN	22.8873	22.9379	23.2387	NaN	22.8121
B0R0J9;F6PEJ8		CH211-233G21.3-001;si:ch211-74m13.1	35.022	2	2	2	9.1	4.6394	0.00174041	1.35026		22.1954	22.0101	22.1504	21.6524	21.7021	21.7017
B0R0Q4;Q1LVK6;F1QL90;B0R0Q3;Q568E5;F1Q680		vaspb;DKEY-113G17.1-002	44.164	5	5	5	21.2	26.686	0.913546	1.00431		24.7445	24.6957	24.7459	24.7783	24.6204	24.7688
Q8JHG2;Q6PC35;B0R0V8;F8W3K9		atp6v1h	53.44	7	7	7	21.8	61.798	0.000756859	0.670218		25.0726	25.0214	25.1904	25.6537	25.6188	25.7437
B0R137;Q6PH37;A0A0R4IVE0;Q6DHG7;B0R138;A0A0R4INC6;B1PXA9;Q7ZUS4;Q7T2V2	Sulfotransferase;Cytosolic sulfotransferase 1	sult1st1	35.052	5	5	5	22.7	36.251	0.00138961	1.31873		24.6266	24.6889	24.669	24.1779	24.2685	24.3406
Q6JWU7;B3DH83;B0R171		copb2	105.27	12	12	12	18.7	55.908	0.00448716	1.35099		26.4666	26.6109	26.6861	26.0761	26.1979	26.1874
B0R197;B0R198		vdac3	33.943	10	1	1	43.4	17.487	0.378782	0.937151		23.4366	23.3588	23.4247	23.3206	23.6206	23.5598
B0R1D0;Q7SXX0;A8E565;F1R5E3		psmc4	47.26	18	18	18	42.3	115.17	0.0811844	0.872952		27.4027	27.4778	27.6183	27.7174	27.5894	27.7801
Q6GMM2;B0R1E9		mgst1.2	17.327	2	2	2	14.5	5.4419	1	3.57147		23.0089	23.2467	23.0283	NaN	NaN	21.2581
B0S5B9;Q6ZM74		sypa	32.824	4	4	4	17	21.846	0.000286463	0.600615		25.4953	25.4086	25.5485	26.1273	26.2758	26.2557
B0S5C4;F1Q8S3;Q08CP5;A5WV16;Q7SXQ9;Q58EE3;Q6PFP1;F1R452;Q1LVA8		acsl3b	78.805	3	3	3	6.3	6.6118	0.00379033	1.34948		23.4375	23.2923	23.4989	23.0088	23.0195	22.9032
B0S5C5;Q7ZVG1		acaa2	41.786	14	14	8	56.7	279	0.0185342	1.05916		27.6431	27.609	27.6613	27.5852	27.5425	27.5368
B0S5H1;B0S5H3;F1R2R5;Q6DGK0;B0S5H2	Calcium-transporting ATPase	atp2b3a	129.54	9	2	1	9.4	5.4505	0.0274158	1.27361		22.9018	NaN	22.7522	22.3848	22.4879	22.5616
B0S5Q5;Q9DGL5;Q90X34		atp1a2a	112.22	23	6	6	27.3	33.171	0.110889	0.935104		24.962	24.8592	24.9843	25.0809	25.03	24.9851
B2GQK9;B0S642;Q58EB4	3-hydroxyisobutyryl-CoA hydrolase, mitochondrial	hibch	42.276	2	2	2	7.1	6.4315	0.00348193	1.20355		23.667	23.6928	23.5961	23.4472	23.3404	23.3663
B0S6B9;B0S6C0		nrd1a	124.57	6	6	6	7.5	15.771	0.0727323	1.19905		24.4177	24.4718	24.2199	23.9654	24.131	24.2272
B0S6C5;A0A0R4IHQ9;A0A0R4I9J2		retsatl	67.93	11	11	11	20.9	28.87	0.130849	1.07588		25.8437	25.9388	25.8643	25.8716	25.7222	25.7365
Q6DGP1;B0S6H7;F1RDG3;Q4JQP7;B0S6H6;A4FVL5;A0A0R4IQZ0		sypb	28.816	4	4	4	18.8	12.768	0.0831867	1.23837		24.564	24.4131	24.8001	24.2913	24.1538	24.4068
B0S6Z1		dhx9	140.01	7	7	7	7.7	16.974	0.161543	1.18449		24.6353	25.034	24.6511	24.5734	24.4152	24.5991
B0S784	Receptor expression-enhancing protein	zgc:101744	20.933	1	1	1	8.2	2.1041	2.71576e-05	1.21244		23.4758	23.5196	23.5022	23.2225	23.2236	23.2178
B0S7W4;Q7ZVB2;A0A0R4IJU2;B0S7W5;B0S7W3	Aldehyde dehydrogenase family 9 member A1-A	aldh9a1a.1;aldh9a1a;aldh9a1a.2	55.261	19	19	18	44.1	113.49	0.0344715	0.885516		29.0532	28.88	28.9817	29.1003	29.1794	29.1613
Q6TGZ9;B0S8L0;A7E2N1		nfu1	26.745	2	2	2	11.1	4.4469	0.140921	1.145		23.0026	NaN	22.9966	NaN	22.722	22.8865
Q802Y2;B0UXL2;A8KB14;F6NIA7;A8E575	Isocitrate dehydrogenase [NADP]	idh1	48.49	12	11	11	35.7	48.568	0.819539	0.991022		26.1834	26.2553	26.2204	26.1358	26.2662	26.2962
B0UY94;Q7ZUP4	Eukaryotic translation initiation factor 5A	eif5a2	14.059	8	7	7	78.1	58.886	0.417788	0.946603		26.3413	26.3962	26.398	26.5491	26.5376	26.2864
B0UYD6;Q6DRJ2;F1R5Q4;B0UYD5;B0UYD7;Q7ZWG7		qars	87.837	6	6	6	11.9	22.462	0.0885299	0.785581		23.9509	23.9404	24.4074	24.4179	24.4879	24.4374
Q0D284;B0UYL5;E7EZY1;Q6W2N6;Q24JW4;X1WFH2		dhrs12	35.633	3	3	3	11.3	5.3274	0.00121818	1.69548		23.7794	23.9149	23.7597	23.0589	NaN	23.0537
B0UYN4;A4IGF7		zgc:162944	24.07	10	10	9	53.1	62.373	0.113935	0.880713		28.0846	27.8531	28.0095	28.0776	28.1388	28.2805
B0V0X1;Q6NWC8;F1R007;A0A0R4IGR9		pccb	60.682	15	15	15	36	81.47	0.263687	0.904878		25.8529	26.205	25.9535	26.2	26.1673	26.0767
Q6PGZ2;B0V0Y4		palm1b	27.137	5	5	5	20.9	21.186	0.034245	1.44617		25.3764	24.8791	25.3834	24.6391	24.6839	24.7192
Q7T395;B0V1I3		upb1	43.327	2	2	2	8.3	22.762	0.399179	0.896962		22.9746	22.9132	NaN	23.1029	22.8872	23.3122
B0V1K1;Q0P3U2		aimp1	34.488	6	6	6	34.9	23.503	0.374111	1.05118		24.9459	25.0998	25.1588	24.9669	25.0642	24.9574
E7EZM9;Q592E5;B0V3S8;Q32PS6;F1QRQ0;B0V3S9;A0A0R4IAQ5;Q08CT7		myef2	59.972	7	7	7	18.3	16.597	0.765005	1.01431		25.0674	24.9695	25.0504	24.8973	25.0473	25.0812
B1H1M3		prosc	31.671	2	2	2	9.2	4.4234	0.63988	0.953273		23.1295	23.2459	23.2399	23.1838	23.5328	23.1058
B1WB51		hypk	13.473	2	2	2	34.7	60.376	0.00101862	1.68218		24.4349	24.2796	24.187	23.6417	23.4723	23.5363
F1QSC5;B1WB89;Q6U1J5;Q6P4U1;F1QJC9;Q90YJ1		col1a1a	128.04	3	3	3	3.2	6.2174	1	#VALUE!		22.5181	21.9156	22.6154	NaN	NaN	NaN
Q0P4A5;B2CQD3		npm2b	19.954	1	1	1	10.1	9.441	0.027983	0.867766		21.9992	21.8467	21.9812	22.2165	22.0905	22.134
B2GNT1;Q803F6;J9JI05	40S ribosomal protein SA	rpsa	34.012	10	10	10	38	81.625	0.000524911	1.44207		28.4272	28.5879	28.4997	27.9934	28.0059	27.9311
B2GNT9;G8JL18;Q6AZB3	Anamorsin	ciapin1	32.902	8	8	8	41.8	47.976	0.0217767	1.08604		25.702	25.7138	25.6205	25.5313	25.5762	25.5715
B2GP30;Q8JH70	Fructose-bisphosphate aldolase;Fructose-bisphosphate aldolase C-B	aldocb	39.259	19	17	17	53.2	159.08	0.282812	1.04757		28.1995	28.237	28.0672	28.0808	28.0881	28.1337
B2GP54;Q7ZUQ3	Serine/threonine-protein kinase 3;Serine/threonine-protein kinase 3 36kDa subunit;Serine/threonine-protein kinase 3 20kDa subunit	stk3	56.08	3	3	3	7.9	5.1704	0.102346	1.16059		22.7485	22.8226	22.6675	22.351	22.6473	22.5957
B2GP62;Q7ZV82	60S ribosomal protein L27	rpl27	15.782	3	3	3	14	4.8825	0.0015107	1.4677		26.0865	26.2635	26.0841	25.5114	25.6379	25.6241
B2GPT2;Q7T3B0	Eukaryotic translation initiation factor 3 subunit M	eif3m	42.669	3	3	3	10.4	15.622	0.012117	1.58107		24.2272	23.7424	23.8894	23.3207	23.1959	23.3597
B2GPU0;Q7T385	V-type proton ATPase subunit C 1-A	atp6v1c1a	44.314	8	8	6	19.8	9.9871	0.0900638	1.11597		25.0095	24.9471	24.8482	24.8831	24.731	24.7158
B2GPU7;Q7ZW38;A3KPM5	Selenide, water dikinase 1	sephs1	42.864	4	4	4	20.2	7.4708	0.447388	0.934171		23.5485	23.4745	23.7868	23.7585	23.7817	23.5643
B2GQ09;Q7SXG4;A0A0R4IHE1;A0A0R4IV65	SUMO-activating enzyme subunit 2	uba2	70.74	22	22	22	46.9	99.376	0.0764029	0.924966		26.7329	26.7917	26.8257	26.8934	26.9644	26.8299
B2GQ13;Q7ZVF3;A0A0R4IYI4;G8JL21;A0A0R4ITN5;Q6TNQ9	Succinate dehydrogenase [ubiquinone] flavoprotein subunit, mitochondrial	sdha	72.06	10	10	10	28.4	116.16	0.0401981	0.859684		26.4501	26.3892	26.6151	26.6962	26.7535	26.6591
B2GQ15;Q5U3U3;B0S7W8	Carnitine O-palmitoyltransferase 2, mitochondrial	cpt2	74.784	4	4	4	8.1	7.0385	1	#VALUE!		NaN	NaN	NaN	22.8321	22.8344	22.7607
B2GQ43;Q6GMI7	Enolase-phosphatase E1	enoph1	29.978	2	2	2	9.6	21.418	0.03095	0.833298		NaN	23.0261	23.0589	23.3037	23.2164	23.3968
B2GQM6;Q7ZV22	S-methyl-5-thioadenosine phosphorylase	mtap	30.847	6	6	6	32.1	37.299	0.0727338	1.143		26.4529	26.2087	26.2299	26.115	26.1247	26.0734
B2GQS8;Q7T394	Lissencephaly-1 homolog;Lissencephaly-1 homolog A	pafah1b1a	46.512	6	3	3	19.5	20.063	0.0019319	1.21456		24.3777	24.3349	24.3364	24.0664	24.0081	24.1331
B2GQV3;Q7ZW41	DNA-directed RNA polymerase II subunit RPB7	polr2gl;polr2g	19.248	3	3	3	23.3	4.5036	0.383325	1.11541		22.8942	22.9116	NaN	22.6026	22.6502	22.9831
B2GQW3;Q6PI52	Calmodulin	calm3a;calm1a	16.837	14	13	13	73.8	165.45	0.190087	0.949563		30.5942	30.7212	30.7064	30.7489	30.7922	30.7047
B2GQZ3;Q9I8L5;A8E585	Fatty acid-binding protein 10-A, liver basic	fabp10a	14.004	7	7	7	60.3	31.885	0.000228223	1.57961		27.4315	27.4519	27.4282	26.8797	26.7421	26.7111
B2GR26;Q1MTE5;E7F7G0;Q568N2;A0A140LG87;Q6PC43	ADP-ribosylation factor-like protein 3	arl3;npm3	20.426	3	3	2	25.3	16.491	0.081405	0.893491		24.1182	24.1622	24.2299	24.4136	24.3737	24.2105
B2GR90;Q2L6K8	Protein canopy 4	cnpy4	25.221	2	2	2	10.6	5.3417	0.085349	0.823122		22.1089	NaN	21.9018	22.2083	22.4081	22.242
B2GRA4;Q6IQ73	Charged multivesicular body protein 4c	chmp4bb;chmp4c	25.177	3	3	2	28.6	19.716	0.771764	0.96261		23.526	23.5991	23.4936	23.8248	23.7062	23.2526
B2GRH9;O73872	Superoxide dismutase [Cu-Zn]	sod1	15.953	6	6	6	55.8	50.671	0.0407152	1.15695		26.8851	27.0682	26.876	26.7253	26.7924	26.6806
B2GRL2;Q7ZVZ6	Presequence protease, mitochondrial	pitrm1	114.97	6	6	1	9	15.595	0.386662	1.20884		24.0353	NaN	24.3518	24.129	23.5431	24.0876
Q1LV08;B2GRL6;Q7ZU29	Nuclear pore complex protein Nup93	nup93;dye	93.123	2	2	2	5.1	8.5178	0.136162	0.9345		22.2001	NaN	22.2655	22.3706	22.2666	22.3544
Q5CZU9;B2GS03		cryz	34.491	1	1	1	6.4	29.535	1	#VALUE!		23.3423	23.1792	23.5185	NaN	NaN	NaN
Q6PBS3;Q5RL11;B2GS19;F1QI32;A0A0G2KLM5		wars	52.372	5	5	5	15.6	14.835	0.010878	1.20502		24.8576	24.8266	24.9876	24.681	24.5634	24.6202
Z4YIQ5;B2GSA5;Q561X9	3-hydroxybutyrate dehydrogenase type 2	bdh2	18.907	3	3	3	19.2	7.0437	0.00528124	1.18709		23.9304	24.0239	23.8851	23.7358	23.6845	23.6768
B2GSB4;F1QTN7;Q7ZUP0;E9QB42;C5J3M0;A0A0R4IWT3;Q6P034	Acidic leucine-rich nuclear phosphoprotein 32 family member A	anp32a	29.091	11	11	7	37.4	69.795	0.0283152	1.12521		27.2382	27.3116	27.3988	27.1115	27.1449	27.1816
Q803S0;B2GSC3;A0A0R4IKT0		fah	38.754	4	4	4	14.1	4.8257	0.2029	1.12075		23.8638	24.03	24.1073	23.9892	23.7148	23.8037
B2GSH6;Q6DGJ3	Mitochondrial import inner membrane translocase subunit Tim13	timm13	10.621	5	5	5	69.5	12.619	0.110896	1.16339		24.6547	24.6928	24.7805	24.68	24.4548	24.3382
B2GSI1;Q8JGS0	U1 small nuclear ribonucleoprotein C	snrpc	17.286	2	2	2	13.2	5.8683	0.804643	1.05572		NaN	23.5572	22.7914	23.0367	23.0834	23.1681
B2GSV7;Q7SZE5	Protein transport protein Sec23A	sec23a	86.08	2	2	2	3.1	3.7914	1	1.27135		22.1106	22.3979	21.9948	NaN	NaN	21.8214
Q7ZVF4;Q5XJ11;F1QLT9;B2GT10;F1QL29;F1QCM2;E9QJM9		rars	75.774	12	12	12	19.8	25.99	0.0105726	1.17938		25.7486	25.8835	25.8929	25.5555	25.6317	25.6239
B2GTW6;B2GT34;Q7ZVY5	Citrate synthase;Citrate synthase, mitochondrial	cs	51.783	13	13	13	29.1	32.725	0.114173	0.909876		28.2416	28.0928	28.1744	28.4085	28.2381	28.2709
Q1LXD4;B2GTD3;Q6P3H7	Histone-binding protein RBBP4	rbbp4	47.551	9	9	3	30.2	76.162	0.00522528	1.14376		26.9042	26.8796	26.8126	26.6453	26.7152	26.6546
B2GTE8;Q6P2U9;F1Q731	COP9 signalosome complex subunit 3	cops3	47.893	5	5	5	14.7	15.389	0.00744333	1.30505		24.2789	24.0609	24.0556	23.786	23.7112	23.7459
F1RAJ8;B2GTI5;F1Q581;Q7ZUN8	Synaptobrevin homolog YKT6	ykt6	22.375	2	2	2	13.6	8.6635	0.0353254	1.18569		22.8328	23.0077	22.8886	22.6762	22.6518	NaN
Q9W6T5;B3DFN3		lmnb2	65.905	17	16	14	34.3	73.538	0.00032165	1.41402		27.099	27.1388	27.1957	26.5908	26.7045	26.6388
B3DFP9		apoa2	15.537	14	14	14	75.2	225.73	4.48517e-05	1.47799		31.9767	31.9224	31.8984	31.3721	31.3355	31.399
Q6PBY5;Q4VBR8;B3DG31;Q1LWX4;X1WE08	Proteasome subunit alpha type	si:rp71-45k5.4;psma2	25.759	7	7	7	45.1	44.157	0.000116427	0.612261		25.6132	25.5976	25.696	26.4021	26.2775	26.3505
B3DGM4;F1R9I5;B8A4A8		zgc:193505	11.655	2	2	2	22.1	3.8228	0.979515	1.01526		25.2547	22.8918	25.3022	24.3166	24.5964	24.4701
Q6DRK5;F1QDQ1;B3DGP8;Q6JWU9;A7E2H7	Coatomer subunit alpha	copa	138.11	6	6	6	6.2	14.142	0.125496	1.17063		24.3724	24.4614	24.3297	24.3785	24.0145	24.0887
Q9DDT1;F1QYZ6;B3DGZ9;Q7ZZ22;B0S5R6;Q58EN6;REV__A0A0R4IEC0;REV__E7FCG7	Pyruvate carboxylase	pcxb	129.88	30	30	17	30.7	72.56	0.505553	0.97636		27.7671	27.678	27.7075	27.83	27.7218	27.7043
B3DH18;A0A0R4IKI0;A0A0R4ILN6;O42182	Fibulin-1	fbln1	74.24	6	6	6	14.2	42.217	0.0445961	0.890783		24.9388	24.89	24.8054	25.0176	24.9887	25.1285
Q08CQ9;B8JLQ3;F1R6L6;B3DH54;Q6DRJ8;E9QB18		ncl	74.947	22	22	22	29.4	317.82	0.00153454	1.39609		28.8852	28.8859	28.9885	28.4592	28.5169	28.3393
X1WDM1;B3DH85;Q90YM1;A4JYH0;E9QDC6		ncam1a	92.679	22	22	5	33.9	143.11	0.00130932	0.82592		27.2602	27.3504	27.3324	27.5492	27.6092	27.6125
Q3YAA0;B3DHB6;A0A0R4IR57	Integrin beta	itgb1b	87.591	9	9	8	14.6	28.872	0.644538	1.03289		25.2575	25.1669	24.9973	25.0323	25.0468	25.2025
B3DHH0		cast	85.31	36	36	5	63.8	323.31	0.457055	1.01412		28.5557	28.6278	28.592	28.5864	28.5455	28.5829
B3DIE8;F8W2M8		tpp1	61.538	5	5	5	17.1	52.631	2.83997e-05	0.638215		25.0337	25.1079	25.0614	25.7572	25.7019	25.6875
F1RCV7;F1QLU3;B3DIF4;F1QRS6;Q803J4;B0QZM4;Q7T135;E9QCG8;E9QCK8;A0A140LFU9;Q6TGZ6;Q802Y4;A0A0R4IKH3;B0QZM5;A0A140LFP2;B0BLX1		hnrnpc;RP71-1G18.4-003;HNRPC;zgc:55733	25.069	4	4	4	18.7	5.9136	0.348611	1.10084		24.5911	NaN	24.2656	24.2782	24.3352	24.2559
B3DIV6;Q804C3	Acetyltransferase component of pyruvate dehydrogenase complex	dlat	69.206	12	12	12	27.6	53.861	0.130917	0.940815		26.8566	26.8977	27.0118	27.0101	27.012	27.0081
Q3S343;F1QKU5;B3DIX3		gfpt2	76.879	3	2	2	5.7	2.9383	0.240069	1.11912		21.978	NaN	21.834	21.8706	21.7505	21.6098
B3DJF3;A0JPF3		papss1	70.244	4	4	3	9.5	16.798	0.0105973	1.30964		25.1866	25.2032	25.3471	24.9855	24.7484	24.8355
B3DJJ8		si:ch211-284b7.3	18.115	3	3	3	40.6	16.783	0.0600653	0.626745		23.2714	22.7551	22.7703	23.9966	23.4439	23.3784
B8A568;B3DJM6;A9JT78;Q7T1B8;Q7T1B7;F1QAF1;G3KFL5;A4KUH9;F1QE01;Q7SXN9;F1Q9G9;A0A0R4IHN7		myhz1.1	222.15	136	136	1	56.6	323.31	5.83226e-05	1.24573		33.0536	33.1123	33.0844	32.7572	32.776	32.7662
Q6ZM52;B3DJT0;B0JZB9;A4FUK1;A4VCG1	Squamous cell carcinoma antigen recognized by T-cells 3	sart3	109.58	5	5	5	9.3	11.941	0.0281985	1.33707		23.826	23.6138	23.6683	23.3715	23.1958	NaN
F1R966;B3DK43;Q6DRI2;E7FBE5	Clathrin heavy chain	cltca	191.82	35	35	14	26.5	244.5	0.0294636	1.13124		28.4976	28.495	28.344	28.2892	28.2334	28.2801
H0WF22;B3DK73;A4VCG0		si:dkey-222f8.3	26.186	3	3	3	15.9	6.5272	0.00806693	0.907482		23.3632	23.3867	23.3022	23.4661	23.5129	23.4931
B3DKC0;R4GDZ4;Q7ZVA7	Peptidyl-prolyl cis-trans isomerase	fkbp10b	69.027	2	2	2	4.4	5.6374	0.0525804	1.28003		24.0104	23.7731	23.7331	NaN	23.5148	23.4506
B3DKJ0;Q8JHG7;Q7ZTS3		cct7	59.706	17	17	17	36.7	82.08	0.564832	0.977654		27.7823	27.7703	27.7463	27.9006	27.7532	27.7429
F1Q9I7;B3DKJ3;A7E289;A0A0R4ISH4;A0A0R4ILH4;Q32LT0;A0A0G2L9K3;A0A0G2KGH2;Q4V8Z4		snx1a	74.029	13	13	13	24.3	45.66	0.00274462	1.44814		26.3204	26.2223	26.4111	25.6644	25.8542	25.8326
Q90XS8;B3DKM0;Q8QGQ1;Q90Y03		aldh1a2	56.515	10	10	10	24.7	30.185	0.0238704	1.17444		25.9322	26.0271	25.8172	25.7181	25.7176	25.6447
B3DKQ5;Q4G5V7;Q1ED35;Q4G5V2;Q5BLD3;Q4G5V5;A0A0R4INR2;Q6PBQ4;Q6IQG0;F1Q8T8;Q4G5V3;A0A0R4IW93;Q4G5V6;Q4G5V4;E7F8Z7	Reticulon	rtn1a	89.082	15	15	13	31.8	120.2	0.00130094	1.25398		26.6179	26.6794	26.6854	26.2749	26.3339	26.3942
F8W4R4;B4F6Q5;F1R4L5		pof1b	59.466	3	3	3	5.6	6.0572	0.101049	1.18194		27.0267	26.7981	27.0222	26.663	NaN	26.7526
Q7T160;F1R8B4;B5DE37		gcn1l1	259.29	2	2	2	1.2	4.698	0.345613	1.62288		21.5133	22.5926	NaN	NaN	21.1684	21.5404
B6CS38;A0A0G2KQ62;E7FG71		fbn2b	310.31	6	6	6	3.1	10.208	0.00527573	1.52497		23.6072	23.4537	23.5868	23.0281	23.0511	22.7422
B7ZD02;Q58EG2	Erlin-1	erlin1	28.289	3	3	2	13.5	6.4309	1	#VALUE!		NaN	NaN	NaN	22.4872	22.625	22.5361
Q6TEN7;B7ZD32;Q642J7;B7ZD34	40S ribosomal protein S24	rps24	12.169	4	4	4	37.1	12.976	0.000855694	1.78458		26.3502	26.5304	26.4791	25.7141	25.4672	25.6717
Q568N9;B7ZD39		ppa1b	32.642	12	12	11	49.1	161.77	0.856673	0.992419		27.9174	27.9288	27.9671	27.8827	28.0579	27.9056
Q6DHD6;B7ZDA2;A0A0R4IMK8	Aldose 1-epimerase	galm	37.422	3	3	3	18.1	8.2608	0.287923	1.03239		22.5646	22.6111	22.6639	22.587	22.5957	22.519
Q7ZWH9;B7ZGY7;Q9PVF7;F1QTT3		jupa	42.777	3	3	3	13.6	9.1952	0.0480981	1.12958		23.6309	23.6792	23.6177	23.5311	23.3477	23.5216
B7ZV15;Q504F5;E7FBY5;A9JT02;A5PMP0		capn2b	78.29	7	6	6	18.2	29.928	0.167455	0.908586		24.2539	24.0952	24.2956	24.2815	24.3171	24.4611
F1QSX8;B7ZV88;Q7ZU85		lpp	60.208	3	3	3	9.2	7.5698	1	1.22204		22.4221	NaN	NaN	22.0493	22.2216	22.1277
Q7ZVT6;F6P9A3;B7ZVC9;Q1LW94		mpp6b	60.308	4	4	4	9.6	5.5681	0.415565	1.05071		23.2587	23.2736	23.2825	23.341	23.0702	23.1895
Q7T307;B8A454		bag2	23.639	2	2	2	10.1	5.6449	1	0.966588		22.2395	NaN	NaN	22.2803	22.3505	22.2347
B8A4D7		rrbp1a	145.52	6	6	6	6.6	12.614	0.041753	1.25548		23.316	23.5901	23.6395	23.2496	23.0949	23.2165
B8A4H6;Q7SYB4;Q6TNR9		pgam1b	28.845	11	11	5	48.4	120.57	0.0415298	1.16438		27.7809	27.7787	27.7955	27.4178	27.6316	27.6471
Q7T391;Q804G4;B8A4V2	Annexin	anxa11a	51.425	11	11	11	25.1	25.64	0.48725	1.05785		26.1521	26.4325	26.1123	26.1082	26.2169	26.1285
B8A561;A9JRR3;A8E507		myhz1.2	222.16	136	3	1	56.1	5.8909	0.0278058	0.934202		25.595	25.6176	25.613	25.736	25.7338	25.6503
B8A565;Q502F5;F1RBU5		c9	72.713	13	13	13	25.3	37.76	0.014057	1.15262		26.1515	26.0502	26.0167	25.8461	25.9232	25.8343
B8A569;Q9I8U6;A7Y224		myhz1.3	222.21	132	6	3	55.8	19.292	0.000666844	1.53787		26.3823	26.4894	26.4866	25.8624	25.9072	25.7259
Q6PBS9;B8A588;B8A589		paip2b	14.697	3	3	3	42	42.826	0.0657099	1.42619		24.287	24.5673	24.8882	23.89	24.258	24.058
B8A5D3		nars	63.824	12	12	12	24.6	63.242	0.0627213	1.07815		26.6185	26.5535	26.526	26.4077	26.5182	26.4464
Q7ZW23;B8A5D4		txnl1	32.001	9	9	9	34.9	71.882	0.0130228	0.922871		26.2956	26.2797	26.2732	26.4339	26.4149	26.3471
B8A5E0;Q566N2;Q6AXI9;E9QDJ0;E9QB85		pbld2;pbld1	31.693	3	3	2	12.9	3.7033	0.127441	0.678445		23.5373	23.8636	23.1647	NaN	24.0014	24.1618
B8A5L6;E9QCD1;Q6DHS2		fga	75.291	10	10	10	19.4	32.628	0.110058	1.07035		25.7817	25.8712	25.9213	25.7176	25.7581	25.8043
B8A5M6;Q7ZW15	Protein disulfide-isomerase	pdia2	63.283	5	5	5	12.1	11.354	0.910005	0.98789		25.4062	25.1435	25.0771	25.0761	25.4311	25.1723
B8A5V6;Q567X7;B8A5V5		pdlim1	35.188	5	5	5	30.4	47.096	0.870307	1.0232		23.8644	24.4468	24.2054	24.275	24.1662	23.9761
D1GJ54;B8JHU4;F1QER4		actn1	102.11	21	4	4	24.7	12.649	0.0624758	1.65387		23.0003	23.5945	NaN	22.5267	22.7455	22.4425
Q6DGX1;B8JI00;Q66I58		suclg1	34.169	9	9	9	42.3	77.296	0.178722	0.948224		26.8427	26.9778	26.9389	27.0015	26.9516	27.0363
B8JI08;A0A0R4IP01;F1Q5B8;E7EZ05;Q58EE8;Q6PBQ6;F1RAH0;E7FGK9		ogdha	115.67	21	21	21	27.3	70.212	0.0110852	0.850317		26.7398	26.8229	26.6751	27.032	26.98	26.9275
B8JI94;Q6PBW9	Ribulose-phosphate 3-epimerase	rpe	14.998	2	2	2	21.2	9.2958	0.527022	1.0393		23.9832	24.0814	24.1782	24.1246	24.0254	23.926
Q5XJJ3;B8JIS1		atp5f1	28.17	7	7	7	22.2	24.331	0.101985	0.886842		25.1366	24.9761	25.0726	25.1247	25.2233	25.3571
B8JIS5;B8JIS6		gstm3	25.812	10	5	5	43.8	14.168	0.30203	1.10245		25.6334	25.2233	25.4012	25.2806	25.2876	25.2676
Q6PFJ6;B8JIS8;A8KBR8		gstm	26.063	15	15	10	56.2	53.901	0.0015988	1.17906		28.7247	28.813	28.7404	28.5162	28.4983	28.5506
B8JK21;F1QDH1;E9QIX2;B8JK20		casp3a	31.487	3	3	1	19.9	54.724	0.358362	1.06716		25.5939	25.484	25.295	25.381	25.3172	25.3934
Q499A7;B8JKN6;Q6P5J4	Peptidyl-prolyl cis-trans isomerase	ppiaa	17.374	9	9	1	55.5	68.738	0.00186006	1.18568		30.7484	30.7078	30.8046	30.5084	30.5395	30.4757
B8JKN7		ppiaa	10.819	7	1	1	56.7	79.256	0.00505405	1.53419		26.8744	26.7722	26.5365	26.0522	26.2038	26.0747
Q9DEU0;Q90X33;B8JKS7		atp1a1a.4	112.49	25	3	2	29.9	12.07	0.00309538	1.42142		25.1482	25.1535	25.1991	24.506	24.7583	24.7146
Q9DGL4;Q503J4;B8JKS9		atp1a1a.2	112.95	16	2	2	19.5	4.2592	1	1.42938		22.5293	NaN	NaN	21.966	22.0437	22.0321
B8JKW4;Q7SXK0;Q3MU73;F1R9X9;F1QX13;A6H8S2;F1Q4X5		c3a.1	183.23	30	30	28	22.4	159.16	0.0483647	1.06378		27.9336	27.8816	27.8484	27.7791	27.7786	27.8383
B8JL30;Q32PT3;B8JL29;B8JL31		hmgb2a	19.835	3	3	3	21.3	4.9944	0.00412596	1.22586		24.1317	24.2516	24.1448	23.9465	23.847	23.8531
B8JL43;F1R858;Q6IMF9;Q6P3G0;Q7SYA7;Q567C8;A8WGJ5;Q8AX64;E7FBJ1;B8Q685;A0A0R4IHQ0;X1WE71;E7F6H5;B8Q686	Serotransferrin	tfa	73.282	45	45	45	67.9	323.31	0.275303	0.956512		30.798	30.852	30.7879	30.7834	30.9197	30.9273
B8JL82;Q7ZUR5		ssr3	19.021	1	1	1	8.5	2.6835	0.535577	0.914604		23.2172	23.1424	23.0839	23.0343	23.6428	23.1527
Q90XR7;B8JLG4;Q567K6	Claudin	cldn15la	23.625	2	2	2	16.9	8.2289	0.134741	1.15403		23.0533	23.2023	23.3236	NaN	23.0021	22.9707
Q7ZU41;B8JLJ3;Q6IQT1;B2GTJ8;A7MCQ5		ywhaz	26.231	17	14	13	64.2	96.835	0.00905477	0.896503		29.179	29.1425	29.0988	29.3389	29.2562	29.298
Q4V9J6;F6PB84;B8JLJ8;Q7ZUT0		hnrpkl	47.634	11	9	9	35	39.207	0.953497	1.00304		25.9992	25.8822	26.099	25.924	26.0173	26.026
B8JLL0;B8JLK9		si:dkey-69o16.5	26.411	2	2	2	13.6	10.907	0.392246	1.04784		24.0771	23.975	23.9144	23.9598	23.8831	NaN
B8JLL1;F1QQ95;Q7ZVR7		umps	51.695	12	12	12	30.5	31.041	0.833038	1.01092		25.4877	25.2641	25.3521	25.4018	25.3329	25.3222
B8JLR1;Q7SY03		pdcd6ip	95.77	16	16	16	23.4	48.549	0.0267197	0.855617		25.9497	26.0894	26.1155	26.2403	26.2311	26.3581
B8JLR6;A0A0B5JFI8		si:ch211-251b21.1;Si:ch211-251b21.1	50.259	11	11	11	28.8	77.692	0.0427784	1.09219		26.6603	26.7356	26.6281	26.5019	26.6027	26.5377
B8JLW8;Q6PH36		gmps	76.935	13	13	13	27	109.9	0.00673226	1.08863		26.4355	26.4816	26.4642	26.3207	26.3771	26.316
Q568H0;B8JM11		epcam	34.116	6	6	5	25.1	39.085	0.004521	1.32226		27.0496	27.2069	27.2145	26.6823	26.7429	26.8366
B8JM34;Q6NYF7	ATP synthase-coupling factor 6, mitochondrial	atp5j	12.012	3	3	3	30.3	6.5819	0.0001904	1.67616		25.3622	25.3302	25.3022	24.5626	24.689	24.5075
Q6PI45;B8JM93		igbp1	40.629	3	3	3	15.8	11.11	0.00762943	1.54513		23.7635	23.5299	23.6071	23.1499	23.0681	22.7994
Q6DGA0;E9QCF1;B8JMC1;B8JMC0		blvrb;zgc:113340	21.13	5	5	5	34.4	11.123	0.747486	0.964092		25.006	24.8312	25.2836	24.9419	25.137	25.2001
X1WCS8;B8JMJ5		si:ch1073-55a19.2	325.7	2	2	2	0.9	2.4848	1	2.0273		23.0469	22.7521	22.5703	NaN	21.7702	NaN
Q8AV67;B8JMK8;P35359;B9TRZ2;H7BRV1	Rhodopsin	rho	39.692	5	5	5	21.2	115.76	0.122546	1.02853		26.3593	26.3421	26.2925	26.297	26.2956	26.2796
B8JMZ1		ugp2a	56.878	9	6	6	23.1	24.92	2.45138e-05	1.4668		25.2657	25.2571	25.2592	24.756	24.6948	24.6732
Q802G1;C3S171;Q503Y1	Glutathione peroxidase	gpx4b	19.114	7	7	7	44.4	27.543	0.00988879	1.19756		26.48	26.655	26.5055	26.3027	26.2985	26.259
D7REL4;A9JT06;B8A6A1;Q568Q8		eif4e1c	24.549	3	3	3	22.1	6.6985	0.276379	1.09665		24.1434	24.2149	24.3173	23.9474	24.2653	24.0636
D7RVR7;Q6PH15;A0A0R4IGM0;B7TWQ9;D7RVR8;A0A0R4IM70	Amino acid transporter	slc1a2b	57.274	11	11	11	21.8	51.244	0.604901	1.01018		26.8399	26.9191	26.8481	26.8501	26.8677	26.8454
D7RVS0	Amino acid transporter	slc1a3b	59.199	2	2	1	6.1	6.4791	0.353613	1.07401		22.8688	22.6398	22.8557	22.5911	22.8083	22.6558
E3NZ06;I3ITN9;X1WCT6	10-formyltetrahydrofolate dehydrogenase	aldh1l1	100.15	18	18	16	24.5	57.746	0.000115678	1.27671		26.7347	26.7501	26.7604	26.4134	26.3517	26.4228
F8W412;E7EXC4;Q6TGU1;F1R9A9;Q6P2U6;F8W475;F1QHG3;A7MCE3		serpinb1l4	48.944	4	4	4	15.1	22.057	0.128494	0.852603		23.5365	23.2581	NaN	23.6319	23.5746	23.6755
E7EXT3;E7F8N5;A0A0R4IM79;Q7SY00;F8W3T2	Alpha-1,4 glucan phosphorylase	pygmb	96.864	22	15	15	31.1	74.461	0.0131629	1.17096		27.3268	27.2217	27.1979	26.9581	27.0831	27.022
E7EXU6;B0R025;F1QYD9		slc7a8b	57.7	5	5	5	13.6	9.3223	0.15176	1.2376		22.967	23.2704	23.1504	22.5491	22.8499	23.0661
E7EXW7;X1WBH6	10-formyltetrahydrofolate dehydrogenase	aldh1l2	100.62	7	5	5	10.4	18.875	0.0149075	1.19378		24.5513	24.6999	24.5638	24.2711	24.3719	24.4055
X1WHY3;E7EXW8;X1WH14;Q0P419;B1WB88		glg1a	129.1	6	6	4	7.3	13.123	1	1.48095		NaN	24.3343	NaN	23.7511	23.7841	23.7681
E7EYD0;F8W488		myom1a	166.32	16	15	15	15.1	73.821	3.28748e-05	1.74546		26.468	26.51	26.4641	25.7261	25.6065	25.6987
E7EYQ0		serbp1b	43.702	3	3	3	18.7	40.029	0.0164203	1.72839		24.5722	24.4769	24.0621	23.7061	23.3373	23.6995
Q8UUX0;E7EYV0		akt2	55.501	2	2	2	7.7	26.589	0.103922	1.12049		23.5755	23.4305	23.5003	23.3238	23.4589	23.2313
E7EZ02		lsm8	10.397	3	3	3	42.7	10.723	0.020454	1.47145		24.6842	24.7332	24.7575	23.8716	24.3275	24.304
Q6DHR6;E7EZ90;X1WHL0;X1WF90;Q6PC41		thop1	77.977	27	27	27	38.9	211.02	0.0059766	1.08063		28.4083	28.3775	28.3637	28.2393	28.2933	28.2813
E7EZ94;E9QFP4		gstt1a	27.501	8	8	8	39.3	32.171	0.793256	1.00608		26.8219	26.7842	26.8343	26.7542	26.8481	26.8119
E7EZA7;F1QTZ4;Q6PFK7;E9QD83		padi2	79.16	17	17	17	33.4	36.432	0.947225	1.00371		26.5473	26.5441	26.683	26.7069	26.5196	26.5318
Q7ZUU3;F1QRW4;E7EZR3		pitpnb	31.772	2	2	2	9.2	4.5988	0.0258752	0.53461		NaN	22.7173	22.5787	23.6981	23.7342	23.2222
Q504C0;E7EZW7	Ubiquitin carboxyl-terminal hydrolase	uchl3	25.926	6	6	6	31.3	69.894	0.583936	1.03846		25.8238	25.7944	25.7717	25.5779	25.7594	25.8892
E7F071		FP085405.1	96.429	11	11	8	18.8	49.311	0.000426452	1.49964		26.337	26.1884	26.3489	25.7404	25.6969	25.6832
E7F0A1		pfn1	15.17	7	7	7	48.9	24.94	9.39477e-06	0.695572		28.6707	28.6539	28.6482	29.1482	29.1892	29.2066
Q5XJD2;E7F0C1;I7HPA7;E9QH58;A3KNU6		trdn	61.318	2	2	2	6.5	2.334	1	#VALUE!		NaN	NaN	NaN	22.1123	22.1534	22.3783
E7F0E2	Glucosamine-6-phosphate isomerase	gnpda2	31.351	5	5	4	29.2	83.589	0.00187672	1.27046		25.7248	25.6262	25.7734	25.3991	25.3339	25.3553
E7F0E8;A0A0R4IA10;X1WFP8		xpo1a	123.3	19	19	11	22.9	65.954	0.00025139	1.19491		26.5369	26.5672	26.5242	26.2662	26.3188	26.2726
E7F0K3		ptrfa	46.724	3	3	3	7.5	4.4568	0.00087209	1.4639		24.1447	24.2401	24.1092	23.6824	23.6392	23.5229
E7F0T8;E9QHR5		si:ch211-11k18.4	50.51	3	3	3	9.6	13.951	0.0540615	1.20518		23.4113	23.1479	23.1958	23.0243	23.0554	22.8676
Q6PH00;E9QCS7;E7F1T8		hgs	50.112	3	3	3	7.6	4.8042	1	#VALUE!		NaN	NaN	NaN	22.7462	22.7871	22.8597
Q7ZW40;E7F2J5;A0A0R4IC30;A0A0R4IRG3		uso1	107.33	11	11	11	14.9	42.625	0.0173728	1.21209		25.1969	25.334	25.3768	24.9484	25.1065	25.0204
E7F2R8		apoda.2	21.015	3	3	3	22.8	9.4426	0.00493117	1.6075		25.3221	25.3586	25.1862	24.3871	24.6817	24.7437
Q6DGE0;E7F318		eef2k	80.243	3	3	3	6.4	6.0597	1	0.854529		NaN	NaN	22.3494	NaN	22.5006	22.6519
E7F354		ywhag2	28.307	12	5	1	46.6	54.73	0.0237901	0.790894		26.6897	26.4833	26.5963	26.8397	26.869	27.0759
E7F3A5		wu:fb66f03	31.962	3	3	3	9	6.1424	1	1.12811		23.9927	NaN	NaN	23.8983	23.717	23.841
E7F3I8;F8W4Q9		dhx15	88.39	3	3	3	5.5	8.0101	0.0640436	1.32688		23.1441	23.3076	23.6546	22.8514	23.0392	22.9915
E7F3J2		hnrnpua	85.13	4	4	4	6.7	8.6124	0.0673807	1.4151		23.9895	23.901	24.4865	23.7939	23.5268	23.5536
E7F4T4		zc3h7b	99.875	5	5	5	10.2	13.423	0.0281698	0.670746		23.1429	22.9079	23.0156	23.8668	23.3225	23.6056
E7F569		si:ch211-153b23.5	24.118	4	3	3	22.2	4.9615	0.268094	0.813039		23.4941	23.8601	23.0695	23.7035	23.7662	23.8499
E7F5B6;A0A0R4IRN7;A0A0R4IGB5;A2RUY8;A0A0R4ICK4		LOC100002196	69.076	3	3	3	4.3	17.139	0.0168395	1.23189		23.6966	23.756	23.6967	23.4411	23.5283	23.2772
Q6NUY9;E9QIF0;E7F5C5		mapre1b	29.31	3	3	1	14.3	12.516	0.046912	1.43315		23.9761	24.4683	24.1629	23.549	23.5921	23.9088
E7F5L1;E9QF07		myh7bb	180.86	16	3	2	7.4	7.5107	0.0169069	1.32441		27.911	28.2516	28.1476	27.6576	27.7216	27.715
E7F5V3;F8W3U6		fasn	274.19	2	2	2	1.4	2.7812	0.615961	1.08017		21.977	NaN	21.4737	21.6016	21.7108	21.5298
E7F650		LOC567678	18.147	3	3	3	23.8	27.67	0.46601	1.11008		24.3649	24.7564	24.8896	24.6957	24.518	24.3452
X1WE42;E7F6D3;X1WFV5;X1WBC5		nid2a	174.34	6	6	6	6.1	18.704	0.0720906	1.16222		24.6773	24.4312	24.5522	24.2396	24.4266	24.3439
E7F6H7;A0A0R4IHQ1;A0A0R4IU59;Q08CA8;A0A0R4IPR1		dync1i2a	70.171	4	4	4	15.2	46.631	0.974061	1.00402		23.2226	23.7099	23.4628	23.3086	23.6221	23.4472
E7F6K0		LOC563082	15.094	4	4	4	35.1	27.491	0.00454881	1.23663		26.274	26.1815	26.145	25.8207	25.9203	25.9404
E7F6S5		tusc5a	18.523	2	2	2	15.3	11.483	0.0269728	1.24807		23.1127	23.2517	23.4293	22.9832	22.9188	22.9326
E7F6Z2		LOC568033	83.487	3	3	3	3.7	5.1875	0.0132234	1.21009		24.1406	24.3194	24.1897	23.9924	23.9622	23.8698
Q6AXK0;E7F7A4;F1QFR5	Deoxyribonuclease	zgc:101000	31.325	5	5	5	29.6	15.537	0.00918013	1.18186		24.7076	24.7797	24.754	24.5302	24.5718	24.4162
E7F7J1		fdx1	19.302	3	3	3	25.7	11.863	0.170997	0.873184		24.1969	23.9822	24.1707	24.2354	24.1984	24.5031
E7F7T9		efhb	65.913	1	1	1	1.9	1.9822	0.117129	1.30564		26.3166	26.4147	25.824	25.6757	25.8678	25.8575
E7F8T6		nampta	55.931	6	6	6	21.7	23.195	0.108674	1.15992		25.2371	24.9274	24.951	24.7906	24.8845	24.7984
E7F9F1;E7F679		larsa	41.305	8	8	8	26.6	17.285	0.0656479	1.1538		25.516	25.2343	25.3875	25.1718	25.1908	25.156
E7F9M7;B0V3D8;A0A0R4IM03		LOC101884882;si:ch73-18b11.1	84.617	5	5	5	11.7	30.842	0.0130728	1.31271		24.1112	24.1609	23.863	23.6491	23.6565	23.6518
Q802F5;E7F9N4		sepw2a	10.619	2	2	2	36.8	6.9264	0.0340212	0.830484		22.5816	22.5161	22.372	22.7702	22.8512	22.6522
E7F9R1		atp1b4	39.234	7	7	7	28.2	36.11	0.00294142	1.23329		25.9821	26.0829	25.942	25.737	25.6652	25.6972
E7F9Y7;A1L2D7;A0A0R4ILM1;H0WF16		abhd10b	31.94	5	5	5	22.8	10.482	0.215835	1.13239		24.2712	24.1754	24.0571	24.043	24.1374	23.7852
E7FA20;A0A0G3EYP3		si:ch211-256m1.8	173.87	12	12	12	12.1	32.794	0.186134	0.881889		25.0434	25.0982	24.8682	25.1386	25.0566	25.3586
E7FA56		LOC559490	19.649	3	3	3	24.3	7.6081	1	#VALUE!		NaN	NaN	NaN	23.1682	23.0795	22.729
Q7SXQ3;E7FAQ8		hnrnpa1a	38.458	13	13	12	38.7	93.828	0.000214331	0.653831		27.8295	27.931	27.9344	28.4533	28.5685	28.5122
X1WDN3;E7FB38		larp4ab	79.141	2	2	1	3.3	3.276	0.611392	1.07142		22.4452	22.0156	22.1298	22.0181	22.1766	NaN
E7FBA9;F8W4J1		prss59.2	26.375	10	10	5	64	146.25	0.123143	1.07347		27.5464	27.3674	27.4504	27.3459	27.3412	27.3702
E7FBD3		apoba	495.98	105	105	105	28.9	323.31	0.51484	1.01346		29.8664	29.8037	29.7771	29.8053	29.7863	29.7977
R4GEM8;E7FBU4	MMS19 nucleotide excision repair protein homolog	mms19	110.62	2	2	2	2.8	6.4184	1	#VALUE!		NaN	NaN	NaN	21.7411	21.54	21.414
E7FBU7		xpo1b	123.15	13	5	5	16.3	13.122	0.292483	1.07894		24.3416	24.3623	24.4692	24.4304	24.15	24.2637
E7FC32		tubb1	52.578	6	2	2	11.4	7.6935	0.447233	1.13754		27.6781	27.2401	27.7412	27.1526	27.6676	27.2814
E7FC78;Q9W762	Mitochondrial import inner membrane translocase subunit Tim9	timm9	10.363	3	3	3	47.2	15.159	1	#VALUE!		NaN	NaN	NaN	23.6834	23.9119	23.5523
E9QF63;E7FC95		dnm1b	95.445	14	14	2	19.5	64.568	0.0120159	1.20987		26.7448	26.5576	26.6299	26.415	26.3088	26.384
E7FCA3;A0A0J9YJC3			49.26	8	7	7	26.8	59.909	0.00584496	1.19068		26.3379	26.2601	26.3483	26.1073	25.9882	26.0954
Q1RMA8;Q5TZ78;E7FCI2;F1Q4M5;Q4L204		cyp2ad3	37.84	2	2	2	7.6	5.7522	0.0329503	1.30039		22.808	22.4018	22.6116	22.2552	22.1973	22.2321
E7FCN9;A0A0B5JQ10;A0A0B5JS46		cspg4	255.49	3	3	3	1.5	5.3395	0.364417	1.11082		22.7538	NaN	22.5098	22.4627	22.6347	22.343
E7FCP7		LOC100332784	107.97	5	5	5	7.7	16.274	0.0446748	0.715159		24.2359	23.6897	23.8525	24.4955	24.3711	24.3625
E7FCQ0		cnbpb	17.599	4	4	2	28.6	11.291	0.0107018	1.37921		24.8847	24.9806	24.6374	24.3715	24.3872	24.3525
E7FCV2;A5D6S4		c5	191.32	4	4	4	3.1	6.9218	0.0809928	1.52701		23.5607	23.0148	23.5631	NaN	22.7546	22.7831
E7FCW3		vsnl1b	22.261	8	8	4	39.3	23.689	0.0314702	1.06604		26.5307	26.5717	26.5557	26.477	26.4945	26.4098
E7FD14;Q504B6;F1QZW0		pacsin1a	50.451	5	5	5	15.8	24.847	0.153325	1.12092		24.3005	24.4676	24.442	24.3915	24.1366	24.188
E7FD23;X1WFU9		si:dkey-276j7.1	23.805	8	8	8	47.3	39.392	0.97623	0.998513		26.1973	26.2324	26.1906	26.2037	26.0964	26.3265
E7FD91		ddx6	53.91	2	2	2	9.1	31.554	0.0251801	0.763809		23.1037	22.9225	22.9438	23.4603	23.1881	23.4879
Q7ZUP8;E7FGP2;E7FDV9		cars	73.846	3	3	3	5.8	8.4645	0.138641	1.19225		23.8375	23.6802	23.4032	23.455	23.4216	23.2832
E7FE03;Q502J1;X1WG01		napba	33.097	10	10	8	51.9	52.655	0.00220643	1.17859		26.2172	26.2775	26.2223	25.9986	25.9554	26.0518
E7FE19;A0A0R4IMW7;A0A0R4IRJ5;A0A0R4IU23;A0A0R4IPC8;A0A0R4IAJ6;A0A0R4ITR6		cnp	46.52	22	22	22	64.9	323.31	0.000540566	0.722486		28.31	28.2572	28.2626	28.7835	28.6592	28.794
E7FE90		fetub	56.75	16	16	16	36.3	214.87	0.00532652	1.27215		28.7241	28.9269	28.8285	28.4361	28.484	28.5175
F1QCL7;E7FEB4;A0A0R4IQ20;A3KNY5;Q7ZVE9			61.906	7	7	7	19.6	15.874	0.72786	0.961789		24.3608	24.8644	24.7205	24.6741	24.7176	24.7227
E7FEH9		LOC557745	15.094	3	3	3	35.4	19.155	0.357786	0.890346		23.7356	23.3047	23.3795	23.769	23.4636	23.6899
Q6TGN4;Q32PT4;E7FEQ1;F1QSL3;Q567N0	Galectin	lgals3l	25.017	4	4	4	21.1	8.3924	0.0227153	1.16619		25.3907	25.5166	25.5919	25.3141	25.2674	25.2523
Q7SXU9;F1QNA5;E7FFF7;Q5M9N3;A8DZG2		srsf6a;srsf6b	40.294	3	2	1	8.1	12.106	1	3.33745		NaN	24.4185	NaN	22.4926	22.7101	22.8367
Q6DH12;E7FFX3		crygm2d13	21.181	5	3	3	38.7	79.592	0.0105075	0.678081		25.4246	25.7487	25.7062	26.3271	26.1143	26.1196
Q503Y5;F1QS99;E7FGA5;F8W316;A0A140LGJ0;E9QJ27;A0A140LH37		gsr	46.07	2	2	2	5.2	6.7237	0.128922	1.37486		23.0656	23.0146	23.0111	NaN	22.2765	22.8657
E7FGD0;X1WDZ2;A1L230;E7EZF0		aifm4	58.311	6	6	6	17.2	15.083	0.112166	0.838612		24.251	23.9218	24.3119	24.4347	24.3548	24.4569
E7FH67;R4GDQ0		si:ch73-244f7.4	139.12	12	12	12	14.9	50.694	0.00560175	1.25002		25.6592	25.7105	25.6546	25.3004	25.4658	25.2921
Q567X3;E9QB29	Glucosamine-6-phosphate isomerase	gnpda1	30.474	5	4	4	24.2	13.252	0.218382	1.1894		23.0401	23.4376	22.9694	23.0567	22.8967	22.7431
E9QB41;Q5XJ62;F1QWU4;A7MCF2;E9QC87		myl6	16.957	9	3	3	74.8	7.2883	0.0215795	1.13981		24.0011	24.1579	24.1269	23.874	23.9057	23.9398
E9QB46;Q6PHD9	Selenium-binding protein 1	selenbp1	52.691	5	5	5	17.5	12.479	0.0430046	0.858305		24.6917	24.445	24.5916	24.8423	24.7656	24.7816
E9QB54;Q6GQL6		dctn3	20.846	3	3	3	32.8	9.8009	1	#VALUE!		NaN	NaN	NaN	23.3129	23.1734	23.3316
F8W5K3;E9QBG3;Q7ZWA3;A0A140LH74;A0A140LGV6	RNA-binding motif protein, X chromosome	rbmx	30.605	2	2	2	9.7	8.4791	0.170822	1.23513		24.5489	24.8756	24.454	24.116	24.2843	24.5642
E9QBV1;E9QD79;F1R4U8;Q5EAQ7	Clathrin heavy chain	cltcb	191.63	30	9	9	24.7	57.299	0.168453	1.11709		25.9029	25.6027	25.7978	25.545	25.6707	25.6084
E9QC46;A0A0R4IPE6;E9QBC9;E9QGE0;E9QFK5;E9QCS2;E9QGB1		cast	86.225	34	4	0	62.7	62.567	0.00196621	0.608478		25.5153	25.4244	25.6673	26.1914	26.1741	26.3916
Q6TGY7;F1R0S8;E9QCI8;Q7ZVT1		ist1	37.476	3	3	3	15	4.7358	0.085653	1.26505		23.5248	23.0148	23.2681	22.8808	22.9645	22.9449
E9QEV7;Q6P3J1;E9QEK2;E9QEC8;E9QCR8;Q7ZW42;F1QXG8;E9QG45		tpd52l2b	19.049	7	7	7	50.3	36.47	0.905897	1.00723		26.1364	26.3154	26.3008	26.1285	26.2621	26.3308
Q6P0V7;E9QCX2;F1QYH7;E9QB68		grhprb	36.824	5	5	5	13.7	33.804	0.112461	0.778774		24.3504	23.8424	23.8392	24.3097	24.4764	24.328
E9QFX0;E9QDI1		apoc1l	9.785	3	3	3	40.5	26.872	0.000234117	1.69876		28.9463	29.0659	29.0764	28.3236	28.1776	28.294
E9QEA0;Q6NV11		hmga1a	4.9294	1	1	1	31.1	8.3574	0.00623149	1.81505		24.1583	24.6017	24.6834	23.631	23.6047	23.6277
E9QEC3;Q6PBP6		chchd10	10.265	1	1	1	33.3	8.2655	0.0034167	1.30488		24.8977	25.0411	24.8524	24.5933	24.5337	24.5124
E9QEQ1		apoc2	11.162	3	3	3	37	34.796	0.00048769	1.59616		27.6968	27.5725	27.5529	26.9562	26.9998	26.8424
E9QEW3;E9QH23;E9QHM1;E9QG83;E9QFZ3;F1Q8E9;E9QDT3;E9QIE4;E9QHA6;E9QG69;B2GNS7;Q0P4A6	Protein TSSC4	tssc4	23.631	3	3	3	21.6	5.0403	1	1.86869		22.8389	NaN	NaN	21.8844	21.9895	NaN
E9QF69;F1QN76;Q6DGL0	60S ribosomal protein L18	rpl18	18.754	2	2	2	14.6	14.123	0.0015929	1.749		25.6766	25.3628	25.426	24.5943	24.7434	24.7079
E9QFD8		vtg4	149.3	96	9	0	60.7	113.94	0.00931176	1.2307		28.9102	28.7427	28.892	28.601	28.5638	28.4816
E9QFI0;F1QF30;Q7SYJ8;X1WBN9		tceb2	12.757	4	4	4	35.1	8.3243	0.000719126	1.50324		25.7206	25.8832	25.8498	25.2983	25.1657	25.2253
E9QFI5;Q6P5L2;Q7ZVC7		dbi	9.6158	3	3	3	31.8	18.76	0.477603	1.06333		25.2933	25.1839	NaN	25.1215	25.2983	25.0301
E9QFU8;E9QCQ6;F1QLF8;Q6DG83;Q6PC10;Q5RHB8	Branched-chain-amino-acid aminotransferase	bcat2	43.515	9	9	9	23.5	17.932	0.33342	1.03715		25.6848	25.7478	25.7754	25.6856	25.751	25.6136
Q7SXA2;E9QFX2;F1R3G7;Q4G000;F1Q8U2		ubqln4	52.866	6	6	6	18.7	16.684	0.00295803	0.586665		23.8532	23.8472	24.0552	24.5028	24.7272	24.8338
E9QGC9;Q6DHF0		myoz1b	28.11	7	7	7	43.6	107.29	0.433476	1.08725		26.1937	26.0337	25.816	25.822	26.0637	25.7957
E9QGP1;Q561W9;F1QB57;Q6PGV8;F1R313		pex19	15.194	2	2	2	22.9	13.016	0.658386	0.983343		22.9717	23.0437	22.9885	23.1111	22.9538	23.0117
Q6DC18;E9QGP3		phpt1	13.732	3	3	3	22.3	7.355	0.00167825	1.06744		23.4727	23.4463	23.4636	23.3473	23.3734	23.3794
E9QGU7;E9QIL3		afp4	14.331	3	2	2	21.7	4.7761	1	#VALUE!		NaN	NaN	NaN	24.6424	24.7942	24.7247
E9QI07		clta	22.719	8	8	1	30.7	46.623	0.00176123	1.31982		27.5118	27.4842	27.465	27.1707	26.991	27.0983
E9QI36;F1Q5D5;Q66HY3		hars	57.585	7	7	7	23.2	17.381	0.0508894	1.28598		24.5649	24.5561	24.7924	24.4532	24.2864	24.0852
Q803U3;E9QI85		pitpnaa	31.873	5	5	5	28	9.8754	0.0181085	0.906164		24.7934	24.7083	24.7525	24.8391	24.9261	24.9154
Q568R7;F1R231;E9QIM7;E7EZT7		palm1a	35.396	7	7	7	31.5	28.488	0.0892598	1.12792		24.9774	24.8263	25.0243	24.6812	24.8535	24.7723
E9QIR9;Q7ZV96		rpl10	18.236	5	5	5	37.3	57.99	0.0701273	1.12123		26.0185	26.0492	26.1025	25.8901	25.784	26.0009
E9QJ30	Kelch-like protein 40b	klhl40b	70.347	2	2	2	4.5	5.5302	0.902606	0.991845		22.3664	22.109	22.2192	22.1874	22.1963	22.3464
Q6NZZ2;E9QJ46		arpc4;arpc4l	19.678	3	3	3	17.9	7.6854	0.00155696	0.848822		25.1314	25.1104	25.0449	25.3612	25.3042	25.3307
Q7ZVN6;E9QJ56		rbm17	46.18	2	2	2	7.9	11.203	1	1.26685		23.0128	22.7095	22.7861	NaN	22.4949	NaN
E9QJI4		si:ch211-264f5.6	58.275	3	3	3	8	10.766	0.16225	0.924715		23.1659	NaN	23.2214	23.2626	23.3506	NaN
F1Q4M0;A2VD35;Q58EP0	Serine/threonine-protein phosphatase	ppp5c	55.406	5	5	5	13.5	38.032	0.15358	1.11445		24.5601	24.3988	24.4068	24.3238	24.4089	24.164
F1Q4N7		anp32b	29.473	6	2	2	20.8	4.8365	0.00464452	1.36715		25.1966	25.4563	25.2859	24.8614	24.898	24.8259
F1Q4Q4	Lipase maturation factor	lmf2b	80.351	3	3	3	4.6	6.0111	1	#VALUE!		NaN	NaN	NaN	23.5994	23.3092	23.239
F1Q4X8;E9QCB1;Q58EJ3		evpla	229.18	12	12	12	8.7	84.989	0.0237395	1.21024		25.6382	25.4597	25.5393	25.3819	25.1884	25.241
Q1RM15;F1Q5H4;F1Q8J5		gale	38.837	10	10	10	36.1	35.59	0.104335	0.850719		25.8471	25.8856	25.6469	26.0879	26.1298	25.8617
F1Q5K3;E7EZU7;F1Q4Q8		sardh	102.81	22	22	8	33.5	164.52	0.0953452	0.935161		26.9941	27.0274	26.9633	27.015	27.1076	27.1524
Q9PUS1;Q7T002;Q561Y7;F1Q5N4;E9QJ03	Proteasome subunit beta type	psmb7	29.588	6	6	6	17.8	14.958	0.216376	1.0762		25.9166	26.0094	25.8142	25.892	25.7928	25.7376
Q803S1;F1Q5P8		smarce1	46.89	3	3	3	16.9	10.311	0.138205	1.32406		22.8714	NaN	23.1458	22.7141	22.7611	22.3358
Q802Z9;F1Q5Q3		serbp1a	43.134	8	8	8	30.2	248.66	0.0629277	1.5079		25.7667	26.1991	25.9327	25.0478	25.3519	25.7211
F1Q688		sdpra	50.654	5	5	1	20.6	40.021	0.384017	0.956978		24.5225	24.736	24.6699	24.7245	24.6756	24.7185
F1Q699;F1R6I7;Q5BJ14;A0A0R4IQ28;Q1JPV5;F1QNZ9;A0A0R4IF08;A0A0R4IGP9;Q0IJ38;A0A0R4IE19		mybpc2b	122.67	3	3	3	4.9	3.4366	1	0.672613		NaN	NaN	22.0753	22.926	22.6099	22.4065
F1Q6A4;F1R0Q2		comtd1	31.763	2	2	2	9.8	4.5954	1	1.19124		NaN	NaN	23.7115	NaN	23.4833	23.4347
Q9DEY4;F1Q6G8		atp1b1b	35.031	2	2	2	9.9	10.096	1	1.1017		NaN	NaN	23.0392	23.0681	22.7547	22.8756
F1Q6Z5;E9QBN6;Q6PGX7;Q801Z9		cnbpa	18.015	4	2	2	31.9	6.3899	0.365973	1.06566		22.9987	23.0587	22.8396	22.8984	22.8494	NaN
F1Q740;Q5BLI2;Q8JHH6		vars	143.44	5	5	4	5.5	22.631	0.0118934	1.27659		24.6374	24.7688	24.5132	24.2242	24.3288	24.3095
F1Q771;A2RV29	Zinc finger protein 346	znf346	33.694	8	8	8	43.2	30.608	0.00111427	1.17808		26.1604	26.2304	26.1538	25.9455	25.9693	25.9206
Q6NX91;F1Q7F8;Q803F7		rbm4.2	42.342	11	11	9	39.8	57.667	0.769202	1.01541		25.6873	25.8519	25.9021	25.8344	25.7989	25.7418
F1Q7K7		casp3b	31.813	3	3	3	11.9	5.7023	0.961013	0.99357		23.0237	23.1962	23.6086	23.2	23.3131	23.3433
F1Q7L0;A2VCZ6;A8WGJ7;Q1RM99;Q3T7B1		vtg4	149.24	94	5	5	62.9	11.668	0.012539	1.32024		28.1008	27.8123	27.8401	27.5452	27.5041	27.5016
F1Q7N8	Calcium-transporting ATPase	si:dkey-28b4.8	115.91	16	6	6	20.1	22.736	0.189939	1.08808		30.3342	30.2649	30.2306	30.1154	30.2925	30.0563
Q5RKM6;F1Q820		farsb	66.154	5	5	5	11.5	15.666	0.0502457	1.1707		25.4256	25.4763	25.297	25.1624	25.2847	25.0696
F1QJH7;Q4QRC8;F1Q845;Q5BKW6;F1RBT4	Metalloendopeptidase	c6ast4	29.588	6	6	6	22.5	11.309	0.0298598	1.28478		25.1358	24.8351	25.1424	24.693	24.738	24.5976
Q6P607;F1Q884	Glycine N-methyltransferase	gnmt	33.246	2	2	2	10.9	8.2525	0.00711269	1.23723		24.9799	24.805	24.9593	24.5707	24.6551	24.597
Q6PBA6;F1Q890;E9QGF2		plg	91.635	6	6	6	9.5	9.5305	0.540308	0.970221		24.0841	24.1963	24.2567	24.2345	24.2873	24.1461
F1Q8B0;A5PLE1;E9QEK9		zgc:165571	19.442	3	3	3	23.2	7.9309	0.000234611	0.585956		24.1542	23.9877	24.0667	24.9078	24.8398	24.7743
Q5U3U1;F1Q8D2;Q6NVC6		nsfl1c	40.704	13	13	13	42.7	42.7	0.601266	0.976044		27.4305	27.5981	27.5699	27.5164	27.5562	27.631
F1R183;Q6NYA7;F1Q8G3;Q6PUR8;Q5PRE0;F1QZF7;A5PL92;Q6IS21;F1QAA4;A2VD20;A0A0R4IMF6		eif4bb	64.472	8	8	8	19	19.264	0.023926	1.34513		25.2492	25.4259	25.1394	25.0132	24.7234	24.7946
Q7SYK6;F1Q8M3;E9QBT3		arfip1	38.47	3	3	3	10.9	6.591	0.01558	1.45939		23.9196	23.5567	23.9281	23.3695	23.1938	23.2051
Q6NY78;F1Q8P7		eif2s2	37.464	6	6	6	20.5	25.355	0.000215741	1.79988		24.8941	24.9885	24.9554	24.1684	24.1477	23.9781
F1Q8X5	Fermitin family homolog 2	fermt2	78.476	7	7	7	15.6	32.97	0.00189929	1.33212		24.2555	24.4087	24.4201	23.9261	23.9284	23.9887
Q803Y9;F1Q947;E9QBS4;F1QEU8;Q7SY38;E7FEZ7;A0A0R4IW82;Q6TGX0		ndrg3b	40.752	4	4	4	19.4	20.432	0.673246	1.02213		24.2094	24.1795	24.1364	24.2105	24.209	24.0111
F1QE76;Q7ZW07;F1Q953		nup155	125.49	5	5	5	6.1	15.118	0.00556796	1.56796		23.8522	24.0392	23.7441	23.37	23.0838	23.235
Q6AZV8;F1Q986	4-hydroxyphenylpyruvate dioxygenase	hpdb	44.652	3	3	3	9.9	9.3799	0.00945926	0.838851		22.743	22.6589	22.6254	22.8506	22.9909	22.9463
F1Q9K1;Q7ZUU5;A0A0R4IIF3;A4QN49;A0A0R4IDE0;E7FFZ4		smarcc1a	120.79	7	7	7	13.2	131.63	1.51724e-05	1.59563		25.1081	25.1187	25.1059	24.3972	24.4255	24.4875
F1Q9N0;F1QX33;F1QFH8		apom	21.241	4	4	4	21.2	11.053	0.000212619	1.21587		25.0167	24.965	25.0017	24.7364	24.6828	24.7183
F1Q9N9;O57689;F1QX07;Q6P932;I2BJP5		irbp;IRBP	66.681	3	3	3	8.6	5.9294	0.01924	0.646718		22.4917	22.3723	22.4345	23.0374	22.7936	23.3539
F1Q9P4;A1L245;Q1LVM0;A4FVI4;A2CET2		napbb	33.105	9	7	5	40	17.591	0.0259023	0.724011		24.0196	23.7733	24.2361	24.441	24.4901	24.4957
F1Q9P6;Q6DEH8;R4GED3		sh3bgr	17.354	3	3	3	25.8	11.607	0.00227462	0.580963		23.3135	23.5224	23.6186	24.3078	24.3619	24.1353
F1Q9T9;F1QGI3;Q6Q416;Q4G0B1		rpl23a	17.257	7	7	7	35.5	15.887	0.000833413	1.67639		27.27	27.2508	27.1599	26.4593	26.3638	26.6216
Q8JGR3;F1Q9U6	Adenylosuccinate synthetase	adssl	50.632	2	2	2	5.4	4.3923	0.959961	0.998335		23.231	23.2515	23.302	23.3427	23.2336	23.2154
F1QGM0;F1Q9Y2	Galectin	lgals1l1	15.305	2	2	2	23.9	4.6401	0.0667663	0.719231		22.8151	23.0834	NaN	23.5795	23.4707	23.2239
F1QAA7;Q6DHN4;F1QXR8;E9QJ17		acss2	78.598	3	3	3	5	5.1212	0.140717	1.09207		23.7291	23.8484	23.9523	23.7437	23.7395	23.6655
Q7ZV45;Q6NWJ7;F1QAJ7;E9QJ49;F1QVY4;Q6PC47;F1QJN1		slc25a3b	39.306	6	6	6	18.5	13.781	0.00152686	1.15205		26.2914	26.3221	26.2603	26.0753	26.0606	26.1253
F1QAK5;Q08BI2;Q7ZWB3;E7FC21;A2ATX6;A0A0R4IET0		nt5c2b;nt5c2a	65.097	7	7	7	17.6	35.186	0.114724	0.896766		24.0459	24.1754	24.2462	24.2215	24.4004	24.3171
Q7SYN1;F1QAZ9;F1QWB4;B0UXJ3;E9QGT0		hnrnpk	46.384	12	12	10	35.2	40.908	0.00013042	1.25796		26.6699	26.6964	26.7204	26.3684	26.3324	26.3927
Q6DHE7;F1QB21		decr1	34.687	7	7	7	30.8	45.555	0.168742	1.15813		25.6782	25.3289	25.3234	25.1649	25.3213	25.209
F1QB50		tmpob	39.869	5	5	3	16.9	29.856	0.00183729	1.40836		24.6932	24.7254	24.5562	24.2479	24.1393	24.1055
Q499B6;F1QB54;Q6P5M4;Q6P3L1;A0A0R4ILZ8;B8JLJ5;I3ITD9;B8K0D5;Q803E7;Q6TGY6;B8K0D6	Polyadenylate-binding protein	pabpc1a;pabpc1b	70.752	22	22	17	35.3	118.84	0.0378165	1.04837		28.0642	28.1326	28.1268	28.0446	28.0314	28.0431
Q6Y597;Q6P2U4;F1QBS7;E7F734	Sulfotransferase	sult2st1	33.633	3	2	2	11.1	4.3524	0.326322	0.897769		23.4891	23.7648	23.4121	23.5343	23.8185	23.7799
F1QC03;A7MBU7		zyx	64.602	3	3	3	8.2	17.968	0.015705	0.737857		22.9186	23.1873	23.0917	23.65	23.4644	23.399
F1QFW5;Q7ZV07;Q6NYA4;F1QC34;A0A0J9YJ63;A0A0R4IV98;A0A0R4IAW5;A0A0J9YJJ6		rpn2	63.724	8	8	8	19	59.952	0.000111112	1.49209		26.7112	26.7586	26.8206	26.1537	26.1785	26.2262
F1QJK4;F1QC64		myh9b	196.35	34	33	24	25.1	176.98	0.000245233	1.30211		27.8628	27.8399	27.8151	27.5097	27.4154	27.4503
Q7ZWF5;F1QCD4	Aspartate aminotransferase	got2b	47.463	18	18	13	43.9	102.16	0.000473924	0.657091		28.1751	28.0464	27.9813	28.6614	28.6953	28.6636
Q6PBK6;F1QCE9	Acyl carrier protein	ndufab1b	16.727	2	2	2	14.9	2.8909	1	#VALUE!		NaN	NaN	NaN	23.4844	23.6779	23.6267
Q567H2;F1QCN0;A0A0R4IYY0		zgc:112056	27.064	4	4	4	19.2	21.524	0.501372	0.912021		24.5156	23.9985	24.4235	24.288	24.5742	24.4741
Q7SXM2;F1QCT6;Q7ZUH2;F1RER9		plaa	86.236	8	8	8	16.2	24.522	0.00505054	1.285		25.4129	25.2721	25.3037	24.9205	25.0654	24.9176
Q6PH34;F1QD17;Q6TEL4;Q6DRE5;G1K2N3;E7EZW9;Q5BKV5		nop56	52.862	3	3	3	12.3	9.2584	0.111674	1.22879		22.4096	22.3267	21.9367	21.9143	21.9461	21.921
Q6P7X6;F1QD61		skiv2l2	116.56	2	2	2	3.1	8.7403	0.252683	1.43993		20.9307	21.418	22.192	21.1439	20.703	21.1158
F1QDM6;Q9DGM3;Q6IQI7;Q8JGM7		hspe1	9.1869	4	4	4	43.5	31.944	6.35354e-05	1.67351		28.4287	28.5001	28.5438	27.6971	27.7849	27.762
F1QV64;F1QDR0;A3KNA8		ubap2a	121.07	3	3	3	4.4	9.8098	0.00118534	1.45787		22.9709	23.1504	23.1487	22.5732	22.4891	22.5761
F1QDZ4;Q8AYA1;Q504L5;A0A140H9G1;Q9PU56		tyr	60.584	5	5	5	15.7	30.993	0.100733	1.12987		24.3969	24.3481	24.4796	24.3394	24.2652	24.0915
F1QE30;Q502H9	V-type proton ATPase subunit a	atp6v0a1b	95.707	11	11	5	16.8	44.745	0.023808	1.22431		25.9481	25.865	25.9864	25.5462	25.7871	25.5903
Q6NXB0;F1QE37;Q7ZVK3	NAD-dependent protein deacetylase sirtuin-2	sirt2	42.235	3	3	3	7.4	3.9945	0.131973	1.20113		22.7676	22.7565	NaN	22.3221	22.6667	22.5043
F1QE62;Q7SXJ4	3-hydroxyisobutyrate dehydrogenase	hibadhb	34.633	10	10	9	41.6	101.5	0.890753	1.00475		26.1497	26.2461	26.2769	26.2536	26.165	26.2334
F1QEG2;E9QIN8	Kelch-like protein 41b	klhl41b	68.712	10	10	10	19.7	32.83	0.039049	0.858602		25.4878	25.5069	25.628	25.8673	25.6676	25.7476
F1QN60;Q4V916;F1QEG3;Q5XJ03;E9QE30		fdps	35.582	4	4	4	15.7	6.2973	0.511814	1.05676		23.7364	23.5741	23.5249	23.6852	23.5393	23.372
Q08C47;F1QET7;A0A0A0MPL5	Fascin	fscn1a	54.672	16	16	16	44.4	119.5	0.0272155	0.860968		27.2471	27.3046	27.1754	27.3577	27.4914	27.5259
Q6NYL6;F1QEU7;F1R243		fam49bb	36.904	2	2	2	8.9	7.5539	0.430239	1.06196		22.1125	22.3498	22.2187	22.0928	22.1877	NaN
F1QEW4;Q7ZZ76;Q9PTK8;Q98TZ6		flot1a	47.34	9	5	5	28.6	35.019	0.378433	0.905739		24.4933	24.869	24.5262	24.6127	24.8621	24.8422
Q7SXW7;F1QF00		pgm1	61.128	24	24	24	64	143.24	0.0492509	0.937356		28.2806	28.3039	28.3463	28.4561	28.3639	28.3908
F1QF15;Q7SXW6;Q56A35;F1QLV9	Actin-related protein 2-A;Actin-related protein 2-B	actr2a;actr2b	44.693	7	7	7	23.1	22.328	0.0165631	1.22542		25.8777	26.0012	26.117	25.7389	25.7235	25.6537
F1QFC0;Q7ZYY3;Q5XJ12		hspa9	73.951	27	26	26	41.3	184.07	0.00175056	0.83129		28.1826	28.0664	28.1502	28.3969	28.4171	28.385
F1QFJ8;Q803W8;Q6NW53;A0A0R4IHE2;A0A0R4IZE3;Q6P0V0;A8WG46		hnrnph1l	44.138	8	8	8	28.7	40.948	0.0470689	0.933415		25.9781	25.8942	25.8676	25.9951	26.0329	26.0101
F1QFL7;Q0VIL3;Q60HI3	Otolith matrix protein 1	otomp	44.226	4	4	4	12.5	7.3179	0.131478	1.22437		23.2959	NaN	23.0588	22.9477	22.9927	22.7155
F1QFM9;Q75ZI3;A0A0G2KGG9		vcanb	172.54	9	9	9	6.9	40.956	0.197503	1.06917		25.0682	25.2263	25.0897	25.0691	24.9553	25.0704
F1QFN3;F1RAQ9		larsb	90.675	13	13	13	17.8	37.848	0.0419504	0.899716		24.7649	24.8018	24.6877	24.9378	24.8257	24.9483
F1QFN9;F1QQ73;F1RAV6;B0R0H9;Q1JQ01;B0R0I0		acin1a	28.207	2	2	2	16.5	7.9756	1	2.67921		21.9971	22.4409	22.7169	NaN	NaN	20.9632
Q9IB48;Q7SXH1;F1QFP1		copz1	20.279	3	3	3	24.9	9.8002	0.0941995	0.740223		23.7314	NaN	23.5491	24.1851	23.9633	NaN
F1QFV2;Q803K3;F1QS20;F1R2T6		hnrnpa1b	40.529	13	12	12	40.4	110.4	0.10363	0.923828		27.9731	28.0869	28.1416	28.2139	28.1919	28.1387
Q7SXI9;F1QFV6;B5DDU6		rpl28	15.639	5	5	5	32.6	9.8824	0.156798	0.884174		25.1774	25.3509	25.0752	25.3487	25.4994	25.2883
Q32Q51;F1QG80		rpl22	14.689	4	4	4	50.4	51.58	0.402303	0.8247		25.2327	25.8847	26.2069	26.2088	25.9907	25.9591
Q3YAA1;F1QG85	Integrin beta	itgb1a	88.591	3	2	2	5.5	2.7539	0.029058	1.35853		23.0006	23.1295	23.0528	22.365	22.7608	22.731
Q7T1E0;F1QGK0	Glycerol-3-phosphate dehydrogenase [NAD(+)]	gpd1b	38.193	7	4	3	21.4	5.4656	0.25646	0.782381		24.4902	23.9558	23.8004	24.7699	24.291	24.2476
Q58EK2;F1QH99		acp1	17.604	4	4	1	39.9	62.36	0.0685442	0.710967		24.337	23.7597	23.896	24.4937	24.6535	24.3218
Q6NUV5;Q803N8;F1QHC4;Q9PU57;F1Q5F3;E9QCX6;E9QIC9		lmnb1	66.601	16	14	14	29.6	47.836	0.00555178	1.19798		26.4764	26.5859	26.5299	26.3165	26.2947	26.1992
F1QHE5;A3KNN5		psmd14	34.62	7	7	7	35.5	17.589	0.023433	0.749457		25.8426	26.1952	25.8613	26.3566	26.4262	26.3645
F1QHH9;F1R2S5;Q4QRF3;Q3T7B0;A5PL84		vtg5	148.7	96	22	17	60.8	222.92	3.51437e-05	1.35754		32.3077	32.3731	32.3464	31.9228	31.8899	31.8915
Q6PBZ2;F1QHJ1;Q6P6E2;F1QP94		rps26l;rps26	13.007	3	3	3	26.1	7.195	0.218776	0.909845		24.5768	24.4377	24.3334	24.6603	24.6328	24.4636
Q9I9N1;F1QHJ4		dap	11.367	1	1	1	21.9	39.546	0.47857	1.04704		24.2034	24.3462	24.1465	24.2154	24.0449	24.2368
Q5XFY0;F1QHK0		pgm3	59.732	7	7	7	16.5	24.056	0.0280531	0.875275		24.4961	24.3058	24.4094	24.6215	24.5968	24.5695
F1QHR0;Q6DHE2;Q567B9;Q3B7G4		apoa4b.1	29.449	22	22	8	70.2	249.16	0.00182912	0.714204		30.1777	30.3301	30.1696	30.6461	30.7857	30.7024
Q7ZU28;F1QHT9;Q8JGR1;A0A0R4IKV2;A0A0R4IQ70;F6P5R1;B3DFU8;F1Q5T4		ddx19	54.746	3	3	3	9	22.22	0.00860441	0.625302		NaN	22.7176	22.7788	23.4685	23.5436	23.2647
Q1JPZ8;F1QI59	Serine/threonine-protein phosphatase	ppp1cb	37.141	8	8	3	30	21.155	0.668796	0.975458		25.547	25.6762	25.5735	25.6252	25.5237	25.7554
Q6PUS3;Q7ZVG5;F1QIB2;F6P2P0;A0A0R4IIX4		cstf3	82.931	2	2	2	4.6	7.0951	0.187168	1.4188		22.7046	NaN	22.1933	NaN	21.9384	21.9502
Q501Y4;F1QIB3;E7EXG2		dbnlb	47.685	5	5	5	17.9	29.908	0.00594323	1.25308		25.1568	25.1481	24.9761	24.7951	24.7396	24.7698
F1QII8;Q567V6	Eukaryotic translation initiation factor 3 subunit K	eif3k	25.411	7	7	7	47.9	26.525	0.0967899	1.06142		25.947	25.9413	26.0092	25.9216	25.904	25.814
Q503C3;Q1ED16;F1QIL6		acad9	51.768	4	4	4	16.2	17.645	0.0113471	1.33157		23.7978	23.5381	23.6632	23.3202	23.2957	23.1438
F1QJ31		LOC100329390	86.688	1	1	1	2.4	1.9394	0.052237	1.55547		21.4946	20.8075	20.8077	20.4371	20.3122	20.4484
Q7ZVF8;F1QJ75	NADH-cytochrome b5 reductase	cyb5r1	34.162	3	3	3	13.5	4.8921	0.482012	0.862164		23.0908	22.4957	23.0836	23.1261	22.7581	23.4278
F1QJK2;Q642H3	Septin-8-A	sept8a	49.012	5	3	3	14.3	30.019	0.646413	0.978303		24.0331	23.9629	24.1166	24.1432	24.0793	23.985
Q4V8Z1;F1QJM2		tsnax	31.758	3	3	3	16.7	8.5316	0.000732562	1.14907		22.97	22.9673	NaN	22.7473	22.7743	22.7831
Q6NWD1;F1QJN9;A0A0R4ILM4;A8KBB2;E9QCJ5		cpb1	46.41	7	7	6	31.2	43.089	0.000551239	1.57649		25.9814	26.151	25.972	25.3916	25.4216	25.321
F1QJT6;Q7ZW47	Double-stranded RNA-binding protein Staufen homolog 2	stau2	73.394	9	9	8	15.9	38.867	0.00283907	1.20702		24.5219	24.6145	24.6476	24.3103	24.3582	24.3011
F1QJU0		si:dkey-9i23.11	49.516	3	3	3	9.6	8.2418	1	0.622715		23.346	NaN	NaN	24.1947	23.971	23.9223
Q66I39;F1QJZ6		tmod2	38.723	3	3	3	12.8	3.4932	0.038645	1.51161		24.0338	23.6441	23.6398	23.1879	23.165	NaN
Q8JH75;Q7ZTS7;Q6NV07;F1QK71	DNA helicase	mcm5	79.149	3	3	3	5.2	7.7234	1	1.15193		NaN	24.7393	NaN	24.6634	24.6043	24.3382
F1R790;F1QKF2;B2CZC1;Q05AP2;Q5XJP7;A0A0R4IAQ9;Q32PU6	Calcium-transporting ATPase	atp2b4	126.17	17	17	11	19.1	98.289	0.00362166	1.16162		27.0044	27.1043	27.025	26.846	26.8467	26.7925
F1QKG7;Q1LXM1;Q5U3J6		tpm4a	32.725	19	1	1	43	4.4676	0.0510476	0.656749		27.4242	26.8488	26.8681	27.4313	27.8025	27.7271
F1QKI4;Q7ZUH1	UPF0568 protein C14orf166 homolog	zgc:56576	27.871	2	2	2	12	3.6744	1	1.10363		NaN	NaN	22.1026	21.8534	22.0658	21.9617
F1QKS4;Q7SYE1		canx	67.875	16	16	16	26.5	102.91	0.000759992	1.39922		28.3405	28.4958	28.3822	27.9595	27.929	27.8761
Q1LUX4;F1QL66;A7E2G3		capn12	77.557	4	4	4	8.9	8.1185	0.00925994	1.19092		23.9236	23.9723	23.9592	NaN	23.6492	23.75
F1QL68;E7F8Q5		huwe1	488.24	25	25	25	8.9	80.72	0.0110584	1.18175		26.3331	26.3229	26.2594	26.1615	26.0129	26.0182
F1R6T0;F1QLG2;Q7SXR7		mta2	69.455	3	3	3	6.4	16.195	0.0693052	1.13936		23.2125	23.2908	23.4307	23.0904	23.2063	23.0726
Q4V9D0;F1QLM7;A4VAL2		glrx	11.348	4	4	2	60	42.246	0.00170098	1.70823		25.708	25.9328	25.8881	25.0585	25.2093	24.9437
Q7ZU19;F1QM20;Q6TLE7;F1R473;Q8JGS6;Q503T4;E7F7V5;F8W3Z2;A0A0R4IRK4		actl6a	47.297	7	7	7	23.3	30.565	0.0041922	0.858427		25.3262	25.3834	25.3202	25.6255	25.5432	25.5218
F1QM44;B2GT53;Q05AM4	Fatty-acid amide hydrolase 2-B	faah2b	57.151	4	4	4	11.8	8.9006	0.0216764	1.53175		23.9331	23.7311	23.5991	23.1203	22.9112	23.3863
Q7ZVR4;F1QM86		cbx1a	24.033	3	3	3	21.4	15.391	0.335592	1.09225		23.4972	23.7374	23.6898	23.5176	23.6688	23.3559
Q63ZW0;F1QMK6		zgc:92027	22.926	2	2	2	9.3	2.966	0.0501845	1.20222		NaN	24.4077	24.6169	24.2533	24.2032	24.2833
F1QN52;Q08BX5;F1QVA6;A0A0R4IPM3		bcam	66.416	11	11	11	22.1	55.54	0.0038504	1.23664		25.9284	25.8692	26.0163	25.6781	25.6343	25.5822
F1QNE0;F1QLG7;Q6NV22;Q7ZVH7;E9QE69;F1QWD3		nasp	67.998	7	7	7	16.2	173.08	0.0400556	1.06922		25.9316	25.9228	25.8417	25.7756	25.8039	25.8269
Q0P455;F1QNF2		cbx3a	19.971	6	6	6	44.3	13.999	0.103922	0.978096		26.1999	26.2282	26.1983	26.2218	26.2622	26.2382
F1QNT8;Q6IQL2;Q803V8;F1QQD3		cab39;cab39l1	39.79	4	4	1	11.4	6.6028	0.672891	0.952635		24.098	23.7005	23.8796	24.1635	23.8972	23.8274
F1QNZ1;Q58EJ9	Mitochondrial amidoxime-reducing component 1	zgc:110783;marc1	36.7	2	2	2	6.2	1.8491	1	#VALUE!		NaN	NaN	NaN	21.7267	21.8851	21.0885
X1WGZ7;F1QP23;A8WG07		eprs	177.8	22	22	22	22.5	113.92	0.000258635	1.26827		27.1198	27.1562	27.136	26.8441	26.7834	26.7559
Q6NXB9;F1QP99	Protein disulfide-isomerase	zgc:77086	54.674	15	14	14	37.1	51.874	0.734804	1.01782		26.8728	26.9653	26.795	26.7742	26.8371	26.9454
F1QQQ3;F1QPC0;Q9DFT8		vtg3	139.81	53	53	7	47.9	309.43	0.0101375	0.831368		31.5385	31.6107	31.5727	31.7338	31.8766	31.9108
F1QPF7;Q6PHI6;Q6NWE3;Q68EI1;A0A0R4ILM2;F1R5R0;A0A0R4IUA2		cth	44.282	7	7	7	27	18.492	0.826555	1.01297		24.771	24.9784	24.8432	24.7831	24.9472	24.8065
Q6DGE2;F1QPL7;B0S5E3;B0S5E2		pcca	77.814	14	14	14	27.8	66.625	0.464396	1.0657		26.3984	26.0215	26.2524	26.1749	26.1464	26.0756
F1QQ79;Q5RGD8;Q5RGD2;Q5PNN5;Q5PNN3		mthfd1l;si:ch211-266i18.6	106.16	5	5	5	9.1	9.4682	0.0195964	1.10853		24.0199	24.0669	23.9888	23.9326	23.8762	23.8209
F1QQ98;A7E2I8		ankrd1b	31.163	3	3	3	20.1	25.755	0.0204142	0.844861		22.9269	22.8373	22.8156	23.2086	23.0192	23.0816
Q6PBY6;F1QQI6		tomm70a	65.108	8	8	8	22.1	42.989	7.07676e-05	1.68641		25.6269	25.4743	25.5501	24.8076	24.7876	24.7941
F1QQL4;Q08CT5;Q4V9F1		si:ch211-125o16.4	168.56	22	22	22	33.8	128.69	0.0128234	1.26827		26.7851	26.5695	26.565	26.3599	26.2445	26.2865
F1QQU8;B2GP83;Q5BJJ7	Protein BCCIP homolog	bccip	34	2	2	2	8.3	5.4986	0.189156	1.30902		22.6216	23.2721	22.5773	22.236	22.5476	22.522
Q6DRD6;F1QQZ1		sf3b1	107.45	3	3	3	4.8	13.898	0.0175169	1.35748		23.3996	23.3705	23.0914	22.7842	22.7969	22.9577
F1QR17;Q803R9		aldh7a1	59.086	11	11	11	27.5	66.5	0.000610188	1.26379		27.8701	27.882	27.8147	27.4849	27.5726	27.4961
F1QR62;Q52PJ6		crmp1	62.599	10	7	7	24.5	35.489	0.000588322	1.47261		25.1259	25.0674	25.075	24.4556	24.6343	24.5034
F1QRM9;Q7SX88		npepps	103.92	25	25	25	37.3	143.74	0.997249	1.00009		28.1382	28.0283	28.1144	28.0731	28.1192	28.0882
Q5BJB5;F1QRR5		gcsha;LOC100536443	18.76	2	2	2	29.9	12.664	0.0350027	1.20051		23.6413	23.6018	23.3852	23.3243	23.2306	23.2825
F1QRX2;Q6NV25;Q6DI05	Small ubiquitin-related modifier;Small ubiquitin-related modifier 3-like;Small ubiquitin-related modifier 3	sumo3b;sumo3l;sumo3	10.697	2	2	1	26.6	9.7933	0.0171662	1.2671		25.9301	26.0738	25.8011	25.5997	25.5266	25.6541
F1QS51;Q1LWB7;A5WUU2		eea1;CH211-276P10.2-001	159.89	4	4	4	3.6	7.3926	0.00284625	1.6673		23.1226	23.0937	23.3342	22.3101	22.599	22.4289
Q5EI67;U3JAV8;Q5XLV0;F1QS89;Q5RHG8;Q6PDT9;A0A0R4IXP8;F1Q9V4		cad	246.78	12	12	12	11.1	37.009	0.0668387	1.23907		26.3043	25.9802	25.9991	25.8404	25.6549	25.8606
Q6DGW3;F1QSB3;Q502T9		srprb	29.481	3	3	3	14.7	5.2602	1	1.88379		22.5376	22.7426	22.34	NaN	NaN	21.6264
F1QSP8		prdx4	29.111	8	6	0	48.1	24.484	0.0367022	1.11131		26.5812	26.5919	26.6581	26.421	26.4094	26.544
Q5PQY9;F1QSU0		murcb	35.051	5	5	5	26.1	32.28	0.920233	1.00533		25.38	25.6136	25.4672	25.5212	25.475	25.4416
F1QSW9;Q6NV24;A0A140LG67;A0A140LFY3;E7FBD2	Prostamide/prostaglandin F synthase	fam213b	21.843	3	3	3	24.4	5.5571	0.0344113	1.07845		23.5037	23.4433	NaN	23.3543	23.3936	23.3457
F1QSY7;Q6PGU7;A0A0H2UKP5;A8E7S5		iars	145.06	11	11	11	11.8	22.024	0.0554534	0.744961		25.2106	25.0103	24.6856	25.3615	25.3415	25.4778
Q90WT1;F1QT01;Q6DGZ8		crybb1	26.781	12	12	12	56.9	73.413	0.000607389	0.761301		28.8943	28.9402	28.8896	29.3399	29.228	29.3366
Q504C3;F1QT63		sarnp	22.607	5	5	5	28.4	25.332	0.00181257	1.23497		25.3164	25.2493	25.1842	24.9594	24.9633	24.9137
F1QTB5;F1QEI0;E7FAG5;F1QQM6	Dolichyl-diphosphooligosaccharide--protein glycosyltransferase subunit 1	rpn1	67.657	11	11	2	22.6	33.366	0.111097	1.09401		25.4356	25.4838	25.3643	25.4031	25.2295	25.2622
F1QTX4;Q6NXA9;A0A140LFV6;A0A140LGQ3	UBX domain-containing protein 1	ubxn1	33.421	5	5	5	29.6	52.087	0.115542	0.836203		24.6672	24.8822	24.4986	24.8125	25.0259	24.9839
F1QU06;Q6NYJ1;Q7SYA6		lasp1	24.165	4	4	4	20.3	6.8536	0.00165954	1.2008		23.5628	23.5958	23.6132	23.3793	23.331	23.2696
Q6PBH6;Q6NSN3;F1QUE3		uqcrc1	52.124	7	7	7	26.2	69.607	0.0571416	0.733417		25.6364	25.2837	25.3787	25.7976	25.7043	26.1389
F1QUQ0		iars2	109.91	6	6	6	8.1	10.184	0.143615	0.878642		23.1833	23.2831	23.3229	23.2728	23.4828	23.5936
Q6PC56;F1QUS0;C5IG40		calb2b	30.901	14	14	10	47.6	36.688	0.0289947	1.08262		27.603	27.5103	27.5233	27.4156	27.4096	27.4677
I3ISS5;F1QUS9	Ubiquitin carboxyl-terminal hydrolase	usp7	128.66	10	10	10	11.2	37.55	0.00031066	1.39341		25.6614	25.7813	25.6615	25.2035	25.2305	25.2343
F1QUU2;Q7T3G5	Polyadenylate-binding protein	pabpc4	67.522	9	4	4	17	7.5724	1	1.62939		NaN	24.301	24.3064	NaN	NaN	23.5994
F1QUV7;Q4V9I4		gars	78.296	15	15	15	27.1	72.065	0.0227431	1.09966		27.3478	27.3364	27.3223	27.1305	27.2055	27.2594
F1QUW4;B2GRZ4;Q7ZUW2	Hypoxia up-regulated protein 1	hyou1	110.32	23	23	23	35.7	203.48	0.00210398	1.23525		28.1887	28.2881	28.2387	27.8786	27.9899	27.9326
F1QV15;Q3T7A9;A8E4Y8;Q8JH36		vtg6	149.9	98	20	15	61.3	245.4	0.0152906	0.916468		32.3032	32.212	32.2213	32.3514	32.3739	32.3888
F1QV62;F8W5L3		oat	44.913	3	3	3	10.9	4.4762	0.850642	1.00986		22.9074	22.7673	22.948	22.8391	22.9452	22.796
F1QVB1;E7F4W3		ptgr1	35.862	11	11	1	37.4	82.536	0.00296395	1.21618		27.891	27.9314	27.9342	27.6101	27.7178	27.5816
Q6PFQ4;Q6DRB3;F1QVW1;Q6TEM5;F1QFL1		mars	102.64	5	5	5	10.3	22.204	0.023973	1.28742		24.8241	24.7077	24.9531	24.5996	24.3424	24.4493
Q7ZUY4;Q6P0V1;F1QW82		nucb2a	58.136	4	4	3	10.5	27.878	0.0539114	1.07595		23.6233	23.658	23.6081	NaN	23.5623	23.486
F1QXE4;L7QIM0;L7QIE2		crp;CRP5.4;CRP3.1	25.118	4	4	0	17.9	8.1071	0.114822	0.851002		23.9161	24.0735	23.863	24.2022	24.007	24.3416
F1QXP8;A4QP88;H0WEH3;E9QIA6		khsrp	68.36	17	16	15	34.1	57.378	0.00393241	1.193		27.2133	27.2343	27.2628	26.9257	27.0597	26.9612
Q7SYB2;F1QY90		thoc1	74.998	2	2	2	3.8	4.4927	1	1.00261		23.0761	23.5644	23.3892	NaN	NaN	23.3395
F1QYM4;F1QQ28;A0A0R4IG09;Q6P0F5;A0A0R4IXZ6;A0A0R4ICV9;F1R2E7		eif4h	27.488	7	7	7	45.7	26.389	0.027987	1.1311		25.9082	25.8302	25.9231	25.7529	25.6212	25.7543
F1RAV5;F1QYQ1;E7F164;K7DYC0;Q08CV8;A8WFX4;Q802Y7;F1R3V1;E9QG10;Q7ZVH8;B0R0M9;A0A0R4ID09;E7F469;A0A0R4ICF4;Q6PFQ0	Ribosomal protein S6 kinase	rps6ka1;rps6ka2	85.172	4	4	3	6.4	7.0325	0.0518416	1.19989		24.1815	24.054	23.9069	23.7398	23.722	23.8919
Q6DG67;F1QZ09;F1R515;R4GEU0		aclya	119.71	14	14	14	16.2	53.416	0.558825	0.983146		26.2588	26.2742	26.3149	26.3636	26.3139	26.244
F1QZ40;Q7SXZ8		ftcd	60.253	11	11	11	30.4	32.386	0.12491	0.864897		25.0321	24.8002	24.8333	25.106	25.2328	24.9549
F1QZ50;F1R1J9;Q08BG5		ahnak	685.16	113	113	113	42.4	323.31	4.10414e-05	1.25668		30.4907	30.4847	30.4455	30.1403	30.1301	30.1616
Q6DH83;F1QZ52;F8W5K7		pde6d	17.368	2	2	2	14	2.834	0.0225967	1.2436		23.0118	22.9511	23.021	22.7998	22.5173	22.7233
Q7ZWE5;F1QZA5		psmd6	45.341	9	9	9	21.2	26.659	0.000861977	1.29913		26.6287	26.5657	26.5262	26.1385	26.2384	26.2111
Q4V9C6;F1QZW7;Q4V9C5;Q5XJM3;F1QRI4		ilf3a	91.146	6	5	5	11.1	18.128	0.237529	1.05772		23.5097	23.4594	23.5779	23.3973	23.3784	23.5284
Q0D290;F1R0I2		apoda.1	20.867	2	2	2	14.1	6.5818	0.135158	1.08189		NaN	23.0556	23.1051	23.0473	22.9145	22.9385
Q7ZUE3;F1R0M4		fus	41.469	5	2	2	17.6	9.27	1	0.91294		21.7331	NaN	NaN	21.8439	21.9114	21.8381
Q6IQR6;F1R0M8;I3IRX8		rcn3	37.109	6	6	6	34.8	43.552	0.0190212	0.71583		24.6333	24.2209	24.5131	24.9892	24.9478	24.8772
Q7T2F8;Q07DR3;F1R0W9		dctn1a	101.65	3	3	3	4.7	5.4132	0.0121844	1.23707		22.9543	23.0571	22.9041	22.5672	22.6723	22.7551
F1R0Z8;A8KB85	Prefoldin subunit 4	pfdn4	15.134	4	4	4	29.6	34.194	0.0765277	1.07749		25.6126	25.6653	25.5164	25.4701	25.5133	25.4877
X1WHC2;F1R182;Q7T3C0		aimp2	30.371	3	3	3	12.9	7.8449	0.395545	1.11828		24.3662	24.0862	24.3563	24.0149	23.9214	24.3885
F1R184;Q6PFL9		txndc5	46.158	9	9	9	31.3	77.079	0.0458262	1.21718		26.9422	27.0845	26.8666	26.53	26.7681	26.7445
Q66L63;F1R1A8		tgm2a	75.755	4	4	4	8.8	12.011	0.429324	0.839277		23.6606	23.0153	23.9773	23.7406	23.764	23.907
F1R1C0;Q0P4F7;E9QDF8;E9QHF9;E9QEB7	Acyl-CoA synthetase family member 2, mitochondrial	acsf2	67.573	3	3	3	7.4	6.8028	0.358005	1.02508		23.438	23.3934	23.4901	23.3978	23.3739	23.4425
Q3B7F0;F1R1E9;Q6PEH5	Ubiquitin-conjugating enzyme E2 variant 2	ube2v1;ube2v2	16.727	5	5	5	37.4	9.7468	0.053765	1.19776		26.4871	26.3961	26.4767	26.3013	26.2672	26.0103
F1R1J3;Q6IQU9;F1RCH5;F1QS18		zgc:86599	11.405	3	3	3	30.5	8.076	0.914607	0.990986		24.9504	25.0706	24.839	24.7811	25.0697	25.0484
F1R1N9;Q5PR31		cd2ap	72.806	5	5	5	14	10.606	0.494383	0.929089		23.901	23.9387	23.5122	23.9234	23.8159	23.9308
F8W501;Q5XJU1;F1R2G5		zgc:101569	26.123	2	2	2	15.4	7.0123	1	0.988865		NaN	NaN	22.3978	22.1948	22.5307	22.5163
F1R3T3;F1R2L8		ddx1	81.806	3	3	3	5.2	4.0684	0.525339	0.921236		22.9106	22.9223	22.8307	22.8807	23.3387	22.7994
Q1MTC6;F1R2T3		vtg7	147.18	99	5	0	61.8	145.51	0.0189763	1.18556		31.2098	31.3414	31.3829	31.1402	31.0157	31.0416
F1R2V0		aoc2	85.247	5	5	5	7.9	10.438	0.00166979	1.30304		24.516	24.5141	24.4267	24.0539	24.1858	24.0715
F1R300;F6P9M5;Q5U3P3		snrpa1	31.039	7	7	7	39.4	20.555	0.434167	1.0473		24.8669	25.0177	24.8848	24.8723	24.9521	24.7451
Q6IQ89;F1R319		slc25a11	33.854	2	2	2	8.4	5.9592	1	0.768484		NaN	NaN	23.6724	23.9438	23.9894	24.2238
Q568R6;F1R3F7;F1R968		c1qbp	30.013	5	5	5	35.6	111.35	0.912916	0.99395		26.4361	26.2724	26.2948	26.4435	26.332	26.2539
I3ISA3;F1R3G4;Q7T023;Q29VH7		myh10	230.45	11	6	6	7.9	14.204	0.332457	0.901737		23.7009	23.4706	23.419	23.6649	23.8666	23.5068
Q6NYZ1;Q6TGU0;F1R3I6		setb	31.007	8	8	4	30.6	165.63	0.000502955	1.34108		28.4733	28.5336	28.4599	28.1084	28.0906	27.9977
Q6PFN7;F1R3J9;Q803D9;F1QFJ1		prmt1	39.369	16	16	15	51.6	85.208	0.00147803	1.25665		28.518	28.6117	28.5022	28.1652	28.2299	28.248
F1R3T1;Q5CZQ8		si:dkeyp-77h1.4	77.715	7	7	7	18.7	16.221	0.0125999	1.42142		24.634	24.8233	24.5913	24.349	24.1508	24.0267
Q58EK8;F1R429;F1QWL4		lman1	56.194	7	7	7	19.1	57.62	0.219426	1.15178		25.1215	24.7911	25.1585	24.9393	24.8455	24.6746
F1R444;Q6AXM3;Q801L4;Q7SY24;A0A0J9YJ54	Protein kinase C	prkca	76.272	6	6	4	13.7	29.937	0.142588	1.21087		24.2982	24.1761	24.5338	24.2052	23.8459	24.1289
Q7SXJ5;F1R4G2;R4GDM6		blmh	52.219	7	7	7	21.4	84.588	0.875101	1.02114		24.8044	24.417	25.005	24.6317	24.8087	24.6955
F1R4G7;X1WBB9;A0A0R4ILY0;Q53B45;H0WE50		nova2	51.046	13	13	5	30.6	41.841	0.0240026	1.10539		27.0117	26.9883	26.9299	26.8654	26.8643	26.7665
Q7T365;F1R4I7		sri	18.959	7	7	7	47.9	29.264	0.0815841	0.696691		26.6299	25.8749	26.3796	26.7412	26.8628	26.8447
F1R5C0;F1R0Q0;A3KQ92;Q504A0;Q5TZ27;F1QCC9;E7FF92;Q1LX36;Q6DH18;A7MCG9;E7EYD5;F1QX49		syt2a;syt1b;syt5b;syt1a	48.143	4	4	4	8.6	4.9576	0.0276683	1.48032		23.4703	24.042	23.6858	23.193	23.1559	23.1515
F1R5E6;Q7SXV9;E7FD28;F8W616	Calumenin-B	calub	37.409	3	3	3	16.5	11.191	0.0385166	1.21473		23.8201	23.8035	NaN	23.6196	23.4134	23.5605
F1R5M2;B0UYK4	Kinesin-like protein	kif5ba	110.15	8	8	2	10.3	18.856	0.233635	1.18797		25.3852	24.8007	24.9444	24.8375	24.7608	24.7866
F1R665;Q66HY0		sdprb	51.442	7	7	7	24.7	39.095	0.397699	0.925551		24.6596	24.8603	24.513	24.709	24.9102	24.7486
Q7T028;Q503K6;F1R676		pofut1	45.164	2	2	2	9.1	4.8591	1	#VALUE!		NaN	NaN	NaN	22.9877	23.0241	22.9374
F1R683;Q6DBU5;B7TWQ6	Mannose-1-phosphate guanyltransferase beta	gmppb	40.115	3	3	3	9.2	4.1614	0.403562	1.12256		NaN	23.5285	23.6842	23.5208	23.6043	23.1935
F1R6E5;Q6TLD0;Q6PHE9;A7YYB1		rad23b	40.22	5	5	3	20.5	7.3598	0.584035	0.944141		25.365	25.7668	25.6457	25.7498	25.5301	25.7464
Q7T3L2;Q504K8;F1R776		dcps	37.398	2	2	2	9.6	3.773	0.443646	1.08272		23.3739	22.9397	23.0294	22.9818	22.9645	23.0527
F1R7N8;B0S758		ttna	3089.8	32	21	0	2	87.996	0.000475668	1.42349		26.2316	26.158	26.1562	25.7361	25.6883	25.5931
X1WFN0;Q4KMH7;F1R7V9		eml2	88.44	5	5	5	8.5	38.375	0.474311	1.04256		24.1162	24.2932	24.1325	24.0226	24.1954	24.1435
Q6PHH4;F1R7X5	Succinyl-CoA ligase subunit beta	suclg2	45.25	12	12	12	37.9	69.849	0.689708	1.01505		26.6722	26.5051	26.5715	26.5371	26.5673	26.5798
F1R818;Q4VBV9	Omega-amidase NIT2	nit2	31.052	5	5	5	28.5	10.086	0.248008	0.904657		23.3861	23.1381	23.2508	23.2614	23.5361	23.4112
F1R889;F8W3L6;A4VCF3;Q1ECX7;A1L219;Q7ZW21;Q56A44;Q561Q7;B6ICZ7;A5PL54;E9QFE1;E7FGF6;A0A0R4IFC3;A0A0R4IJY6		myh9a	227.41	33	25	25	21	107.46	0.000905706	1.40552		26.8112	26.7129	26.6726	26.181	26.3097	26.2328
F1R894;F8W3C3;Q7SX90		prss59.1	26.393	9	4	4	64	28.884	0.00575368	1.60883		24.8379	24.4386	24.5143	23.9547	23.8411	23.9369
F1R984;X1WEL5		ubr4	568.23	3	3	3	1.7	8.5603	0.213661	1.25169		22.461	22.7938	22.2056	22.324	21.8881	22.2767
F1R9P5;E9QI62;A0A0R4IUS4;E7F1L7;F1QL44;F1R1U1;F1QP68;Q5CZV6;A0A140LGU7;F1QGL5		flna	272.48	76	76	75	40.9	323.31	0.000195357	1.25778		29.7551	29.7864	29.7099	29.3958	29.4337	29.4293
Q568K7;F1R9W6;A0A0B5JS81		zgc:110239;Zgc:110239	61.351	5	5	5	13.2	18.215	0.000465893	0.746263		26.2548	26.1995	26.2203	26.6409	26.5866	26.7139
F1R9W9;Q7SY23;A0A140LG76	Delta-1-pyrroline-5-carboxylate dehydrogenase, mitochondrial	aldh4a1	61.506	15	15	15	35.3	53.51	0.00138571	1.28959		26.8611	26.8468	26.8901	26.4276	26.4885	26.5812
Q6P3H6;F1R9Y5;Q7T3G9;F1QYH3		pck2	69.749	18	18	18	42.8	102.94	0.000676716	1.38406		27.1292	27.0552	27.0379	26.5627	26.6861	26.5668
F1RA33;Q6DG22	Adenosine deaminase	ada	41.147	2	2	2	10.2	25.639	0.000317471	1.57221		24.3619	24.2495	24.2406	23.7125	23.5921	23.5891
F1RAG3;F1R998		nid1a	130.1	9	9	9	10.6	24.726	0.224919	1.08643		24.0496	24.3235	24.2383	24.0449	24.1119	24.0958
F1RAM4		zgc:110339	26.827	5	5	1	20	14.475	0.162929	0.893746		25.1699	24.9489	24.8627	25.2014	25.1526	25.1138
F1RAM9;Q6NWX3;Q06IX6		tmed7	24.441	3	3	3	19.4	18.908	1	1.22201		NaN	24.0304	NaN	23.7694	23.8129	23.641
F1RAN8		rap1gds1	49.295	7	7	7	19.8	16.752	0.336353	0.957746		24.5739	24.3966	24.4854	24.5719	24.5736	24.4972
F1RBA0		vtg4	148.83	94	4	0	63.5	20.052	0.874576	0.986468		28.8179	28.5741	28.6153	28.6156	28.8664	28.5843
Q6PC76;F1RBF9		gorasp2	45.503	2	2	2	6.7	4.8587	0.46192	1.04542		23.5837	23.7673	23.6399	23.5033	23.701	23.5943
Q6NWI8;F1RBN6		ethe1	30.732	3	3	3	18.6	6.5348	1	0.843815		NaN	22.3819	NaN	22.6712	22.6511	22.5585
F1RBR6;Z4YJ58;Q0P3Z2	Phosphotriesterase-related protein	pter	39.202	4	4	4	18.6	18.713	0.178516	1.25385		23.8819	23.3863	23.5699	23.2263	23.0821	23.5505
Q9IAD3;Q7SXG5;F1RBS6;A0A0N4STW1;Q9PTF5;A0A0N4STV7	Nucleoside diphosphate kinase	nme2b.1;nme2b.2	17.234	8	6	6	72.5	106.15	0.0991504	1.10236		29.9668	30.1314	30.0835	29.9188	29.9966	29.8444
Q5XJT8;F1RC64;A0A0R4IC08	Glutathione synthetase	gss	52.895	4	4	4	13.7	23.902	0.251311	1.074		23.5911	23.3627	23.3936	23.3834	23.2912	23.3639
Q6P9P3;F1RCA1;E9QEY2;E9QFW7;E7EYF3		uba1	118.22	41	41	41	47.4	260.85	0.0503267	0.869173		28.8034	28.6451	28.8449	28.9467	28.9091	29.0444
Q6PBB2;O42375;F1RCB2;B0S6P6;A2RV38;A0A0H2UJY3;X1WFB0;X1WHB2;Q504J0;F8W4P0;F1QSP5;A1L1Z2;E7EZA2;F8W3U8;O42378;F1R6M3;Q8QGG8;Q8QFU0;O42107;F1QES3		pl10;ddx3	75.846	6	5	5	11.2	11.217	0.0434191	1.5671		23.7551	24.2194	23.9205	23.2883	23.0276	23.6349
F1RCD5;A9JTG6;E7F1L2;A0A0R4IRH4		cadpsb;cadpsa	151.26	3	3	3	3.8	6.0917	1	0.991964		NaN	23.3817	23.0839	NaN	NaN	23.2444
Q6IQI3;F1RCG2		ptges3b	18.192	2	2	2	19	17.864	1	#VALUE!		NaN	NaN	NaN	25.2493	25.1941	25.1703
F1RCG7;F8W2D1		fkbp4	50.464	15	1	1	41.9	3.6157	0.297945	0.828265		22.8105	22.6505	22.653	23.403	22.8647	22.6618
O57332;F1RCM3;B2GRB2;Q568V4;E9QHJ5	Proteasome subunit beta type	psmb6	24.123	6	6	6	30.9	16.649	0.0547006	0.897267		26.3916	26.4369	26.2483	26.5275	26.4906	26.5279
Q90X63;Q803S8;Q6P3M3;F1RD80		cdh17	96.676	5	5	5	7.8	9.9574	0.0173702	1.43865		24.9845	24.5905	24.6178	24.1862	24.2888	24.1436
Q5XJD4;F1RDQ9;F8W3E6		ctsz	33.604	6	6	6	30.2	15.409	0.12525	0.804528		25.5358	25.4442	25.0513	25.7844	25.5689	25.6194
Q68EK8;F1RDR1;E7F948		tnpo2;tnpo1;LOC100005536	100.68	2	2	2	2.5	5.4142	0.176337	0.750682		22.9017	22.7492	NaN	23.4256	NaN	23.0527
F1RDU8;F1R3I9;F1QJS8;F1R526		si:dkey-65b12.6	304.6	30	30	7	17.9	102.65	0.000829979	1.3557		27.3295	27.3744	27.2443	26.8379	26.8572	26.9361
F1RDW1;A5WW29		pbxip1a	84.558	2	2	2	8.5	7.0454	1	1.22437		NaN	23.3412	23.6244	23.1908	NaN	NaN
Q6DC25;F1RDX1		auh	34.739	6	6	6	23.1	12.966	0.491317	0.937382		24.0953	24.4299	24.0829	24.3812	24.2909	24.2159
Q6PHG3;F1REH8;Q804G2;Q98SH7	Annexin	anxa13	35.293	8	8	7	28.5	56.67	0.0238075	0.766563		25.6785	25.408	25.5723	26.0828	25.8833	25.8433
F5H8N4;A4QNU0;Q58EG7;Q58EL8		lrpprc	163.51	19	19	19	15.6	78.347	0.00092979	1.24046		26.4956	26.4482	26.5041	26.2248	26.1179	26.1726
Q6DHD5;F6NHB2		akr7a3	36.48	4	4	4	17.6	19.288	0.0106799	0.753935		24.2488	24.0096	24.0237	24.5733	24.5159	24.4153
F6NHG9;F1RBY1;E7F7R9		akap1b	89.863	2	2	2	5.4	3.1289	0.080971	0.689912		21.2421	21.2026	21.3693	22.2414	21.4877	21.6915
Q641M4;F6NJU6		zgc:100918	23.161	9	9	3	51.7	41.514	0.0152461	1.17365		26.3072	26.3982	26.2181	26.0527	26.0554	26.1225
F6NL35;H0WEA3		si:ch211-214j24.9	57.303	4	4	3	8.4	10.673	0.0779185	1.25135		23.9276	23.6888	23.6907	23.3448	23.6693	23.3226
F6NLI6;Q6PBW4;A0A0R4INB7	Peptidyl-prolyl cis-trans isomerase	ppib	22.884	12	12	12	56.2	50.732	0.00405639	1.23736		28.4402	28.4066	28.279	28.0523	28.1012	28.0506
F6NXD5;Q7SXW9;Q568L0		marcksb	23.255	19	19	1	85.9	323.31	0.066312	1.19154		29.0071	29.0836	28.8456	28.5842	28.7709	28.8228
F6P2R4;Q6NWC4;Q7SZN4		gcat	46.453	10	10	10	24.4	40.873	0.00408461	1.13872		27.0068	26.9588	26.939	26.7321	26.8091	26.8012
F6P3G4	26S proteasome non-ATPase regulatory subunit 11A	psmd11a	47.373	15	15	11	43.2	51.945	0.37146	1.02184		26.6575	26.7491	26.6613	26.6743	26.6498	26.6502
F6PB81;Q5RGZ4;F6PDY7;Q1RM46;Q0V934;A1L214;Q569P8	Calcium-transporting ATPase	atp2b1a	130.91	10	4	1	10.5	25.523	0.0301085	1.23567		25.0754	25.0913	24.9344	24.8846	24.6557	24.6449
F6PBL6;Q6PBI3;Q1LXQ3		cops7a	29.31	5	5	5	29.5	32.193	0.223334	1.12826		24.2814	24.2396	23.916	23.9871	24.0245	23.9031
F8W2A9;Q4VBT1	Fatty acid binding protein 1-B.1	fabp1b.1	14.115	4	4	4	46.1	64.82	0.0799206	0.828716		27.9771	28.0924	28.1263	28.1412	28.51	28.3577
F8W2D3		hnrnpm	24.619	5	1	1	30.3	3.8988	1	2.3108		24.7814	24.4406	25.0434	NaN	NaN	23.5467
I3ISQ0;F8W2U6;F8W2I6;Q7SXJ0	Galectin	lgals2b	13.955	5	5	5	49.6	23.828	0.00120785	1.63697		26.2611	26.3998	26.4154	25.7553	25.5122	25.6758
F8W2Q8;F8W3F7;Q7SYN4;F8W416	5-nucleotidase;Cytosolic 5-nucleotidase 3	nt5c3a;nt5c3	37.767	5	5	5	16.9	12.321	0.00621851	0.726669		24.2809	24.2394	24.1371	24.7479	24.7639	24.5275
Q6IQR5;F8W2V6	Isocitrate dehydrogenase [NAD] subunit, mitochondrial	idh3b	41.856	4	4	4	18.3	19.759	0.010135	1.16105		24.7153	24.6763	24.721	24.5303	24.5367	24.3992
F8W3N3;Q9I8N9;Q90ZG6;F8W4L9		fabp7a	13.486	9	9	8	75.6	75.762	0.0012268	1.12717		30.4791	30.5255	30.4787	30.3494	30.3013	30.3145
F8W429;A0A0R4ICZ1		dnm1a	95.842	13	2	0	18.1	5.1463	1	#VALUE!		23.4068	23.5255	23.4158	NaN	NaN	NaN
Q6NY90;Q4V973;F8W4C4;Q1MT86	Ubiquitin carboxyl-terminal hydrolase	usp5	92.814	20	20	20	33.3	199.86	0.00267131	1.25217		27.9447	27.8795	27.9898	27.546	27.6216	27.6731
Q6PEI6;F8W4M7		aco2	84.859	27	27	27	44.8	301.03	0.00614043	0.923854		29.5842	29.6369	29.5904	29.7293	29.7343	29.6907
F8W4R3;F1QAP2		aprt	19.377	5	5	1	30.5	10.339	0.00401463	0.686586		23.4985	23.2313	23.269	23.9489	23.8349	23.8425
F8W5B8;E7F2Z5;Q5RKM9	Alpha-1,4 glucan phosphorylase	pygl	98.152	13	10	10	18.7	43.102	0.01733	1.27386		26.4032	26.137	26.2781	25.8925	26.0128	25.8655
Q1L8K3;G1K2E7;Q90275;A0A0B5JK11	Cadherin-2	cdh2	98.989	4	4	4	7.6	12.763	0.000839844	1.32475		24.3487	24.2772	24.3427	23.8843	23.9944	23.8728
G1K2H9;Q7SZC2	Exportin-2	cse1l	110.03	23	23	23	29.9	104.76	0.116934	1.0484		26.7371	26.695	26.6707	26.6349	26.6804	26.5829
G1K2N0;Q6PBI5	40S ribosomal protein S25	rps25	14.655	4	4	4	29.5	8.7351	0.00343794	1.43569		27.2155	26.9773	27.0685	26.4897	26.5532	26.6531
G1K2Q2		cd99l2	28.384	4	4	3	17.3	25.676	0.0033446	1.45473		26.8919	26.8976	27.0954	26.4481	26.4994	26.3151
G4XPM4;Q504A6;F1Q7Q6		marcksa	24.414	5	4	1	37.3	130.92	0.0979133	1.07649		24.9595	25.0492	25.0982	24.8737	24.9489	24.9653
H0WES8		si:dkeyp-80c12.10	6.3383	2	2	2	44.8	16.279	0.349777	0.896935		23.8341	23.9159	23.7562	23.8108	23.8962	24.27
H9GXL1		LOC557248	93.048	3	3	3	6.2	7.0921	0.795713	1.02179		22.9777	23.1028	23.3328	23.1562	23.0219	23.1419
I1XUS8;Q6PGT6;A0A0G2KCW6;F1QS38;A8E561		ddb1	126.59	11	11	11	13.1	70.329	0.482069	0.945323		26.2388	26.0034	26.2869	26.3107	26.1425	26.3192
I3IRW7		abat	55.729	9	9	5	29.6	40.135	0.00961804	1.36966		26.2242	26.0014	26.0235	25.7622	25.5757	25.5498
K7DYH4;K7DYN8;E7F2K4;K7DYJ9;F6NVS7		si:ch211-140m22.7	45.132	4	4	4	10.8	20.354	0.000297081	1.41144		25.3294	25.4116	25.3232	24.8373	24.9187	24.8167
O42248;A7E2L4;A0A0R4IJ56	Guanine nucleotide-binding protein subunit beta-2-like 1	gnb2l1	35.122	15	15	15	58	115.31	0.0219463	1.32364		28.5565	28.7185	28.3355	28.1394	28.1339	28.1236
O42364;A4VAJ8	Apolipoprotein Eb	apoeb	31.673	17	17	1	56.2	85.621	0.000283873	0.750442		29.3045	29.3657	29.3038	29.7585	29.7746	29.6835
O57521	Heat shock protein HSP 90-beta	hsp90ab1	83.356	40	40	29	51	323.31	0.00412371	1.09399		31.4876	31.494	31.4634	31.3146	31.3823	31.3593
O93409;E9QJI5		mylpfa	18.865	19	19	10	84.6	249.08	0.288133	0.958267		32.3171	32.1877	32.1533	32.2816	32.2912	32.2699
Q5SPK6;P13104	Tropomyosin alpha-1 chain	tpma	32.74	36	36	8	70.4	323.31	3.71755e-05	1.30531		32.5861	32.6457	32.5957	32.2201	32.2357	32.2186
P17561	Ependymin	epd	24.472	3	3	3	28.1	49.377	0.852861	1.02262		25.6714	25.6295	25.5043	25.3753	25.4567	25.8764
P61485	60S ribosomal protein L36a	rpl36a	12.528	3	3	3	23.6	5.0448	1	1.63662		NaN	24.0959	23.9323	23.3034	NaN	NaN
P62084	40S ribosomal protein S7	rps7	22.25	6	6	6	35.1	32.929	0.238538	1.18986		26.3834	26.3542	26.2795	25.7371	26.2075	26.32
P62247;B5DDE8	40S ribosomal protein S8	rps8	24.093	10	10	10	51.9	28.414	0.0070745	1.69386		27.6323	27.7822	27.6342	26.8816	27.185	26.7012
P79735	GTP-binding nuclear protein Ran	ran	24.46	9	9	9	47	72.692	0.276717	1.07203		28.9934	28.7934	28.7383	28.7664	28.7046	28.7531
P83571	RuvB-like 2	ruvbl2	51.25	2	2	2	4.5	3.0388	0.0580894	1.21049		23.9016	23.6581	23.6765	23.5972	23.4545	23.3577
Q1XIH8;Q1LY08;Q05AK3		cpox	50.987	2	2	2	4.7	2.7515	0.196833	1.09619		22.2438	22.1815	22.108	21.9619	NaN	22.1286
Q5TZI1;Q05BC7;A4QP07;Q4G5W6;Q4G5W7;F1R540	Reticulon	rtn1b	24.193	5	3	3	22.2	6.6225	0.0192333	0.770572		23.7572	23.6291	23.6444	23.8843	24.0801	24.1944
Q08BA1;Q6EE37;Q58P23	ATP synthase subunit alpha	atp5a1	59.743	25	25	25	50.3	130.02	0.803806	1.01245		30.7262	30.8815	30.6594	30.7115	30.7596	30.7424
Q6GMJ1;Q08BF1;F1R9X5;Q32LW0;Q1LYL6;Q1LYL5;F8W4H0;F8W2G9	Carboxylic ester hydrolase	ces2;ces3	60.634	13	13	6	26.5	91.431	0.0154008	1.07654		28.3089	28.2306	28.2867	28.1516	28.1922	28.1634
Q08BK6;F1QG94;D2K292		cplx4a	18.042	3	3	3	25.2	5.4639	0.0136001	1.17682		23.0216	NaN	22.951	22.7468	22.705	22.8024
Q08BV5		rangap1a	62.014	7	7	7	19.8	14.398	0.233833	0.930382		24.1822	24.0879	23.9963	24.2008	24.1001	24.2777
Q08C33	Isochorismatase domain-containing protein 1	isoc1	31.325	3	3	3	17	7.1151	0.00526495	1.22455		24.0012	24.0876	24.1522	23.8393	23.7359	23.7889
Q08C78	Transcription factor BTF3	btf3	17.597	4	4	4	35.8	153.23	0.607122	0.944009		26.0956	26.1567	25.9555	25.9075	26.3805	26.1691
Q08CC2;A8KBV1	Succinyl-CoA:3-ketoacid-coenzyme A transferase	oxct1b	57.673	10	10	8	27.4	73.231	0.0989619	0.895529		25.736	25.5369	25.6204	25.8101	25.7011	25.8597
Q08CQ0;Q6NWE8;Q32LS3;F1QPJ6;F1QPX6;X1WC28		alas2;sb:cb283;LOC100535398;zgc:152830	55.521	14	14	14	32.4	143.26	0.878097	1.00943		27.552	27.3139	27.2983	27.3918	27.354	27.3778
Q6IQE4;Q0D2W2;Q71N42;Q6DHU6;Q7ZUR7;Q8AYB0;F8W3J9		tnni2a.4	20.109	16	16	15	50.6	263.1	0.00739301	1.24143		29.0583	29.1085	28.9402	28.6578	28.727	28.7863
Q0IJ39;Q8QFU1;A8DZE4	Glucose-6-phosphate isomerase	gpib	62.179	9	7	7	22.4	19.766	0.0164185	0.910134		25.463	25.5178	25.4299	25.6507	25.578	25.5896
Q0P421		vtg3	60.317	19	3	3	43.5	14.446	0.852094	0.944783		26.5282	26.3503	26.5031	25.821	27.2347	26.5717
Q0P4A9		ppp1r14ba	15.018	3	3	3	37.7	5.2765	0.0783314	0.855992		22.9149	22.7868	22.6343	23.0996	22.978	22.9314
Q0P4B4;Q29VH8	Transgelin	tagln	22.116	5	2	2	23.1	3.8437	1	#VALUE!		23.4604	23.3397	23.3288	NaN	NaN	NaN
Q803H8;Q6DI32;Q0QGJ3		snx5	45.956	3	3	3	11.5	7.8881	0.20799	1.1861		23.5188	23.3724	23.6811	23.0271	23.3041	23.5024
Q1ECW5	Diacylglycerol kinase	dgkaa	81.746	2	2	2	3.3	5.9223	0.000667404	1.60668		23.0483	22.8179	22.8799	22.2074	22.2697	22.2167
Q1ECX9;Q6P3I1;Q7ZVH2;E7FBM4;A0A0R4IM07;Q4V963	Protein disulfide-isomerase A4	pdia4	72.466	16	16	16	29.4	94.198	0.0173675	1.10457		28.0099	28.0576	27.9492	27.8906	27.8697	27.826
Q6ZM34;Q1ED30;Q6ZM35		vps35	91.45	9	9	9	13.8	36.951	0.00340178	1.34813		25.4929	25.4803	25.3154	25.0128	25.0581	24.9248
Q32LR3;Q1JPT8		clybl	37.894	2	2	2	9.9	10.161	0.00611681	1.30139		23.3768	23.4297	23.3242	23.0193	23.0965	22.8746
Q6DKF3;Q1JPY6		pfdn2	16.932	3	3	3	20	9.6946	0.145958	1.31116		24.5903	24.8059	24.583	23.8635	24.5153	24.4278
Q1JPZ2;Q6AZC3;Q5RH67;Q502L9		si:dkey-180p18.9	35.452	4	3	3	17.7	7.0637	0.0396959	1.42665		23.2031	23.352	23.7685	22.9208	22.9688	22.8963
Q1JPZ7;A0A0R4ICF1	Pre-mRNA-processing factor 39	prpf39	85.946	7	7	7	12.8	21.388	0.0296957	1.31989		25.8261	25.5744	25.8802	25.4112	25.458	25.2103
Q1LXJ9;Q1JQ08;A3KNT7;I3IRY2;CON__Q99456		krtt1c19e	49.934	29	22	4	64.7	189.2	6.97633e-05	1.73122		29.8541	29.8899	29.8531	29.0057	29.1586	29.0574
Q6DBZ1;Q1L8P1		fkbp9	63.281	15	15	15	27.3	68.016	0.0114896	1.19898		27.2462	27.2727	27.1355	26.9898	26.8734	27.0058
Q6NUU2;Q6DRK8;Q1L8R2;I3ITB4;I3ITQ3		sfpq	69.797	20	20	19	48.8	121.55	0.0144149	1.15238		27.2777	27.3674	27.3743	27.1098	27.2108	27.085
Q1L907;A2V6B1;A2V6B2		gstr1	26.408	5	5	5	27.4	9.1613	0.452422	1.10026		25.2582	25.0037	25.0585	25.2278	24.9589	24.7202
Q5BLH8;Q1LUQ3	Mitochondrial import inner membrane translocase subunit TIM44	timm44	50.87	2	2	2	5.3	4.9796	0.00113678	1.47955		NaN	22.7362	22.8202	22.2629	22.1994	22.1768
Q6IQK9;Q803X6;Q1LV81;E7FFA2		safb	53.061	5	5	5	19.5	38.464	0.215665	1.14174		24.3791	24.3662	24.0404	23.9342	24.1427	24.1352
Q1LVE8	Splicing factor 3B subunit 3	sf3b3	135.62	6	6	6	6.8	12.887	6.0683e-05	1.58544		24.736	24.6793	24.7804	24.0445	24.1145	24.042
Q1LVF0;Q6NUU4	Laminin subunit gamma-1	lamc1	176.2	12	12	12	10.6	29.653	0.010276	1.20241		24.9992	24.8295	24.8659	24.6837	24.5926	24.6205
Q1LVK2;B0R0Q9;Q5XJ93	DNA-directed RNA polymerase subunit	polr2i;DKEY-113G17.5-002	14.594	2	2	2	31	16.534	0.0031993	1.3266		23.2832	23.2852	23.2947	22.8281	23.008	22.8039
Q1LVL2;B0S709;Q1LVL3;B0S708;Q6IQM6;F1QBG7;Q4V983	Alanine--tRNA ligase, cytoplasmic	aars	106.94	28	28	2	36.3	163.05	0.0578282	1.05913		28.0876	28.0352	28.0356	27.9179	28.0013	27.9906
Q1LVZ0;A0A0R4IYC4;Q802D1;Q6DGU2;A7YYE6;Q1LVZ1		rab11ba;rab11bb	24.552	8	8	2	36.2	44.735	0.00645084	0.697322		26.5898	26.5698	26.6252	27.0629	27.3055	26.9767
Q1LWH1		rps16	16.356	6	6	6	30.1	8.7687	0.00150307	1.30161		26.4721	26.5285	26.4232	26.1061	26.1545	26.0223
Q1LWN2;Q504J4;A7E2Q6;Q4KME7		vtg1	149.23	103	89	0	62.6	323.31	0.00206385	1.12237		36.9573	36.9056	36.9181	36.7276	36.7872	36.7665
Q1LXD2;Q91398	Casein kinase II subunit beta	csnk2b	24.885	4	4	4	27	17.695	4.61404e-05	1.68752		24.8477	24.7918	24.9056	24.1284	24.1012	24.0508
Q1LXJ1;I3ITC7;I3IT59		krt17	46.345	17	2	2	31.7	7.638	1	4.2529		23.7855	NaN	NaN	21.885	21.4208	21.7853
Q1LXZ5;Q08BN3		nudt14	27.221	3	3	3	21.5	35.299	0.0313259	1.09768		24.5981	24.6895	24.6554	24.572	24.5039	24.4637
Q7ZTY3;Q1LY31;Q1LY30		zpr1	49.253	2	2	2	6.3	5.0557	0.156372	1.32642		23.2349	22.4836	22.605	22.3993	22.3259	22.3758
Q1LY62;Q32Q50;F1QWJ5;A9JRF0		map2k2a	44.048	6	6	5	14.1	11.416	0.000638723	0.598862		23.7031	23.7119	23.913	24.451	24.5305	24.5656
Q7ZUR9;Q1LYB7		rpl13a	23.667	6	6	6	19.5	9.3923	0.0287862	1.63881		25.749	26.3883	26.1311	25.2849	25.586	25.2597
Q1LYC7		nova1	50.795	11	3	3	28.1	9.3096	0.11002	0.847011		22.5373	22.4525	22.4451	22.4921	22.8155	22.8459
Q1LYC9;Q568A3		capns1a	24.433	11	11	10	61.1	65.826	0.000600044	0.629106		26.0364	26.096	25.8964	26.6127	26.7235	26.6984
Q1MT40;Q1MT41;Q66I76;Q08BS3		rbbp9	13.809	3	3	3	35.8	15.459	0.000790582	1.48218		25.0572	25.1062	25.0584	24.5809	24.5499	24.3878
Q7ZWA0;Q1MT71;A0A140LG18;F1QVP1;A1L2A6;A0A0R4IZ95;A0A0R4IVF9		sh3gl1a	41.022	4	4	3	15.3	18.677	0.659315	0.966622		23.5667	23.4066	23.3367	23.5116	23.6048	23.3407
Q1MTC4;A0A0G2KTK1;Q3T7B2;REV__A0A0G2KTK1;REV__Q3T7B3;REV__F1R876;REV__A8WGJ1;REV__F1R8J4;REV__Q1MTC4		vtg2	179.89	109	109	46	59.6	323.31	0.00606242	0.931615		35.246	35.2322	35.2506	35.3108	35.3741	35.3506
Q9I9P6;Q1MTI1;Q6DGI4;A0A0R4IAK0		stx1b	33.365	10	10	10	40.6	78.457	0.237285	1.05427		26.6165	26.4536	26.5318	26.4329	26.5142	26.4261
Q1MTI4;I3IS66	Triosephosphate isomerase A	tpi1a	26.853	14	9	9	72.6	41.615	0.0106261	0.841697		27.1436	27.0993	26.9787	27.2811	27.3209	27.3654
Q1RLT1	GMP reductase	gmpr2	37.496	4	4	2	15.8	10.202	0.18074	0.887886		23.5615	23.5188	23.3479	23.6074	23.5274	23.808
Q1RM09	Brain acid soluble protein 1 homolog	basp1	19.996	17	17	17	81.7	276.1	0.0201574	1.14512		28.023	27.981	27.9031	27.7005	27.7874	27.8327
Q24JV1		rpl32	15.813	2	2	2	15.6	27.57	0.00887524	1.5159		25.445	25.4716	25.4503	24.7003	24.7617	25.1043
Q24JV3		rpl31	14.338	3	3	3	25.2	5.791	0.273433	0.974303		24.9372	24.9181	24.9855	25.0194	24.9444	24.9897
Q5SPJ1;Q24JW6		serpina1l	47.819	7	1	1	20.7	10.654	0.300967	1.11781		23.7102	23.4293	23.2959	23.2013	23.3851	23.3669
Q7ZSZ9;Q29RC5;A0A0G2KIS4;Q6IQN5;Q6DGB7;A9JRY8;A2BHI1;A8WGD1;F6P696;X1WG65;E7EYX3		rac1a;rac1b;rac2;rac3a;rac3b	21.534	5	5	4	22.9	11.058	0.00219956	1.17101		26.0043	25.9409	25.8984	25.7018	25.7388	25.7198
Q2LEK1;E7F9N7;A0A0G2L009		dync1h1	533.18	26	26	26	7.7	93.02	0.000257637	1.47221		26.5202	26.5032	26.5374	26.0514	25.9196	25.9159
Q2MJQ8;Q2MJQ9;A5XCC9		smyd1b	54.166	7	7	7	19.5	77.015	0.788514	0.981371		25.5882	25.6895	25.488	25.4665	25.6912	25.6894
Q804G8;Q6DHD8;Q2TBJ2;A8E5G1	Annexin	anxa2b	38.382	5	5	5	15.4	9.7061	0.0256607	1.27924		24.1878	24.0633	24.3075	23.6822	23.9019	23.9087
Q6NYR0;Q2TL58;Q7SXN1;Q7ZU61;E9QEK5;E9QBE1	Serine hydroxymethyltransferase	shmt1	53.277	9	9	9	23.7	25.653	0.664751	0.947075		25.7841	25.3483	25.7253	25.7618	25.8258	25.5055
Q32PR0;Q66I51	Transmembrane protein 55B-A;Transmembrane protein 55B-B	tmem55ba;tmem55bb	28.766	2	2	2	12.2	3.7214	0.621945	1.07889		22.7104	22.8934	NaN	NaN	22.5262	22.8585
Q32PS5	GrpE protein homolog	grpel1	23.876	6	6	6	41	61.11	0.0183717	1.32371		26.1327	26.1221	25.926	25.6831	25.5038	25.7802
Q3B734;Q5RI07;Q568T1;Q6DH10		pdcb	26.542	2	2	2	14.8	5.0575	1	0.94454		22.1507	22.2643	22.2132	NaN	NaN	22.2917
Q6DGX0;Q3B7E4;Q6AXL2		hrsp12	14.087	3	3	3	24.1	6.1427	0.13787	1.09593		NaN	24.651	24.7662	24.5481	24.6527	24.5285
Q68EI6;Q3B7R0;F1R377		cyc1	32.727	4	4	4	29.2	37.129	1	#VALUE!		NaN	NaN	NaN	24.0812	23.984	24.0871
Q3KR14	Peptidyl-prolyl cis-trans isomerase	ppil1	18.231	2	2	2	16.9	7.7556	0.0164835	1.21537		24.0713	24.0293	23.8544	23.6916	23.6683	23.7509
Q3S344;F1QDD9;E7EZS4;A0A0G2KE25;X1WGR7		gfpt1	76.721	18	18	17	31.2	77.091	0.00175659	1.25028		27.2877	27.3778	27.259	27.035	26.9596	26.9632
Q3YMK9;F1QM42;Q5CZN7	Aconitate hydratase	aco1	98.937	11	11	11	17.9	34.464	0.0373152	0.821759		24.9526	24.7138	24.9444	25.2063	25.1982	25.0559
Q45FX9;Q6DGY2		cryba2b	23.568	9	9	6	62.9	71.933	0.0370929	0.725765		27.1936	27.6621	27.3681	27.863	27.7658	27.9823
Q499A0;Q561X2;Q6IQJ4		tmed9	24.227	2	2	2	13.5	35.543	1	1.1127		24.1038	NaN	NaN	NaN	23.8428	24.0567
Q49HM9	G-protein-coupled receptor kinase 7A	grk7a	62.232	2	2	2	5.3	7.5112	1	#VALUE!		NaN	NaN	NaN	22.15	22.2972	22.2531
Q6PBA5;Q4F876	Calponin	cnn2	33.84	3	2	2	11.4	5.6637	0.10023	1.15845		22.7336	22.8013	22.8376	22.6552	22.6906	22.39
Q4G5K8	Reticulon	rtn2a	22.456	2	2	2	15.8	13.878	1	0.736388		NaN	23.4625	NaN	23.7889	23.7418	24.1812
Q8AWD0;Q4JHL7		vdac2	30.284	14	14	13	57.2	127.68	0.0756253	1.11932		28.9887	29.1907	29.0239	28.96	28.8853	28.8701
Q4KMK4;A0A0R4IK21		atp1a3b	112.67	35	8	1	38.3	34.467	0.114432	1.10422		25.0264	25.1842	25.1096	25.0468	24.9831	24.861
Q504J1;Q4U0E2;A0A0R4ILD1;Q9DDJ2	Caspase	caspb	46.09	5	5	5	22.3	15.981	0.912374	0.990401		25.5776	25.6449	25.5812	25.585	25.8307	25.4297
Q4U0S6;F1QGG3;B3DHK0;A0A0R4IDY2		nsfb	82.795	11	3	3	16.7	5.0977	0.013086	1.24008		24.1126	NaN	24.0879	23.7561	23.8235	NaN
Q4V8S2;E7FBI7		rcvrna	23.376	10	10	10	48.3	38.253	0.0416914	1.12035		26.575	26.4727	26.54	26.4456	26.2841	26.3662
Q4V8S5;E9QJP8		acbd7	10.018	4	4	4	42	11.397	0.0384859	1.36088		25.1077	25.4887	25.5176	25.0442	24.9076	24.8285
Q4V918;A7MCA2	Proteasome subunit alpha type	psma3	28.409	11	11	11	43.5	58.929	0.839306	0.99394		27.1929	27.2276	27.1049	27.1952	27.1494	27.2071
Q4V984;F1QYB8;A0A0R4IPT7;Q6IQG4;A5PLC7		rab1bb	22.47	7	2	2	37.8	5.343	0.110011	0.866767		21.8443	22.0535	21.8167	22.0171	22.2422	22.0741
Q4V9B8;Q66ID8;A0A0R4ISB3;A2BHN0	Annexin	anxa3a	37.367	3	3	3	12.9	7.4353	0.0125267	0.7215		22.4402	22.5894	22.7384	22.9613	23.031	23.1885
Q5XIZ2;Q4V9D8;Q568M0;F1R5E5		rras;rras2	13.273	2	2	2	22.9	6.3214	1	0.891978		NaN	23.1101	NaN	23.3724	23.2311	23.2216
Q4V9N1		tsn	26.167	4	4	4	18.9	7.3265	0.320777	1.06558		24.0481	23.9259	23.9753	23.8689	23.7783	24.0271
Q4VBI0;E7FFZ8		pon3;zgc:174637	39.55	8	8	3	25.6	24.904	0.148159	1.07487		26.0723	26.208	26.1902	26.0085	26.0176	26.1319
Q4VBT8;Q6IVM1		rbp2b	15.659	6	6	6	54.8	16.543	0.0332728	1.28122		25.4088	25.4549	25.6154	24.9671	25.2881	25.1514
Q6TNV0;Q4VBT9;Q6PBL1;F1QLR1		cox4i1	19.385	7	7	7	40.8	21.157	0.0397898	1.14599		26.6281	26.732	26.8213	26.5109	26.4837	26.597
Q4VBU0		bckdha	50.779	2	2	2	9.2	5.3239	0.18779	0.860305		23.9917	23.6715	23.5851	23.9021	24.0833	23.9141
Q4VBU7		cox5aa	15.896	3	3	2	24.8	8.6844	0.632026	1.04244		25.267	25.6409	25.4547	25.424	25.4475	25.3112
Q4VBV1;I3IS20	Cytochrome b-c1 complex subunit 7	uqcrb	13.357	4	4	4	37.8	10.582	0.00272376	0.633819		23.7009	23.9553	23.7551	24.5843	24.3774	24.4231
Q4VBV3		pycard	22.849	11	11	1	57.1	81.266	0.034015	0.868788		25.8889	26.0604	25.9254	26.0924	26.1707	26.2204
Q5PNM4;Q502B9;A2BHT9	ATP-dependent Clp protease proteolytic subunit	clpp	28.955	4	4	4	23.7	10.929	0.037695	0.583671		22.7979	NaN	22.2485	23.2761	23.4098	23.2139
Q502M9;Q6DH59;E9QCI1;Q66IB1		tceb1b;tceb1a	12.503	3	3	3	41.1	32.834	0.540532	1.0565		25.0373	25.17	24.8635	24.916	25.0927	24.8243
Q502P5;Q5SPJ4;X1WF94;Q6P5I9		serpina1	44.841	9	9	3	23.1	100.63	0.0866217	1.07602		28.2497	28.2268	28.3365	28.2304	28.1268	28.1388
Q7ZVF6;Q6TNW3;Q502R2		abce1	67.289	4	4	4	9	8.2329	0.0019555	0.745044		NaN	22.7641	22.8026	23.2646	23.1626	23.1968
Q8JH29;Q502R9		agt	51.058	3	3	3	7.5	5.0468	1	1.5229		23.4848	23.5828	23.548	NaN	NaN	22.9317
Q503C7	Alpha-1,4 glucan phosphorylase	pygma	96.931	29	29	22	38.5	145.39	0.000232127	1.12382		29.0775	29.1179	29.0932	28.9358	28.915	28.9326
Q503D5		vbp1	22.282	7	7	7	41.5	38.497	0.0736697	0.882981		25.3395	25.3567	25.2619	25.365	25.5918	25.54
Q503D8		txndc12	19.06	5	5	5	45.9	21.449	0.00289817	1.21203		25.9997	25.9259	26.0721	25.7091	25.7314	25.7248
Q503V2;A0A0R4IQ18		apoea	32.035	8	8	8	30.5	35.799	0.00749955	1.33387		26.4832	26.4559	26.2963	25.9246	25.9501	26.1138
Q503X5;E7F821		fabp11b	15.219	5	5	5	35.1	23.551	0.0708826	1.12707		25.6908	25.8422	25.758	25.4984	25.6899	25.5849
Q504I6;Q9DDG4;F8W2T2		rpa2	29.228	2	2	2	14.8	8.3335	0.0221191	0.837086		23.0004	22.8642	22.8727	23.0659	23.2548	23.1863
Q50LC6		gstp2	23.5	6	2	2	30.8	6.4569	0.521944	0.973941		23.2805	23.3589	23.313	23.3549	23.2704	23.4414
Q52JI7		cryba4	23.028	9	9	9	77.6	90.336	0.120731	0.88205		28.1103	28.0645	28.3201	28.4392	28.3185	28.2804
Q52PJ3;A8DZ95		dpysl2b	62.408	20	20	16	50.6	161.46	0.00965443	0.961798		29.1645	29.1694	29.1659	29.2408	29.2	29.2275
Q52PJ5;E9QDU7	Dihydropyrimidinase-related protein 3	dpysl3	61.543	19	18	18	51.9	146.65	0.0513436	1.06101		28.4456	28.445	28.4987	28.4285	28.3554	28.3492
Q52PJ7;F1Q5V8		dpysl5a	61.29	15	15	11	45.2	202.62	0.548241	0.990138		27.2845	27.2356	27.2593	27.2973	27.2832	27.2418
Q5RGY8;Q52PJ8		dpysl5b	61.363	10	6	6	25.7	31.096	0.0074778	1.54028		24.9115	24.7055	24.6779	24.2354	23.941	24.2489
Q6DHD9;Q561U4		zgc:112160	28.155	7	7	7	42.9	33.388	0.00432694	1.4546		26.0826	26.3438	26.2458	25.6704	25.7811	25.5988
Q561Y1		psmd4b	40.2	7	7	5	26.3	63.088	0.799698	1.01635		25.8495	25.8597	25.8586	25.9229	25.9147	25.6601
Q566V8;X1WHQ5		mrpl12	21.22	2	2	2	12.9	4.66	1	1.37786		23.2673	NaN	NaN	23.0095	22.6426	22.7624
Q567A1;B0V3S2	Glycerol-3-phosphate dehydrogenase [NAD(+)]	gpd1a	37.964	6	2	2	19.7	4.7162	0.391713	1.08732		23.7064	23.6274	23.4556	23.5449	23.6071	23.2753
Q567F8		cops6	33.633	2	2	2	8.1	4.4427	0.00208426	1.37652		23.7408	23.7995	23.6956	23.3843	23.2838	23.1847
Q567K2;E9QCE9;A0A0R4IXM0;E9QG87		esd	31.171	10	10	10	50	103.17	0.0793967	1.0858		26.9953	27.0274	27.157	26.9348	26.9635	26.9251
Q6DRC6;Q567N5		rpl6	30.557	8	8	8	27.5	35.315	0.000732372	1.53826		27.1842	27.1834	27.0221	26.4485	26.4955	26.5818
Q567V5		snrpd2	13.557	6	6	6	55.9	28.389	0.00594909	1.29865		25.9255	26.1633	26.0868	25.7	25.6715	25.673
Q567X5;Q05AP7;Q1LXK0;Q4QRD3;Q1JQ52;A4QN86;Q567W2;A5WUY5;CON__O76011;CON__Q6NTB9;CON__O76009;Q502A4;F1R5D5;Q08C23;CON__Q6IFU5;A2BF93;CON__Q8IUT8;F1QR21;E7FCW1		krtt1c19e	51.705	27	3	3	57.6	8.3419	0.0147071	0.639878		24.3707	23.8611	24.0207	24.6418	24.7796	24.7634
Q568B3		2010-09-01	49.625	5	4	4	15.6	14.598	0.00152638	0.61875		23.788	23.7105	23.5305	24.3496	24.4593	24.2979
Q568F6	Adenylosuccinate synthetase isozyme 2	adss	49.719	6	6	6	16	12.641	0.278169	0.973745		24.3515	24.3489	24.4212	24.374	24.4371	24.4257
Q568H8		polr2h	17.126	2	2	2	16.7	6.1618	0.00282222	0.605324		22.2202	22.4838	22.1145	23.0074	22.9689	23.0148
Q568L5;E9QG13;E9QGW9;F1R3J0;E9QDZ5;E9QFX1	Alcohol dehydrogenase [NADP(+)] B	akr1a1b	36.818	4	4	4	18.8	21.287	0.114386	1.09907		25.1107	25.2899	25.1549	25.1303	25.0007	25.0156
Q568Q7;E9QJN2;Q6DGV2	Stathmin	stmn1b	17.067	10	10	9	58.4	33.677	0.00365276	1.37698		28.4656	28.4722	28.5939	27.96	28.171	28.0162
Q568R9;Q32LU8;B8A4A7;B8A4A6	Gamma-synuclein	sncga	11.264	5	5	4	60.4	52.481	0.00470007	1.22941		26.6518	26.7009	26.6517	26.2793	26.4504	26.3809
Q568S9		aspscr1	63.474	2	2	2	6.8	4.6893	1	1.21082		NaN	NaN	21.6439	NaN	21.2626	21.4732
Q568V3	F-box only protein 50	nccrp1	27.256	7	7	7	45.1	23.585	0.204041	1.07845		25.7893	25.8137	25.9648	25.6543	25.7894	25.7972
Q58EL5		aldh16a1	39.236	3	3	1	11.5	4.6059	0.00547634	1.49558		23.8978	23.8941	23.8112	23.4243	23.3503	23.0864
Q5BJ17	Elongation factor Tu	tufm	49.244	14	14	14	46.7	59.24	0.00131157	1.1958		26.3172	26.389	26.3413	26.1386	26.0768	26.0582
Q5BJA1;X1WD52		zgc:114188	15.453	7	7	5	41	19.257	0.00433985	1.35551		25.2544	25.3156	25.2978	24.7879	24.7671	24.9963
Q5BJA2		ndufa5	13.223	3	3	3	39.7	3.9009	1	#VALUE!		NaN	NaN	NaN	22.9811	22.5706	22.6048
Q6Q418;Q5BJJ2;F1QBR2		rpl3	46.198	5	5	5	15.1	11.355	0.00643622	1.34637		25.4129	25.4282	25.5832	25.1037	25.111	24.9224
Q5BKV9;Q6DRM3;A7YY92;Q6YIR2		rpl9	21.654	7	7	7	46.9	24.505	2.58816e-05	1.65619		25.8841	25.9942	25.9621	25.2187	25.2083	25.2298
Q5BLE6		zgc:113054	60.69	3	3	3	6.2	12.695	0.299755	0.839698		22.8181	23.4387	22.8857	23.2617	23.4509	23.1861
Q5BLF6		hbbe3	16.601	11	11	2	84.4	51.603	4.69369e-05	0.577419		27.8073	27.7415	27.7677	28.6328	28.5036	28.5571
Q5CZQ1		ywhae2	28.916	16	8	8	63.5	49.086	0.0449795	1.13224		26.41	26.5786	26.4454	26.3504	26.2317	26.3143
Q5CZR5;A7MCP2;A0A140LGS3;E9QC16;A8E5N2;A0A0G2L4S8;E7F8T3;A8WG08;F1RCT3;B3DK25;A0A140LH60;A8WG86;A0A140LH64;A0A140LGD4;E9QIV8;A8WGA7;F1Q4M1;A8WG79	Natterin-like protein	zgc:113413;zgc:174689	34.273	12	12	12	45.1	95.916	0.701655	1.02101		28.6461	28.6279	28.4372	28.5801	28.4838	28.5572
Q5D016	Prefoldin subunit 1	pfdn1	13.987	3	3	3	28.7	12.381	1	0.789858		NaN	23.7946	NaN	24.1407	24.1912	24.0729
Q5D018	RNA-binding protein 8A	rbm8a	19.881	4	4	4	37.4	42.305	0.0445012	1.19803		25.2685	25.5113	25.5171	25.1415	25.1268	25.2465
Q5I0F6;A0A0R4IJG9;A0A0R4IX86;Q08C49		prkar1aa	43.11	6	6	2	15.6	32.296	4.10467e-05	1.55476		25.6776	25.7308	25.626	25.0662	25.0293	25.0288
Q5PR98	Protein NDRG2	ndrg2	40.467	6	6	6	23.9	43.986	3.08789e-05	0.675914		26.7698	26.7971	26.8054	27.3646	27.3937	27.3092
Q5PRD0;E9QJ96	14-3-3 protein beta/alpha-A	ywhaba	27.647	17	14	9	68.9	90.007	0.442763	1.03133		30.1221	30.148	30.1212	29.9935	30.1718	30.0924
R4GES5;Q5RFW4;Q92047	Protein-L-isoaspartate O-methyltransferase;Protein-L-isoaspartate(D-aspartate) O-methyltransferase	pcmt	24.908	3	3	3	22.2	51.293	0.0716454	1.13243		24.5582	24.6855	24.5675	24.4291	24.3159	24.528
Q5RG12;A3KNY9;A8WFR4		hsp90aa1.2	84.69	25	2	2	34.6	5.1901	0.0156555	0.711398		23.2189	22.9302	22.9298	23.666	23.4337	23.453
Q5RGB5		rab3ab	24.925	4	4	3	25	25.728	0.265732	1.05225		25.7722	25.6588	25.7787	25.6681	25.7322	25.589
Q5RGI5		ppp6r2a	97.395	5	5	5	9.8	23.582	0.0838008	1.1977		23.0604	23.2499	23.4437	22.992	23.0354	22.9458
Q6P959;Q5RH26	ATP synthase subunit gamma	atp5c1	32.134	7	7	7	31.2	25.459	0.170895	1.1465		26.5045	26.2441	26.5266	26.084	26.3422	26.2574
Q5RH28;Q5RH29		itih2	85.289	3	3	3	5.6	12.959	0.00373498	1.34944		23.147	23.3543	23.2392	22.8906	22.7872	22.7657
Q5RI09;A4QN67		tprb	265.98	5	5	5	2.8	7.8109	0.158901	1.11352		NaN	23.2222	23.0209	23.0033	22.9121	22.9839
Q5RI43;Q0PZF1		kera	38.938	3	3	3	18.4	6.0889	1	#VALUE!		NaN	NaN	NaN	22.8616	22.5746	22.9118
Q5RIH2		mthfd1a	99.166	3	3	3	5.7	5.5655	0.271024	0.904371		22.5542	22.7206	22.7957	22.9847	22.6785	22.8424
Q5RKM2		ndufs1	79.432	11	11	1	20.2	26.304	0.0782322	0.738417		24.5766	25.1551	24.9249	25.444	25.1738	25.3513
Q5RKM3;F1QJA4		stip1	61.668	17	17	17	29.7	58.124	0.271122	1.08582		27.6423	27.7268	27.6607	27.3855	27.6019	27.6861
Q6PC73;Q5RKN6;A0A0R4IWL3;E9QFV9		grb2b;grb2a	25.287	2	2	2	12	2.8056	0.215659	1.22973		23.0061	22.7298	22.3114	22.4017	22.4088	22.3418
Q5RKP8;Q9IAB6		smx5	10.822	3	3	3	51.6	16.555	1	#VALUE!		NaN	NaN	NaN	23.0162	23.1961	23.1596
Q5RKQ3;E7EYA8;A0A0G2KNI1;A0A0G2KHK5		fubp3;CABZ01073334.1	62.093	16	13	13	36.9	50.098	0.000619614	1.41095		27.0923	27.231	27.22	26.6431	26.7287	26.6816
Q5RZ65	Anterior gradient protein 2 homolog	agr2	19.677	4	4	4	22.8	10.293	0.156822	1.08955		24.7543	24.9316	24.7618	24.6202	24.6929	24.7633
Q5SNX7;Q7ZUD5	Galactocerebrosidase	galc	73.819	4	4	4	7.3	7.2493	0.383557	0.937977		23.1155	NaN	23.1939	23.2436	23.1336	23.364
Q5SPA4;Q5SPA3;A0A0R4IHU6;A0A0R4IDT5;Q7ZU18;Q9W795		acat2	20.21	6	6	6	53.7	11.334	0.0747028	0.865461		23.4121	23.3557	23.4348	23.6572	23.4463	23.7244
Q5SPD1;Q5SPD0;U3JAB2;Q5SPC9		eef1db	30.327	3	2	2	12.4	6.087	0.00124325	0.630078		22.6371	22.6439	22.6716	23.4103	23.3861	23.1553
Q7T067;Q5TYN0		rhag	47.257	2	2	2	9.2	8.5167	0.102906	1.14873		24.1057	24.3092	24.2423	23.9907	24.1585	23.9079
Q5TYP7;A3KNQ2;Q08BA9;A7MBP1;F1QZ37		ehd3	60.792	5	2	2	15.7	6.7329	0.729923	1.0479		NaN	22.3146	22.4916	22.4809	22.1903	NaN
Q5TYQ3	Cytochrome c oxidase assembly factor 7	coa7	25.522	3	3	3	15.3	8.1789	0.7032	1.03017		23.2132	22.8977	22.9479	22.9042	23.028	22.998
Q802V5;Q5TYZ5		cand1	136.03	11	11	11	12.3	23.883	0.00107495	1.2541		26.5978	26.5325	26.5158	26.1635	26.2572	26.2454
Q5TYZ7;Q1LVB8;Q1LVB7		si:ch211-51e12.7	21.82	2	2	2	15.2	43.469	0.00542453	1.42561		24.8116	25.038	24.7503	24.4156	24.3471	24.3024
Q5TZ29;A8E4Z5;Q5BLC2		apobb.1	412.59	177	177	177	55.1	323.31	2.51051e-05	0.78649		32.9391	32.9037	32.9015	33.2413	33.2716	33.2709
Q5TZ66;U3JAS0	Synaptosomal-associated protein 25-A;Synaptosomal-associated protein	snap25a	22.857	8	4	4	53.9	22.114	0.00301565	0.587744		23.9862	24.2524	24.2666	25.0565	24.7926	24.9563
Q5TZ72		pfas	142.48	14	14	14	16.1	55.767	0.356871	0.942831		25.7629	25.6438	25.8371	25.8093	25.945	25.7444
Q5TZG5;Q6DBY7;R4GDR8		ezrb	68.725	8	3	3	15.3	10.986	1	#VALUE!		NaN	NaN	NaN	22.4206	22.3383	22.4636
Q5U386;A7YYD2		ppm1bb	42.198	10	10	8	30.9	43.228	0.0630288	1.09608		25.4299	25.5253	25.5876	25.3565	25.3591	25.4302
Q5U3A4;Q642Z0;E9QF60;E9QGF0	Calcium-transporting ATPase	atp2a1	110.16	58	58	28	54.1	323.31	0.0512686	0.968563		33.3304	33.3472	33.3506	33.3578	33.4022	33.4064
Q5U3E4		sgut1	36.804	2	2	2	7.1	4.4824	0.0133206	1.26546		22.8897	22.7627	22.8319	22.5471	NaN	22.4298
Q5U3E5	Transporter	slc6a1b	67.12	2	2	2	5.2	15.166	0.0730184	0.817735		23.3807	23.5367	23.7676	23.9319	23.8366	23.7874
Q5U3G0		pgrmc1	20.282	4	4	4	45.8	105.9	0.00835218	1.21952		25.9421	25.7543	25.8289	25.5899	25.513	25.5635
Q5U3M7		pdxka	33.818	2	2	2	5.6	23.595	1	0.547786		NaN	NaN	21.6053	23.1299	21.8173	NaN
Q5U3M8		gsto2	27.598	5	5	2	26.7	54.75	0.273232	1.08732		25.2094	25.427	25.2295	25.0391	25.2489	25.2156
Q5XIY6	V-type proton ATPase subunit C 1-B	atp6v1c1b	43.942	4	2	2	13.1	1.8715	0.0183946	1.19573		22.5129	22.4637	22.5647	22.3584	22.26	22.1492
Q5XIZ6	Glycerol-3-phosphate dehydrogenase 1-like protein	gpd1l	38.284	10	10	9	32.8	38.068	0.00650695	1.24892		25.9681	25.852	26.0367	25.5958	25.691	25.608
Q7ZU30;Q5XJ09;F1QZL6;Q8QFU2	Glucose-6-phosphate isomerase	gpia	62.072	15	15	13	33.1	72.608	0.0990009	1.08219		27.7025	27.8139	27.713	27.556	27.6922	27.6394
Q5XJ36;F1Q7C4	Protein deglycase DJ-1zDJ-1	park7	19.764	8	8	8	40.2	34.502	0.106269	1.09808		27.0644	27.1445	27.0151	26.8392	26.9613	27.0185
Q5XJA3	Protein PRRC1	prrc1	45.389	4	4	4	18.9	9.6788	0.272085	1.06568		23.1575	23.242	23.266	23.1922	23.0018	23.1962
Q5XJE1		cutc	27.247	2	2	2	12	6.5211	0.0137068	1.35903		23.0104	22.7771	22.9435	22.4993	22.5867	22.3173
Q6TNV6;Q5XJU0;U3JAH9		bub3	36.274	4	4	4	18.4	8.6084	0.0186441	1.68427		24.3325	23.8093	24.1393	23.3097	23.5698	23.1454
Q642H5;Q4V911		ppp2r1b	65.158	17	7	7	35.8	28.905	0.0152499	0.80567		26.303	26.4869	26.5407	26.8069	26.7201	26.7388
Q66HU5;B8JMD1		hat1	47.85	8	8	8	27.5	19.399	0.00258016	1.20431		25.3675	25.4808	25.3839	25.1801	25.1221	25.1254
Q66HV4	Coatomer subunit beta	copb1	107.03	12	12	12	17	56.97	0.644393	1.02172		26.151	26.1425	25.9795	26.0111	26.0626	26.1063
Q66HV5;X1WGS4;A0A0R4IFF2;E7FFM8		zgc:92481	87.175	6	6	6	8.7	13.542	0.233983	1.15432		24.3422	24.4312	23.994	24.0562	23.9347	24.1553
Q66HW2		ehd1b	60.006	7	7	5	21.2	16.164	0.147436	1.31794		24.4563	23.9247	24.5746	23.9982	24.0351	23.7275
Q66I16		etfdh	68.93	6	6	6	15.9	18.069	0.064746	0.842438		24.3908	24.3797	24.2787	24.5206	24.7785	24.4922
Q66I24;A0A0R4IYV7;A0A0R4IF97	Argininosuccinate synthase	ass1	47.128	5	5	5	11.6	14.011	0.00971852	1.15344		24.4851	24.515	24.5443	24.2484	24.2912	24.3869
Q66I42;Q7ZWC7;Q503W3;Q1JQ15;E7F638		msna	68.032	15	15	9	29.2	90.139	0.156174	1.08649		26.7372	26.6165	26.8348	26.5684	26.6009	26.6603
Q66I73		mylpfb	19.122	18	9	3	84.7	114.42	0.175952	1.05772		28.8296	28.6815	28.6954	28.683	28.6415	28.6391
Q66I80		fabp11a	15.116	6	6	6	47	26.804	0.11083	1.16526		26.1851	26.4346	26.3984	26.174	25.9703	26.212
Q66IB0;Q6PC63;Q503Z5;F1QBB5;Q2M5E9;F1RDK3		lin7c;lin7a	22.329	3	3	3	22.4	5.3695	1	#VALUE!		NaN	NaN	NaN	23.2097	23.3897	23.2409
Q66IB6;A7YYD4		hmgb2b	24.253	3	3	3	15.9	5.1648	0.0698658	1.34558		NaN	25.1005	24.8904	24.3603	24.6684	24.6731
Q68EH2	Adenylate kinase isoenzyme 1	ak1	21.442	12	12	12	55.7	58.019	0.0594554	0.785983		30.0655	29.9121	30.0161	30.101	30.4198	30.5152
Q6AXI7;F1QRI9;F1Q783		acads	43.548	4	4	4	13.3	7.4413	0.0708002	0.714317		23.2361	23.1734	23.4685	24.0689	23.8074	23.4578
Q6AXJ2;F1QR93;Q5PR67	Eukaryotic translation initiation factor 3 subunit H-A;Eukaryotic translation initiation factor 3 subunit H-B	eif3ha;eif3hb	38.596	4	4	4	15.2	25.615	0.0048222	1.11869		24.406	24.493	24.4504	24.2721	24.2764	24.3153
Q6AZA0;A0A0R4II76	Acetyl-CoA acetyltransferase, mitochondrial	acat1	44.342	6	6	6	23.6	30.005	0.0446676	0.747286		24.9211	24.8906	25.3299	25.5226	25.4069	25.4728
Q6AZA2;Q2YDP9		ndufv1	53.69	7	7	7	23.6	22.872	0.791457	1.00625		24.5042	24.399	24.4435	24.451	24.447	24.4218
Q6AZB2;A0A0R4IJ61;F1REG7;B0S6X0	Succinyl-CoA:3-ketoacid-coenzyme A transferase	oxct1a	57.202	10	8	8	22.7	32.649	0.512138	0.979944		25.984	25.9963	26.0783	26.0604	26.0903	25.9957
Q6AZC0;A3KPZ0;A0A0R4IIF5		zgc:92041	28.864	7	7	7	28.2	19.342	0.018897	1.28311		27.0045	27.0364	26.7539	26.6164	26.5855	26.5141
Q6AZC1;A0A0G2KCK6		psmc5	45.631	21	21	21	53.2	124.93	0.962076	1.00254		27.8294	27.7512	27.7765	27.6911	27.7385	27.9165
Q6B337;Q7ZV93;Q1ECV5;B8JMI1		gipc1	36.402	4	4	4	17.3	10.621	0.498729	1.07929		23.6014	23.1788	23.3091	23.2231	23.4034	23.1326
Q6DBR3		adprh	38.771	2	2	2	14.4	4.5685	1	1.15618		NaN	NaN	21.9741	NaN	21.6763	21.8532
Q6DBR7;B7ZDD0		zgc:92429	44.09	2	2	2	9.6	4.0914	0.930656	1.01138		22.6465	22.6804	22.8464	22.939	22.797	22.3883
Q6DBX3		cnrip1a	18.449	2	2	2	25.3	5.4172	1	#VALUE!		NaN	NaN	NaN	24.3627	24.2319	23.8441
Q6DC41;Q08BG6;A8E513;B0S7C9		zgc:100864	37.22	6	6	5	23.8	16.37	0.0194895	0.792556		24.8628	24.5832	24.7669	25.02	25.1364	25.0628
Q6DC49		tuba8l3	50.066	22	3	0	57.1	45.632	0.0353175	1.11826		26.6759	26.5185	26.5829	26.47	26.3875	26.4359
Q6DEJ9;A0A0R4IGT3		dpm1	28.132	3	3	3	15.6	4.6401	1	0.906761		NaN	22.7491	22.9267	22.9791	NaN	NaN
Q6DEM2		crk	34.263	7	7	7	30.9	18.433	0.133801	0.903455		24.9927	24.9021	25.0526	25.2515	25.1034	25.032
Q6DFZ5		slc2a3a	58.595	3	3	3	8.9	15.929	0.126392	1.09126		23.6968	23.5495	23.6357	23.4129	23.5069	23.5842
Q6DG23;A9UL47;A0A0R4IG15;A0A0R4IVE3		eci2	39.098	5	5	1	26.1	23.872	0.473736	1.10961		24.4101	25.0178	24.8084	24.5373	24.5225	24.7264
Q6DG44;F1RCJ4		capn9	78.223	13	13	13	31.2	30.801	0.0558062	0.751472		24.9974	24.708	24.8302	25.0459	25.2335	25.4929
Q6DG85;E9QFD2;E9QGD6	Uricase	uox	34.187	3	3	3	18.1	10.121	0.067599	0.801406		23.5192	23.1726	23.1368	23.6445	23.626	23.5162
Q6DGB2;B0S5J9		impa1	30.579	5	5	5	26.6	35.575	0.637912	0.963862		24.8262	25.1265	25.0898	25.1232	24.9797	25.099
Q6DGD8;E9QJP7		rnpep	71.263	3	3	3	6.7	9.9094	0.00428927	0.581064		22.0543	22.25	22.0469	22.8715	23.1149	22.7144
Q6DGE4		tyrp1b	59.033	4	4	4	11.6	16.151	0.0671917	1.16791		23.9336	24.1737	24.0579	23.7217	23.9138	23.8578
Q6DGH3;F8W5Y7		sec61b	10.018	2	2	2	25.8	16.583	1	1.80327		NaN	NaN	24.1707	23.2557	NaN	23.3844
Q6DGI6	Thioredoxin	txn	11.874	5	5	5	33.6	170.51	0.00449575	1.20395		25.8624	25.9442	25.8906	25.5731	25.6135	25.7074
Q6DGJ0;B2GRW5		dnajc5aa	22.667	2	2	2	15.8	7.1594	0.642182	0.918386		22.8994	23.3385	23.3251	23.044	23.1905	23.697
Q6DGJ6		prdx2	21.851	15	15	11	77.2	110.65	0.0014675	0.735593		30.0723	30.0678	29.9962	30.4286	30.4462	30.5905
Q6DGK1		arl1	20.323	2	2	2	21	5.5286	0.601182	0.890468		21.733	22.1423	22.2345	22.5996	21.736	22.2764
Q6DGL9		rpl38	8.2178	3	3	3	35.7	4.8108	0.0556474	0.824087		24.1614	24.2224	24.2563	24.6815	24.3378	24.4581
Q6DGM9		ndufa7	11.587	2	2	2	20.2	3.2868	1	0.752347		21.5775	NaN	NaN	NaN	22.0021	21.9739
Q6DGP0;A0A0R4IEY2		otub1b	29.292	5	4	4	28.7	24.726	0.00396046	0.570671		24.3937	24.0026	24.0756	25.0153	25.043	24.8414
Q6DGQ9		arl6ip5b	21.3	2	2	2	16.3	3.8365	1	1.43125		NaN	22.7667	22.8651	NaN	NaN	22.2986
Q6DGV5		rab10	22.642	3	3	3	14.9	7.0923	0.144625	1.17235		24.8835	25.0152	24.7585	24.4526	24.7829	24.7335
Q6DGW1		26-29kD-proteinase	37.644	10	10	1	41.3	49.616	0.358077	0.953281		27.2615	27.1221	27.258	27.1885	27.3466	27.3135
Q6DGX8	Proteasome subunit alpha type	psma1	29.248	11	11	11	46.6	52.975	6.9442e-05	1.37245		27.8963	27.9596	27.9354	27.4777	27.5051	27.4383
Q6DGY4;A7YYE8		cryba1b	23.276	5	5	5	39.4	53.404	0.00342661	0.642952		26.7518	26.8451	26.9866	27.6405	27.477	27.3776
Q6DGY8;A0A0R4ISC7;Q90ZS3;Q6GQM3	Proteasome subunit alpha type	psma6b	27.369	10	10	2	48	43.407	0.00284567	0.848091		26.6787	26.7552	26.6488	26.9599	26.8984	26.9375
Q6DH00	Guanine nucleotide-binding protein subunit gamma	gng13b	7.9282	1	1	1	26.9	2.9176	0.142992	1.1068		22.6254	22.4247	22.6694	22.3745	22.4338	22.472
Q6DH07;Q49HM7		arr3a	39.5	11	11	11	40.3	167.94	0.0366085	1.07721		27.4888	27.5704	27.511	27.382	27.4643	27.4019
Q6DH16;F1Q6S6		otub1a	30.801	6	6	5	29.2	19.554	0.000744649	0.767746		24.8852	24.9207	25.0044	25.357	25.3114	25.2858
Q6DH28		mob4	26.067	1	1	1	9.8	6.8119	0.015273	1.41534		24.9812	25.1777	24.8281	24.4434	24.6336	24.4065
Q6DHC1	Ras-related protein Rab-18-B	rab18b	23.013	6	6	3	35.1	11.993	0.37297	1.0781		26.2413	25.9472	26.1314	26.1163	25.9903	25.8879
Q6DHG4		cplx2l	14.94	2	2	2	25.6	20.525	0.0257342	1.27375		23.7074	23.7302	23.9587	23.4853	23.3309	23.5329
Q6DHJ2		rab3aa	25.104	4	3	3	24.5	5.3549	0.0716077	1.31304		23.2938	23.2252	23.327	22.939	23.1354	22.5929
Q6DHK1	NAD(P)H-hydrate epimerase	apoa1bp	30.881	3	3	3	13.4	7.4702	0.011006	1.50028		24.8942	24.4581	24.5857	24.0965	24.044	24.0418
Q6DHL4	Small ubiquitin-related modifier 2	sumo2	11.029	2	1	1	22.9	3.8817	0.0690405	1.17515		23.6384	23.8244	NaN	23.5664	23.4879	23.4415
Q6DHQ3;F1QT26;H0WFC3;F1RAU2;Z4YJ12;Q6DHI0	N-acyl-aromatic-L-amino acid amidohydrolase (carboxylate-forming) B	acy3.2	35.253	3	3	3	14	8.2211	0.13942	0.832671		23.2953	23.0476	23.0295	23.4851	NaN	23.2915
Q6DHS3	Ribosomal protein L15	rpl15	24.064	7	7	7	37.7	24.1	0.760905	1.0272		26.0637	25.9336	26.2633	26.187	25.9606	25.997
Q6DHT4;F8W4L7;F8W3W6		aldh6a1	57.119	15	15	15	38.1	212.81	0.289379	1.03489		28.3171	28.195	28.2999	28.1951	28.2272	28.2413
Q6DHU3;F1QP28;X1WCK2		krt97;krt96	49.785	7	2	2	10	2.4814	0.0697383	1.46422		23.5525	24.0547	23.2967	23.1076	23.1046	23.0414
Q6DI12;A0A0R4IMA6;F1QXP5;Q7ZVV5;K7DYA3		mthfd1b	100.49	21	21	21	29.8	120.56	0.0287378	1.15254		27.6059	27.5731	27.4782	27.2546	27.4133	27.3748
Q6DI16	Calsequestrin	casq2	47.33	2	2	2	8.1	4.6975	1	1.42055		23.0129	NaN	NaN	22.3595	22.7091	22.4507
Q6DI20;E9QGM5		dpp3	81.876	13	13	13	23.1	42.689	0.0758538	1.10035		26.6914	26.6169	26.5567	26.4666	26.5651	26.4195
Q6DI22		hadh	33.336	7	7	7	38.5	100.3	0.964765	0.997125		26.2153	26.1615	25.9322	26.0804	26.1375	26.1036
Q9IB47;Q6DKF5		copz2	19.815	2	2	2	12.7	3.8256	0.865305	0.981605		22.9066	22.9193	23.1596	23.1817	23.1045	22.7797
Q6DRC0;A0A0R4ILK0		sars	58.717	12	12	12	35	66.577	0.89291	0.986945		26.9594	26.6697	26.7808	26.9042	26.6199	26.9427
Q6DRC4;A0A0R4I9F9	Eukaryotic translation initiation factor 3 subunit G	eif3g	32.843	8	8	8	35.8	40.969	0.0476474	1.12777		24.7725	24.8065	24.8778	24.5563	24.6403	24.7398
Q6DRD1		atp5o	22.482	8	8	8	46.4	55.902	0.00872494	1.18912		26.9094	26.9639	26.7981	26.6151	26.6299	26.6767
Q6DRD2;Q1LUG7;R4GEZ7		psmc6	44.224	15	15	15	45.2	53.407	0.00193846	1.12802		27.2079	27.2561	27.2688	27.0487	27.0999	27.0628
Q6DRD5;B0S613;B0S614		ufd1l	34.999	3	3	3	16.9	57.455	0.00265084	1.25647		23.5418	23.4753	23.5028	NaN	23.2112	23.1433
Q7ZUG1;Q6DRE6;Q5BKW5		rpl12	17.669	7	7	7	59.4	74.225	0.000496218	1.45969		27.4459	27.3207	27.4547	26.8898	26.8937	26.8008
Q6DRF3	Proteasome subunit beta type	psmb1	26.1	6	6	6	35	55.162	0.00595003	0.5871		26.0483	26.0996	26.1313	26.6717	27.1393	26.7732
Q6DRG4		polr2d	16.167	2	2	2	27	10.798	1	0.918815		23.3415	NaN	NaN	23.4929	23.419	23.479
Q6DRI1;A0A0R4IAQ1;E9QG06;F1R279;Z4YIU6;T1ECV8;F1QHS3;Q1LUA8	Eukaryotic translation initiation factor 3 subunit E-A	eif3ea	52.388	3	3	3	8.7	11.175	0.0437974	1.47821		24.4904	24.0909	24.4684	23.5135	24.0041	23.8406
Q6DRJ5;Q6NY70		epcam	34.276	4	3	3	13.5	5.8534	0.00014416	0.639648		23.4957	23.5401	23.5842	24.2402	24.2009	24.1128
Q6GMK8;F1QZ78;Q7SXP8	Mannose-1-phosphate guanyltransferase alpha-A	gmppaa	47.01	4	4	4	13.3	8.8976	0.346515	1.05048		22.8851	22.8613	22.9282	22.9342	22.8135	22.7138
Q6GML2;A0A0G2KZE8;E9QJJ4		prpsap1	39.139	6	6	4	25.5	15.313	0.915357	1.00566		25.1212	24.9217	25.1343	25.0481	25.0891	25.0156
Q6IMW6;F8W246;D6QX11		rps13	17.194	8	8	8	43.7	20.797	1.09636e-05	1.48302		27.3872	27.3991	27.4188	26.8065	26.8695	26.8235
Q6IMW7;Q804V8		pvalb4	11.581	11	10	10	67.9	138.29	0.000401592	1.52455		29.1825	29.0376	29.0526	28.5427	28.4688	28.436
Q6IQ64;Q800V7;Q5XJB2		tnnc1b;tnnc1a	18.436	2	2	2	18	10.642	1	#VALUE!		NaN	NaN	NaN	22.5133	22.4035	22.3749
U3JB43;Q6IQ71;F8W478;F8W402		cbx1b	14.403	3	3	3	54.3	13.115	0.00368863	0.65862		22.4544	22.6142	22.6698	23.2648	23.0321	23.2489
Q6IQ92;Q5XJU4;E7F5J9;A0A0R4IWZ1;E9QH70;Q8AW33;Q5PR62;A0A0R4IGX4;A0A0R4IBE8;F8W4N3;Q6DHL8;F6NPQ0;Q0P3Z4;F8W417		tnni1al	20.471	3	3	3	21.7	11.139	0.00446786	1.47221		23.8873	24.1697	24.1524	23.4941	23.4686	23.5728
Q6IQA7		hm13	40.263	2	2	2	8.2	12.999	0.72261	1.06585		22.7073	22.4591	22.2237	22.167	NaN	22.5756
Q6IQB1		rpl5b	34.054	7	7	4	25.3	24.493	0.00094955	1.41106		26.5185	26.3727	26.3955	25.8695	25.9886	25.9382
Q6IQC6;A7MCH6;A0A0R4IJB5;A0A0G2KPH1		psmd4a	40.124	7	5	5	29	53.371	0.023646	1.15082		25.313	25.4159	25.413	25.1853	25.2535	25.0952
Q6IQE0;A0A0R4IZB1	Poly(U)-binding-splicing factor PUF60-B	puf60b	55.419	7	7	6	25	27.213	0.000273547	1.63031		25.8809	25.7218	25.8838	25.0971	25.1713	25.1026
Q6IQE2;Q7ZV16		eef1b2	24.533	5	5	5	31.1	10.631	0.000451059	1.76672		27.4209	27.4975	27.3023	26.4886	26.6705	26.5985
Q6IQE5;Q7ZWC8;F1QF33;A0A0R4IG95	ATPase asna1	asna1	38.339	4	4	4	20.2	28.551	0.000413185	1.34414		25.4138	25.3163	25.4034	24.9068	24.9913	24.9554
Q6IQG3		fntb	46.424	2	2	2	5	3.1472	1	0.825537		21.9727	NaN	22.0931	22.3095	NaN	NaN
Q6IQI6		rpl11	20.376	2	2	2	12.9	9.1428	0.000155751	1.58899		26.2784	26.4217	26.3899	25.7365	25.6751	25.6742
Q6IQJ1		tomm22	14.785	4	4	4	49.3	37.347	0.292745	1.10195		24.3992	24.2096	24.3554	24.2078	23.9955	24.3407
Q6IQL7		ppid	41.281	14	14	14	64.4	67.586	0.00968771	1.15744		26.9047	27.0443	26.9795	26.7264	26.7979	26.7714
Q6IQM2	Cytochrome c	cyc	11.456	3	3	3	37.5	6.53	0.0893766	0.84754		23.706	23.8968	23.7978	24.1999	24.0339	23.8827
Q6IQP5		eno1a	47.059	19	15	1	55.1	162.95	3.3619e-05	0.676179		28.7818	28.7446	28.7349	29.3291	29.2731	29.3526
Q6IQQ0		rpl21	18.531	3	3	3	20	7.614	0.000810161	1.6013		25.26	25.5066	25.4039	24.6924	24.6866	24.7538
Q6IQS6	SUMO-activating enzyme subunit 1	sae1	39.076	8	8	8	31.6	62.984	0.0622989	1.10837		26.9731	27.0456	26.8935	26.7787	26.7909	26.8973
Q6TGU6;Q6IQT8;Q8AWW7	RuvB-like 1	ruvbl1	50.38	5	5	5	20.4	19.301	0.261169	0.863685		24.1481	23.7071	23.7266	24.0007	23.9957	24.2198
Q6IQU1;Q5TYY5		akr1b1	35.483	7	7	6	30.2	12.87	0.0579813	1.46862		24.5283	24.4764	24.7741	23.6728	24.1352	24.3074
Q6IQU2;F8W363;F8W389;F8W3H5		cryba2a	23.826	9	6	6	53.3	37.619	0.178632	1.07134		27.0369	27.1266	27	27.0009	26.859	27.0054
Q6IQV0;Q803N7;B0R0Q0;E9QHH7;E9QCX0;E9QIP1;Q91397		zgc:86598;csnk2a1	45.44	5	5	5	15.5	26.702	0.00362017	1.45325		25.9522	25.9078	26.1508	25.4443	25.5536	25.3951
Q90WT2;Q6IQV5;F8W3B2;E7FGQ8		gch2;gch1	27.025	2	2	2	11.7	5.203	0.945986	1.00524		22.6063	22.5466	22.8152	22.5203	22.738	22.6872
Q6IQX1;Q90ZE5;A0JMC2;A5D6S9;Q1JPZ0;Q503C6		myhz2	221.88	125	9	5	55	89.157	0.220012	1.04757		26.8061	26.8773	26.7956	26.7103	26.835	26.7326
Q6JAA4;Q4V985;Q1RM41;A1L216;Q5XJR2;K7DY15		ctcf	89.953	3	3	3	7.8	11.987	0.000864998	1.31736		23.741	23.7175	23.6853	23.2494	23.3091	23.3923
Q6NSM6;A0A0H2UKP3;F1Q8U6;A0A0H2UKX1		epb41l3b	94.224	4	4	4	8.8	13.123	0.120301	1.63238		23.7633	24.0151	24.3309	22.9932	23.6658	NaN
Q6NSN6	Serine/threonine-protein phosphatase	ppp1caa	37.361	5	2	1	18.4	8.7878	0.0469865	1.36516		24.1589	23.6385	23.9156	23.3588	23.5225	23.4846
Q6NUT5;Q1L9A1		hnrnpul1	89.049	8	5	5	13.6	47.099	0.0961548	1.16743		24.5165	24.3262	24.1803	24.1196	24.1753	24.0581
Q6NUT6;F1QML8;A0A0H2UKS3;R4GEN9;R4GEY4		akap8l	69.477	15	15	2	42.9	64.118	0.0235183	0.872731		25.5684	25.7071	25.6877	25.873	25.7839	25.8953
Q6NUV2		saga	44.061	4	4	3	13.5	9.0439	0.0856787	1.24164		23.8682	23.6991	23.7742	23.2508	23.4583	23.6957
Q6NUW4;H9GXR0;A0A0G2KXZ1		zgc:85829	28.608	5	5	5	26.5	13.854	0.0225916	0.733418		24.5434	24.3517	24.501	25.0768	24.9562	24.7051
Q7T2E8;Q6NUX8;Q0P3X9;A0A0G2L6T9;A2BDW5;Q6DHE8;Q7T399;B2GTI4;B0R1F6;Q52WZ0		rhoac;rhoaa;zgc:153713;rhoad	21.851	7	7	2	47.7	17.466	0.0778111	0.876037		25.4913	25.265	25.4513	25.6745	25.5651	25.5408
Q6NUZ3;F1QY96;F6NN54;R4GF20		syncrip	69.962	22	22	16	44.4	203.58	0.00126761	1.18922		29.4709	29.5279	29.4459	29.1934	29.248	29.2532
Q7ZVD2;Q6NV13;A0A0R4IR03		nudc	38.336	7	7	7	23.1	13.789	0.0139912	1.22058		24.7894	24.9402	24.9157	24.6618	24.6257	24.4951
Q7ZUJ7;Q6NV33;F1QI80;A8E541	Isocitrate dehydrogenase [NAD] subunit, mitochondrial	idh3a	39.986	8	8	8	24.9	26.645	0.618426	1.03188		26.3568	26.4776	26.3667	26.4463	26.2074	26.4116
Q7ZW37;Q6NV35		gclc	72.387	2	2	2	4.6	5.7555	1	1.58656		23.81	23.6946	23.7042	NaN	23.0704	NaN
Q6NV37;A0A0R4IDW2;Q803Q1;Q6IQP1		gyg1a	36.966	16	16	16	55	79.286	9.62523e-05	0.753083		27.7176	27.6749	27.7486	28.0929	28.1367	28.1388
Q6P6Y0;Q6NVC4;A0A0G2KWP7;Q7ZV41	Transaldolase	taldo1	37.89	11	11	11	43.6	136.2	0.994264	0.999598		26.5144	26.6444	26.4658	26.4428	26.555	26.6285
Q6NVI6		cct5	59.394	26	26	26	47.1	108.19	0.00723278	1.09984		28.715	28.7317	28.7096	28.5476	28.6334	28.5634
Q6NW47		zgc:85975	46.004	5	5	5	18.1	23.364	0.684428	0.974449		24.209	24.0614	23.9326	24.156	24.0512	24.1079
Q6NW62		khdrbs1b	39.055	7	6	6	20.2	18.574	0.00198317	1.26409		26.0066	26.0135	25.91	25.6195	25.703	25.5933
Q6NW90;Q8AYC4		tubb5	49.672	24	4	2	65.8	66.784	0.00146122	0.588098		25.8094	25.5453	25.6004	26.5176	26.4126	26.3224
Q6NWC1		vdac1	30.626	12	12	12	51.9	91.432	4.25521e-05	1.411		27.6241	27.6772	27.7035	27.1747	27.1885	27.1514
Q6NWC3;E9QDR0		rps2	30.29	13	13	13	46.8	33.819	0.000207151	1.49225		27.791	27.8779	27.9394	27.2829	27.277	27.316
Q6NWC6;Q1L8Q3;H0WFE8	Cleavage and polyadenylation specificity factor subunit 6	cpsf6	58.775	4	4	4	12.1	55.361	0.0185182	1.42639		25.1617	24.888	24.9802	24.6089	24.5996	24.2844
Q6PEI5;Q6NWD9;A0A0G2L906		twf1a	40.015	4	4	4	18.6	27.056	0.0799738	0.884146		24.0926	24.0927	23.9891	24.32	24.2858	24.1015
Q6NWH2		marcksl1b	20.979	14	14	12	76.8	323.31	0.002594	1.26343		29.7904	29.852	29.7935	29.4015	29.4621	29.5602
Q6NWI7		tmed10	24.441	3	3	3	21.5	29.104	0.142082	1.08933		24.223	24.4054	24.4279	24.2482	24.1902	24.2475
Q6NWJ4;A5WUY3	DnaJ homolog subfamily C member 2	dnajc2	71.598	3	3	3	7.4	3.9792	0.0012207	1.46117		22.0445	21.8576	21.8555	21.3938	21.3975	21.3249
Q6NWJ5;Q7ZVI6;A9JST4		tuba8l4	50.034	24	5	3	61.6	67.439	0.0405899	1.24844		29.3225	29.0546	29.0813	28.801	28.9581	28.739
Q7ZUR4;Q6NWK1		capza1a	32.712	8	6	6	42	31.709	0.0313089	1.0958		25.8038	25.703	25.7292	25.6672	25.592	25.5808
Q6NWK3;Q90Z38		ranbp1	24.626	8	8	8	44.5	107.38	0.722442	1.0358		27.4387	27.7026	27.8566	27.7218	27.5639	27.56
Q6NWK4;Q8JHH4;Q5PRB0;F1RDT4		atp6v1e1b	25.961	7	7	7	30.5	23.899	0.445242	0.949341		25.6106	25.6723	25.533	25.8195	25.546	25.6754
Q6NWK7;B8A518;Q8AWD6;A0A0R4IG84;A7MBS2		tuba1a;tuba1c	50.149	24	24	2	61.6	276.39	0.0390085	0.909713		31.9401	32.0015	31.9062	32.0485	32.1568	32.0521
Q6NWL6	Ubiquitin carboxyl-terminal hydrolase	uchl5	37.592	6	6	6	22.5	80.395	0.0157348	1.32412		26.0681	26.389	26.297	25.8794	25.783	25.8766
Q6NWL9;A0A0G2KFZ7;Q6P7E4		pdlim7	23.409	6	6	6	39.6	19.819	0.00861979	1.36003		25.924	25.9259	25.722	25.4891	25.2889	25.463
Q6NWX4;F1R1B3;B8A558;Q567C0;A4QP33;U3JA93;F1QSR1		ppp2r5d	69.867	5	4	4	10.5	7.6283	0.343453	1.18485		23.4086	23.4337	NaN	22.8673	23.2138	23.4482
Q7ZUS2;Q6NX06		nucb2b	51.126	3	2	2	9.3	5.4463	0.0213276	1.3939		22.8276	23.108	22.7236	22.4098	22.5133	22.2988
Q6NX10		slc25a4	32.688	8	3	3	24.2	5.6675	0.0571487	1.186		25.175	25.404	25.1485	24.9203	24.9914	25.0775
Q7ZVC6;Q6NX86		hmgb1a	23.681	4	4	3	21.5	8.4216	0.0226609	1.20388		24.0368	24.2884	24.1963	23.8944	23.8967	23.9274
Q6NX98		st13	39.861	6	6	6	18.5	23.584	0.927058	0.994858		26.5921	26.6644	26.6431	26.7307	26.6956	26.4955
Q6NXA1;F1QMG8		sgta	34.208	8	8	1	31.6	72.394	0.0309683	1.08306		26.0518	26.0482	26.0072	25.8809	25.9845	25.8966
Q6NXA5		pon2	39.596	5	3	3	14.6	4.6766	0.986848	0.998464		NaN	23.2814	23.0986	23.2687	NaN	23.1157
Q6NXC1;B5DDM9		rbm4.3	38.235	18	18	18	70.1	104.33	0.000549449	1.16367		28.4328	28.434	28.4839	28.2559	28.2303	28.2084
Q6P3G9;Q6NY22		erp44	46.986	7	7	7	24.8	48.263	0.00127603	0.558924		25.2856	25.5074	25.1912	26.1666	26.2453	26.0901
Q6NY24		plscr3b	34.599	1	1	1	6.4	3.3915	0.0685435	0.892084		22.4492	22.4399	22.3456	22.464	22.6555	22.6095
Q7ZVQ3;Q6NY25;A0A0G2KJA5		wdr1	66.511	19	19	19	43.7	164.46	0.504354	1.01743		28.2615	28.2554	28.2488	28.1989	28.2979	28.1941
Q6NY81		ehd1a	60.234	6	5	4	15.2	11.587	0.079378	1.18331		23.6959	23.9229	23.8584	23.5121	23.7403	23.4964
Q6NYE1		fgb	54.407	7	7	7	19.6	14.989	0.915444	0.993051		24.044	24.289	24.3256	24.2418	24.2093	24.2378
Q6NYE3		pgm2	67.473	6	6	6	14.4	14.689	0.526633	0.946182		24.5813	24.8198	24.8443	24.6737	24.8771	24.934
Q6NYG8;F1QUE6;F1QX36	Dihydropyrimidine dehydrogenase [NADP(+)]	dpyd;dpydb	111	9	9	9	12.5	20.855	0.00516184	1.24907		25.1879	25.0106	25.0654	24.7398	24.7457	24.8159
Q9DGL3;Q7ZVX2;Q6NYH5;Q5PNP7		atp1b1a	35.177	8	8	8	30.4	26.62	0.000569251	1.38331		27.298	27.3089	27.1663	26.7917	26.7706	26.8065
Q7ZUF4;Q6NYJ9;A0A0R4IC49;E9QC84;A5PMT0	AP complex subunit beta	ap2b1	105.64	11	11	7	13.5	24.191	0.000264081	1.40135		25.7964	25.7103	25.7547	25.3177	25.2738	25.2093
Q6NYL2		eif4ebp2	12.441	3	3	3	46.9	8.5945	3.37851e-05	1.54463		24.4452	24.515	24.4693	23.8935	23.837	23.8172
Q6NYN3;E7F6B5;A9JST0;Q6WGM7;Q6P293		ipo7	119.44	10	10	10	11.6	32.37	0.867286	0.976523		26.0101	25.4595	25.8927	25.6618	25.8134	25.9899
Q6NYP2;Q6W6P1		rbp5	14.614	3	3	3	29.1	8.0192	1	0.994469		NaN	23.8867	24.182	NaN	NaN	24.0423
Q6NYQ7;A7YYF6;E9QDE7		nnt	112.78	17	17	17	24.4	55.186	0.0110054	0.850477		26.936	26.8406	26.9785	27.0869	27.1866	27.1825
Q6NYR4;A0A0R4IVB0;A0A0R4IMF8;Q6TEQ5;Q7ZVJ1;Q90473;P79984;F1R9V3;Q1LY29;Q6PH56;B7ZV46;B0UXS6;B0UXR9;B0S610;A8WFS0;Q9IAC1;B0R046;A5PMG2;Q8UUJ8;Q1LY27;R4GEU2;A8E562;A0A0R4IJ78;F1QGH3	Heat shock cognate 71 kDa protein	hspa8;si:dkey-4p15.3	71.179	41	41	24	63.6	241.36	0.00225762	1.14443		31.5539	31.5599	31.4915	31.3055	31.357	31.3589
Q7ZUV8;Q6NYS4;E9QEY5		pebp1	20.762	3	3	3	20.9	13.859	0.289266	1.06625		24.5258	24.6618	24.6105	24.6162	24.5118	24.3924
Q6NYU8;Q7ZUJ9;F8W2Z3;F8W5P8;F8W446;F8W256		hnrnpaba	37.11	12	12	8	28.8	50.57	0.0580574	1.13038		30.1327	30.33	30.155	30.0049	30.0789	30.0034
Q6NYV1		psmd3	57.921	16	16	16	37.6	64.504	3.62081e-05	1.20982		27.7074	27.7289	27.6887	27.4386	27.4193	27.4427
Q6NYX8;A0A0G2L159	PITH domain-containing protein 1	pithd1	24.057	4	4	4	31.4	16.91	0.746808	0.939764		23.9336	23.3944	23.3091	23.6629	23.6078	NaN
Q6NZ06	Interleukin enhancer-binding factor 2 homolog	ilf2	42.852	10	10	10	40.1	63.629	0.0230009	0.890614		27.4038	27.3757	27.4002	27.6105	27.6015	27.469
Q6NZS0;Q6PHV5;Q90WI2;Q6DHB4;Q4VBJ2;F1QL16		cpa5;cpa1	47.199	6	5	5	12.3	15.147	0.0107513	1.34427		25.5757	25.6703	25.3823	25.0471	25.1081	25.1926
Q6NZS4;A0A0R4II58	tRNA-splicing ligase RtcB homolog	rtcb	55.338	5	5	5	14.3	9.9286	0.186455	1.22386		23.3847	NaN	23.5636	22.9422	23.3365	23.2694
Q7ZUM5;Q6NZU0		hspa4b	94.746	27	27	20	43.2	236.05	0.00122546	1.08527		27.9375	27.9572	27.9595	27.8304	27.813	27.8566
Q6NZV2;Q6PHK9		mcm4	94.523	7	7	7	13.7	36.403	0.13363	0.830764		25.1208	24.7973	24.7813	25.2123	24.9943	25.2954
Q6NZW3		cfl2	18.568	4	4	4	33.1	30.974	0.796984	0.982442		25.885	25.8032	25.9786	26.0191	25.9624	25.7621
Q6NZW7		dlst	48.64	9	9	1	24.7	48.562	0.0201694	1.24635		27.2373	27.2883	27.0946	27.0132	26.8324	26.8214
Q6NZZ1;Q7SY34;F1QP54		zgc:77938;zgc:63568	40.335	2	2	2	6.6	6.8325	0.149668	1.26035		24.2813	23.7658	23.6922	23.5442	23.6362	23.5574
Q7ZV29;Q6P003	Phosphoglycerate kinase	pgk1	44.69	17	17	1	55.9	174.65	0.000350949	0.836601		29.3156	29.3468	29.3127	29.5763	29.6197	29.5512
Q803B7;Q6P006;X1WEU8;B5DDE1;Q6NZZ8		chia.2	52.508	3	3	3	8.9	7.4681	1	#VALUE!		NaN	NaN	NaN	22.9814	23.2636	23.2005
Q6P025;I3ISK4		gnb3b	36.565	12	12	11	51.2	107.46	0.00256388	1.13102		27.3993	27.3354	27.3191	27.1898	27.1551	27.176
Q6P027		rlbp1b	35.469	10	10	6	38.1	46.787	0.00328477	0.853687		26.0057	26.1098	26.0622	26.321	26.2908	26.2506
Q6P043;F1QC70;A0A0R4IFC1;Q4KMC8	Fructose-bisphosphate aldolase	aldoab	39.525	24	10	10	55.8	80.077	0.0428454	0.889774		28.1384	27.9523	28.0103	28.177	28.1951	28.2344
Q6P0B3		scamp1	37.624	3	3	3	15.7	7.4188	0.653713	1.03303		23.5872	23.5427	23.5487	23.5205	23.3429	23.6746
Q6P0D4;Q6P6Y6;A0A0R4IUV0		vapa	27.445	3	3	3	15	7.902	0.013234	1.27161		23.4415	23.2697	23.337	22.9059	23.1253	22.977
Q6P0G2		zgc:77262	37.257	5	5	5	17.8	16.207	0.338135	1.0952		25.1363	25.0571	25.344	25.0426	25.1979	24.9032
Q6P0G6;A0AUS2;A4QN91;A0A0R4ITP1		myl1	20.932	19	19	14	85.3	211.55	0.000230778	0.713776		31.3053	31.3689	31.2807	31.8486	31.7515	31.8141
Q6P0H6	COP9 signalosome complex subunit 4	cops4	46.345	4	4	4	16.3	25.454	0.335107	0.934274		24.0495	23.9569	23.8746	23.9718	24.2057	23.9978
Q6P0I2	Proteasome subunit alpha type	psma8	28.1	9	9	9	41.4	34.332	0.0189622	1.34028		27.9086	27.8227	27.815	27.5194	27.5461	27.2132
Q6P0K4;F1R1P6		nansa	40.144	16	16	16	52.1	205.92	0.0102902	1.13841		27.9104	27.7997	27.9278	27.6988	27.7021	27.6759
Q6P0S2;A8E5I7		vdac3	30.084	10	10	1	48.8	165.05	0.000460892	1.25576		27.9624	27.9732	27.9027	27.5985	27.5923	27.6618
Q804G6;Q803A1;Q6P0V8;A9JTC0;A0A0R4IKN3;O57570	Annexin	anxa5b	35.057	15	15	15	53	78.549	0.000232942	0.688247		27.7689	27.7555	27.6456	28.2379	28.2974	28.2517
Q6P0W3;A5WW36		tpm3	32.89	28	10	0	66.2	117.82	0.0172616	1.18074		27.4531	27.5862	27.489	27.2568	27.1965	27.3559
Q6P105;A0A0R4IC33;Q90408	ELAV-like protein	elavl3	39.197	11	7	2	40.7	27.339	0.00146935	0.58906		24.7831	24.9011	24.8901	25.8002	25.506	25.5587
Q6P111;Q7SXR4;Q7SYM5;F1QIF2;A0A0R4IP42;F1Q8I5		lsm14aa	47.793	3	3	1	5.2	5.2418	0.117977	1.18612		23.0593	23.1289	23.0031	22.9355	22.5805	22.9366
Q6P113;Q7ZU48;A0A0G3F0D9		hnrnpa0l	31.687	10	10	10	37.1	183.88	0.00969501	0.786024		28.6032	28.4175	28.4846	28.7679	28.8352	28.9443
Q6P122;A0A0G2KXI9		dnm2b	96.196	7	3	3	10.6	6.0918	1	0.603434		22.3098	NaN	22.3049	23.0361	NaN	NaN
Q6PH46;Q6P123	T-complex protein 1 subunit delta	cct4	56.973	17	17	17	41.1	103.44	0.00140558	0.755921		27.8197	27.7412	27.7803	28.1904	28.1015	28.2604
Q6P1S3;Q1JPW4;Q7ZTU6;A3KQQ1		xpnpep1	69.429	6	6	6	16	20.052	0.0565226	1.19005		24.8166	24.8352	24.7305	24.5733	24.3765	24.6795
Q6P267		ubxn4	56.012	2	2	2	6	7.2657	1	#VALUE!		22.2922	22.2302	22.0293	NaN	NaN	NaN
Q6P271;Q9DEY2		atp1a3a	112.52	39	39	11	40.7	302.69	0.0503988	1.0994		30.3935	30.362	30.2343	30.2082	30.1924	30.1791
Q6P2A9		fubp1	66.726	20	20	18	40.7	91.629	0.0185701	1.14838		28.124	28.2794	28.1526	28.0271	27.962	27.9682
Q6P2B0		vapb	27.405	5	5	5	22.6	11.726	0.00740885	1.42205		24.3648	24.0337	24.2788	23.6849	23.7131	23.7554
Q6P2M0		rpl27a	16.579	4	4	4	29.7	14.547	0.0187491	1.45708		25.9008	26.3671	26.0989	25.6193	25.6271	25.4913
Q6P2T0	Trimeric intracellular cation channel type A	tmem38a	32.95	4	4	4	14.6	8.7241	1	1.23106		NaN	24.8856	NaN	NaN	24.7237	24.4477
Q6P2T5		arpc2	34.467	8	8	8	25.8	14.102	0.56445	0.976394		25.4648	25.5947	25.5741	25.6502	25.5628	25.524
Q6P2U8;Q803I7	Phosphoserine aminotransferase	psat1	40.41	3	3	3	7.4	6.4624	0.918479	1.00304		24.3752	24.4334	24.3242	24.3274	24.3795	24.4127
Q7ZU12;Q6P3G1;Q90ZT2;F1RBQ0;F1Q8N4		cp	124.56	12	12	12	13.4	41.141	0.00338859	1.36943		25.8333	25.9921	25.9559	25.5345	25.3643	25.5219
Q6P3G5;Q1LYD7;Q803X5		ampd1	82.936	12	12	12	19.9	36.79	0.000229608	1.7435		26.7468	26.6835	26.62	25.8101	25.8511	25.9831
Q8UVZ4;Q6PH48;Q6P3G7;Q9DG82;B8JI17;F1QMF5;E7FCT1;A0A140LGJ7		psap	57.431	4	4	4	12.7	30.752	0.000229705	1.32016		26.3211	26.253	26.2736	25.9258	25.8406	25.8792
Q803G1;Q6P3H9		slc3a2b	55.983	3	3	3	8.5	9.8227	0.132701	1.10475		22.9257	23.0465	22.9473	22.9328	22.705	22.8506
Q6P3J5;Q7ZVM3;Q6PC00;Q1LXS9;Q1LYG6;F1RBB9		eef2b	95.497	44	44	19	52.6	282.14	0.00249933	0.893824		31.21	31.1968	31.2597	31.373	31.4127	31.3666
Q6P3L0;F1Q781	Major vault protein	mvp	96.528	24	24	3	34	156.41	0.00545259	1.05688		27.7205	27.7261	27.6878	27.6163	27.6453	27.6333
Q6P3L3;Q7SZD3		hspa5	71.99	32	30	30	50.5	250.25	0.0119648	1.06484		30.2404	30.2299	30.177	30.1146	30.1377	30.123
Q803T3;Q6P3L9		glud1b	59.961	21	21	11	47	95.863	0.000178745	1.53268		28.4615	28.3179	28.3498	27.7816	27.7671	27.7324
Q6P5J7		clica	27.172	2	2	2	13.8	2.7873	1	#VALUE!		NaN	NaN	NaN	22.8399	22.7229	22.7764
Q7ZUG3;Q6P5K3;Q9PV90;F8W4I2	60S acidic ribosomal protein P0	rplp0	34.395	8	8	8	38.6	45.21	0.00692689	1.39575		26.6992	26.8213	26.9319	26.3706	26.4296	26.2091
Q6P5K5;Q6Q414;A0A0R4IVH8;E9QHS9		rplp1	11.469	5	4	4	68.1	191.45	0.00109948	1.32777		27.3535	27.2093	27.348	26.9185	26.8812	26.884
Q6P5L3	60S ribosomal protein L19	rpl19	23.453	4	4	4	17.9	32.159	0.00133431	1.71249		25.7948	25.8726	25.9513	24.9919	25.031	25.2675
Q6P5L8;X1WFF1	Hydroxysteroid dehydrogenase-like protein 2	hsdl2	44.42	11	11	11	35.7	28.295	0.360712	0.954859		25.7881	25.7171	25.5936	25.8269	25.7449	25.7269
Q6P5M3;A3KQ06		rps9	22.466	9	9	9	30.9	12.997	0.00238907	1.28689		27.2041	27.0717	27.1658	26.7318	26.8522	26.7659
Q6TGT0;Q6P5M9;A0A0R4IXL7		tubb4b	49.785	28	28	0	73.3	323.31	0.00265003	0.836931		31.7916	31.6934	31.7473	31.9755	32.0533	31.9741
Q6TNP4;Q6PC95;Q6P5N0		tuba8l2	50.132	19	2	2	51.4	54.097	0.00285308	0.743614		24.0252	24.0665	23.8624	24.4455	24.3755	24.4153
Q6P6E0;Q6PBQ7		atp5l	11.315	2	2	2	22.3	3.658	0.00314996	1.28647		25.4277	25.4356	25.4461	25.0822	25.1669	24.9701
Q6P6E4;A0A0R4IJC4		lsm4	15.71	2	2	2	19.6	15.396	1	#VALUE!		NaN	NaN	NaN	23.9767	24.1896	23.7483
Q6P6E7		rps20	13.289	4	4	4	28.6	23.904	0.0210625	1.20612		25.7334	25.8072	25.6424	25.3647	25.4499	25.5573
Q6P6F0		rps17	15.428	3	1	1	32.1	3.4865	0.953956	0.990938		22.9646	22.4822	22.5369	22.4246	22.9424	22.6561
Q6P937;E9QDE6		clta	26.312	8	1	1	28.1	19.963	1	#VALUE!		24.2517	24.3006	24.2535	NaN	NaN	NaN
Q6P967		gnao1b	39.956	4	3	3	15	8.0521	0.944399	0.992165		23.2683	23.3928	23.6001	23.4699	23.615	23.2104
Q6P972		tuba2	50.036	20	6	5	55	88.217	0.00167725	0.699316		26.6865	26.6259	26.5203	27.1107	27.2179	27.0521
Q6P980;Q2TV65	Superoxide dismutase	sod2	25.008	2	2	2	12.5	4.7602	1	#VALUE!		25.1881	25.262	25.1253	NaN	NaN	NaN
Q6P981;Q9W6A9;Q9PWN2;Q6NW86	Opsin-1, short-wave-sensitive 1	opn1sw1	37.254	9	9	9	28	125.33	0.0113459	1.1897		28.5274	28.6224	28.4543	28.2495	28.3408	28.262
Q6PBH4		dynll1	10.36	4	4	1	62.9	46.141	0.0467242	0.711031		23.8062	23.8614	23.6318	23.9454	24.3705	24.4595
Q6PBI0;F8W590	Succinyl-CoA ligase subunit beta	sucla2	50.03	14	14	14	40.8	106.06	0.65992	1.01725		27.5104	27.6699	27.5499	27.5785	27.5649	27.5127
Q6PBJ8	Peptidyl-prolyl cis-trans isomerase	fkbp1aa	11.685	6	6	4	58.3	31.589	0.459807	1.04471		28.7792	28.9595	28.7803	28.8069	28.8416	28.6812
Q6PBJ9		rplp2	11.712	5	5	5	61.7	49.808	0.519461	1.03978		26.6043	26.4503	26.6319	26.5459	26.577	26.3946
X1WC82;Q6PBK3	40S ribosomal protein S28	rps28	6.1791	2	2	2	39.6	5.0134	1	0.532165		23.791	NaN	NaN	NaN	24.7414	24.6608
Q6PBK9;Q5TZD2		prdx6	25.009	13	13	13	60.4	52.318	0.755805	0.98305		27.5767	27.5206	27.7607	27.6649	27.6148	27.6523
Q6PBM1	Glutaredoxin-related protein 5, mitochondrial	glrx5	17.377	3	3	3	19.4	6.2397	1	#VALUE!		22.5302	22.6738	22.7429	NaN	NaN	NaN
Q6PBP1;F6NSY7;F8W442		gnao1a	39.976	6	5	4	27.4	39.997	0.035619	0.760143		25.5207	25.9066	25.8636	26.2246	26.1065	26.1467
Q6PBR5;Q9IAC5		atp6v1g1	13.323	6	6	6	67.8	136.77	0.742854	1.01867		26.3164	26.516	26.4581	26.4757	26.4204	26.3143
Q6PBS8;A0A0R4IYS8		chchd2	17.713	2	2	2	19.6	5.3627	0.0195221	1.65065		23.148	23.2731	23.5233	22.8844	22.3489	22.542
Q6PBU0;A0A0R4IFR2	Protein FAM136A	fam136a	15.544	4	4	4	53.6	16.327	0.273913	0.899171		24.4055	24.1218	24.1754	24.422	24.5129	24.2277
Q6PBW3		rps14	16.245	4	4	4	17.9	10.037	0.550547	1.09022		25.6348	25.5683	25.4108	25.217	25.2512	25.7719
Q6PBW5	Retinoid isomerohydrolase	rpe65a	60.789	14	14	14	30.5	90.652	0.776699	1.01626		26.3609	26.2632	26.4863	26.3047	26.4296	26.3064
Q6PBW6;Q8JHH0;A8E556;A0A0G2KUJ0		cct2	57.761	25	25	22	54.8	178.41	0.0147565	1.07239		28.9506	28.9442	28.9033	28.8024	28.8689	28.8244
Q6PBW7;E9QHH0		rps19	15.941	7	7	7	43.2	17.032	0.000447346	1.6303		26.8696	26.847	26.8231	26.2541	26.1417	26.0285
Q6PBW8;I3ISH4;F1QWM6;B0JZK8		lypla2	25.067	3	3	3	17.7	11.531	1	#VALUE!		NaN	NaN	NaN	24.1147	23.8334	24.1346
Q6PBX1;A0A0G2KNY9		pin1	17.706	6	6	6	61	50.578	0.00976785	1.12848		25.9789	26.0345	26.0553	25.811	25.9077	25.8269
Q6PBX2		sar1b	22.228	2	2	2	17.2	7.9164	0.0132434	0.533981		22.8534	22.9061	22.8003	23.5673	23.5278	24.1802
Q6PBX5	1,2-dihydroxy-3-keto-5-methylthiopentene dioxygenase	adi1	21.423	6	6	6	43.1	15.825	0.141141	1.04141		24.0262	24.0321	24.0373	24.0367	23.9471	23.9363
Q6PBX8		ndufv2	26.595	2	2	2	13.1	13.584	0.931715	0.993504		23.8067	23.6906	23.964	23.8831	23.6987	23.9078
Q6PBX9	Receptor expression-enhancing protein	reep5	21.407	2	2	2	9.5	4.6941	0.61783	1.07274		23.7328	23.7548	23.316	23.3116	23.7277	23.4605
Q6PBY1	40S ribosomal protein S3a	rps3a	30.199	9	9	9	38.2	63.674	0.00829792	1.59499		27.6425	27.7947	27.3376	26.9504	26.954	26.8497
Q6PBY8		skp1	18.69	6	6	6	53.4	23.773	0.0104492	1.22073		25.8968	26.0904	25.9527	25.6432	25.7339	25.6996
Q6PBZ1;Q0P474		rpl7a	30.01	9	9	9	35.3	29.63	0.00471862	1.46449		26.7718	26.9451	26.6763	26.1775	26.2057	26.3588
Q6PC13;A0A0R4IPS0;F1R9C6;Q6DI14		phb2a;phb2b	33.357	5	5	5	17.9	9.287	0.257897	1.16537		23.7927	23.9755	23.8383	23.3321	23.8219	23.7902
Q6PC14	60S ribosomal protein L23	rpl23	14.881	6	6	6	45.7	35.304	0.000295674	1.50697		27.3758	27.3807	27.5215	26.8417	26.8565	26.8049
Q6PC38		rcv1	22.618	8	8	8	44.6	125.1	0.666316	1.01585		27.187	27.2737	27.3304	27.2514	27.1927	27.2789
Q6PC44		calb2a	31.125	11	7	7	35.4	19.653	0.923733	0.996511		25.7416	25.8285	25.8764	25.7609	25.8522	25.8487
Q6PC49;A0A0R4II13;A0A0R4IC72		ndufa13	17.091	2	2	2	16.7	11.474	0.017228	1.16336		23.4068	23.5799	23.4581	23.3012	23.2621	23.2266
Q6PC53;Q6TNR6	Peptidyl-prolyl cis-trans isomerase	ppiab	17.489	7	7	6	54.9	64.684	0.000428994	1.20529		30.5841	30.5239	30.542	30.3147	30.272	30.2552
Q6PC54	Synaptosomal-associated protein 25-B	snap25b	22.693	9	9	5	60.1	40.021	0.330641	0.952142		25.9564	26.0263	26.0404	26.0417	26.1929	26.0007
Q8QHA7;Q6PC68;A0A0R4ITB1		atp6v1ba	55.915	15	15	6	45.8	89.507	0.000441855	0.720197		26.8197	26.7445	26.6759	27.2018	27.2068	27.2521
Q6PC69;E9QFD9	60S ribosomal protein L10a	rpl10a	24.622	5	5	5	19.9	31.384	0.00064571	1.63443		26.9653	26.8787	26.7646	26.2475	26.1376	26.0971
Q6PC77		atp5h	18.258	7	7	7	55.3	27.347	0.693105	1.01163		27.1322	27.0856	27.2021	27.1207	27.159	27.0901
Q6PC80;Q8JHH3;Q0P475		rps5;zgc:153322	22.872	9	9	9	43.6	20.796	0.00679969	1.67528		26.7677	26.898	26.5499	25.79	26.0684	26.124
Q6PC82;Q6P102		ywhabl	27.935	15	10	10	64.9	154.93	0.00187375	0.847658		29.2262	29.2158	29.2186	29.3937	29.4873	29.4949
Q6PC89		eno1b	47.303	7	3	3	29.3	11.91	1	#VALUE!		NaN	NaN	NaN	23.1994	23.3547	23.3373
Q6PC90	40S ribosomal protein S12	rps12	14.466	5	5	5	45.5	24.178	9.45732e-05	1.49258		27.0668	26.9892	26.9663	26.4078	26.4705	26.4107
Q6PCR4		ranbp3b	56.247	4	4	4	11.8	17.677	0.129825	1.08595		23.8442	23.9187	23.7837	23.6391	23.7443	23.8064
Q6PD83;A0A0R4IMX3;Q803N9	Basic leucine zipper and W2 domain-containing protein 1-A	bzw1a	48.075	3	3	3	10.3	7.3332	0.0798708	0.922994		23.3734	23.3255	NaN	NaN	23.4903	23.4399
Q6PD99		marcksl1a	22.093	14	12	12	78.4	240.1	0.00291985	1.32468		27.4184	27.4212	27.4406	27.0956	27.0701	26.8976
Q6PE34		zgc:65894	49.634	23	6	5	69.6	57.057	0.00571025	0.750734		25.0957	25.1137	25.3286	25.622	25.5927	25.5642
Q802D0;Q6PFN2;F1QTY6		apeh	81.403	2	2	2	4.9	17.676	1	1.31069		23.8771	23.3464	NaN	NaN	NaN	23.2214
Q6PFS4		immt	83.199	11	11	11	23	92.508	0.07711	0.787607		25.1821	25.3954	24.9356	25.4173	25.5064	25.6227
Q6PFS7	Ubiquitin-like-conjugating enzyme ATG3	atg3	35.699	3	3	3	12.3	8.5178	0.498612	1.07097		24.3665	24.0138	24.3605	24.2753	24.0705	24.0982
Q6PFS8		eif4ebp1	12.904	3	3	3	33.3	5.2395	0.395805	1.11717		22.8665	22.5425	22.7919	22.4386	NaN	22.709
Q6PFT1		fbp1a	36.735	5	3	3	20.5	6.2322	1	1.01967		NaN	NaN	22.4871	22.4075	22.4722	22.4971
Q6PFT7		cotl1	15.904	11	11	11	64.1	46.864	0.834597	1.0081		28.5447	28.6015	28.5543	28.4672	28.6373	28.5612
Q6PFU1	Tetraspanin	cd81a	26.198	7	7	1	33.9	29.641	0.0373662	0.852273		27.5681	27.5441	27.472	27.6248	27.8574	27.7938
Q6PFU4;Q6TH34		cdc42	21.271	4	3	2	24.1	17.451	0.0388602	0.882494		22.7479	22.5776	22.5878	22.7799	22.8579	22.8166
Q6PFU7;F1R454		ca2	28.917	4	4	4	18.1	8.3849	0.468531	1.0421		24.5296	24.3517	24.5876	24.4702	24.4268	24.3934
Q6PGV1;A8E560;F1Q4U4	V-type proton ATPase subunit d 1	atp6v0d1	40.19	8	8	8	24.3	30.987	0.122051	1.11158		25.3454	25.5398	25.3904	25.2318	25.3745	25.2114
Q6PGX4		hsc70	70.945	18	2	2	28.7	7.6689	0.487415	0.909646		NaN	22.5654	22.1383	22.5541	22.5268	22.3845
Q6PH75;E9QDX8		ctsba	36.329	8	8	4	34.5	62.065	0.00393006	0.707873		26.753	26.6115	26.8883	27.2888	27.2523	27.207
Q6PHD8;E9QCR3		pa2g4b	43.475	4	4	4	14.5	13.327	0.000986101	1.71167		23.9375	24.0984	24.2126	23.2438	23.3842	23.2943
Q6PHF1		carhsp1	16.521	3	3	3	41.3	26.06	0.00944803	0.734222		24.4073	24.4001	24.2213	24.853	24.8703	24.6424
Q6PHI8;Q7T2Q9;B2GRK9		tktb	67.838	21	21	21	45	186.49	0.330197	0.979898		29.0744	29.1564	29.1037	29.127	29.1326	29.1628
Q6PHJ3;A0A0R4ILY1;A0A0R4IGG9;A0A0R4ITW7	Carboxypeptidase	ctsa	53.023	3	3	3	7.2	6.8797	0.16125	0.907091		22.9594	23.1854	23.1045	23.2648	23.1272	23.2792
Q6PHJ8		myl12.1	19.845	3	3	1	22.1	23.142	0.428697	1.03918		25.0231	24.9743	25.0926	25.0088	24.8708	25.0441
Q6PHK7;A0A0R4IFL5;A0A0G2KH95		psmd2	99.478	24	24	24	38.1	123.56	0.0352335	0.932876		27.6721	27.6368	27.7021	27.822	27.7504	27.7393
Q6PHU9		phgdh	55.397	11	11	2	29.4	50.406	0.171255	1.18866		26.9143	26.9096	26.5069	26.6109	26.4001	26.5719
Q6PUQ3;Q8JGM2;Q4V9L1;F1R4C3;A0A0G2KCA1;F1QEB3;A0A0R4IPU5;F1QKV8;A2VD47		actr3	47.394	15	15	15	44.3	141.84	0.00389018	1.1176		27.5914	27.5957	27.5338	27.4055	27.4472	27.387
Q7ZVY9;Q6PUQ6;F1QEW3;F1QM03	Importin subunit alpha	kpna4	57.827	6	6	4	17.7	50.615	0.438016	0.90984		24.9106	24.4874	24.4628	24.8223	24.8167	24.6306
Q6Q415	60S ribosomal protein L36	rpl36	12.179	2	2	2	18.1	3.7847	0.7216	0.979939		NaN	24.5783	24.6345	NaN	24.57	24.7012
Z4YIG5;Q6TEN1;Q6IQP4;A0A0J9YJ23;E7FBI4	Ras-related protein Rap-1b	rap1b;rap1aa;rap1ab	20.803	5	5	5	26.6	13.247	0.121468	1.07087		25.1152	25.2038	25.1728	25.0401	25.0062	25.1493
Q6TEN8;Q803P9;F1QJA1;F1Q6W6;E7F049;F1R9S8		ktn1	139.26	8	8	8	7.7	16.801	0.056098	1.28787		24.1559	23.9758	24.3721	23.8295	23.6618	23.9176
Q802Y6;Q6TGS5;A0A0R4IXS8		tuba4l	50.267	19	4	4	49.2	16.435	0.0482698	1.18531		25.8222	25.6447	25.7564	25.6167	25.4973	25.3735
Q7ZVM6;Q6TGT2		tia1l	38.027	3	3	2	12	14.829	0.00724223	1.20473		24.7738	24.6608	24.7941	24.4212	24.5359	24.4654
Q7ZU69;Q6TGV4;A8WGP1;C5IG48		psmd13	43.135	17	17	17	47.1	41.294	0.0299349	1.11621		27.3665	27.3457	27.2751	27.2466	27.1155	27.1493
Q6TGV6;E9QIF2	Proteasome subunit alpha type	psma5	26.407	8	8	4	44	67.44	0.00154462	0.54909		27.0321	27.1156	27.3167	28.0967	28.0916	27.8709
Q6TGZ7;Q4V974		hn1b	15.957	5	5	5	52	19.883	0.00720236	0.766993		24.2348	24.125	24.1892	24.6122	24.4305	24.6544
Q6TH07;Q7ZWG3;Q98TZ5		flot1b	47.208	18	18	14	54.6	80.673	0.789103	0.98588		27.2641	27.4112	27.2604	27.4134	27.3479	27.236
Q6TH14;Q3B7R7		eno3	47.472	25	25	1	62.6	323.31	5.2792e-06	0.769175		30.1487	30.1675	30.1541	30.5159	30.54	30.5502
Z4YIM6;Q6TH15;I3ITC9	Eukaryotic translation initiation factor 3 subunit D	eif3d	63.89	3	3	3	8.4	10.804	1	1.4492		24.024	24.1501	23.9592	NaN	23.5092	NaN
Q6XMI4;Q6TH20		drg2	40.895	3	3	3	9.6	3.9123	0.0104531	1.38503		NaN	21.6052	21.6172	21.1894	21.0933	NaN
Q6TH22	Protein DDI1 homolog 2	ddi2	45.596	7	7	7	19.7	15.658	0.0207771	0.824914		25.1827	25.2459	25.2167	25.638	25.4269	25.4135
Q6TH32		cfl1	18.77	10	10	10	58.8	187.52	0.0334973	0.738687		28.9285	29.295	29.374	29.6276	29.6331	29.6476
Q6TH48;F1QZU7;Q32PU9;A0A0G2KZR6		aldh2.2	56.549	17	5	0	48.6	83.388	0.677494	1.01927		26.9902	26.8336	26.9676	26.9199	26.9575	26.8315
Q6TLD7;Q7ZVQ9;B0V156;F1R6Z6;Q6IQF8	Peptidyl-prolyl cis-trans isomerase	ppih	19.341	2	2	2	13	4.1023	1	#VALUE!		NaN	NaN	NaN	22.7658	23.1736	23.0256
Q6TLF6	Regucalcin	rgn	32.809	4	4	4	18.3	11.002	0.613757	1.07185		24.0549	24.0552	23.605	23.595	23.9004	23.9193
Q6TLG8;Q7ZVD9;A0A0R4IIU8		rps3	26.878	11	11	11	48.6	23.772	0.00196738	1.56351		27.7407	27.9175	27.864	27.1412	27.1068	27.3398
Q6TNP9;Q6NWI0		tuba8l	50.034	20	9	5	61	64.785	0.612103	1.02485		27.75	27.6736	27.6599	27.7141	27.7201	27.543
Q6TNR8;Q502S9;Q803T9;F1Q883	6-phosphogluconate dehydrogenase, decarboxylating	pgd	53.242	7	7	7	19	31.318	0.00478421	1.25703		26.5297	26.7286	26.6047	26.2946	26.2804	26.2979
Q6TNS5;E9QG86;Q1JPY2;Q5U3D1;Q3B730;E9QF73;E9QCD6;E9QIL0		MLC3SM;zgc:153867	16.937	11	8	4	84.1	53.79	0.0975247	0.944049		27.2865	27.3022	27.4087	27.4138	27.4102	27.4225
Q6TNT8		gnai2a	40.836	5	3	3	19.2	11.848	0.0511688	0.744352		23.2257	23.7112	23.4754	23.9968	23.7739	23.9194
Q6TNT9;Q7ZVL9		gdi2	50.586	20	20	18	58	298.48	0.28595	1.03815		28.9695	29.0626	29.028	28.9181	29.0329	28.947
Q803L1;Q6TNU6	Dihydrolipoyl dehydrogenase	dldh	53.56	10	10	10	29.6	79.387	0.0780131	1.10434		27.064	27.2193	27.061	26.9101	26.9952	27.0095
Q6VN46;H0WE38	Myoglobin	mb	15.583	6	6	6	45.6	22.986	0.743079	0.984259		26.6079	26.7473	26.7851	26.7425	26.7965	26.6699
Q6YBS2;A7E2H8;B8JMD0	Adenylyl cyclase-associated protein	cap1	49.396	26	26	25	57.5	230.54	0.142139	1.0272		29.1478	29.2185	29.1724	29.1494	29.1336	29.1396
Q6YLH7	Caveolin	cav3	17.26	3	3	3	27.3	7.6189	0.00689764	1.3917		24.451	24.4759	24.5523	23.9353	23.9213	24.1921
Q6YLH8;Q6YLH9	Caveolin	cav1	16.84	2	2	2	12.2	3.1971	1	1.06883		NaN	NaN	22.5515	NaN	22.474	22.4369
Q6ZM62	Actin-related protein 2/3 complex subunit 3	arpc3	20.456	4	4	4	23.6	8.9369	0.0680827	0.885455		25.532	25.4507	25.3433	25.6601	25.6648	25.5277
Q7T2P7;Q7M569	Glutamine synthetase	glula	41.612	8	8	5	29.4	36.588	0.00413103	0.746588		25.7733	25.8026	25.8783	26.3596	26.1397	26.2198
Q7SX92	Beta-synuclein	sncb	13.341	10	10	10	55.9	72.514	0.00398299	1.22278		27.7761	27.8893	27.8229	27.468	27.5664	27.5833
Q7SX94		pfdn6	14.49	3	3	3	38.1	4.5223	0.0225478	0.656822		23.6181	NaN	23.4488	23.9586	24.2881	24.173
Q7SX99;A0A0G2KPY8	Fumarate hydratase, mitochondrial	fh	54.86	17	17	1	47.9	241.08	0.113456	0.907693		27.4038	27.4727	27.4901	27.5435	27.7224	27.5198
Q7SXA1		rpl26	17.341	2	2	2	10.3	2.3428	1	0.531436		26.0079	22.8485	NaN	NaN	NaN	25.3402
Q7SXA3;Q7ZU62;B0R193;Q3B7P7;Q6TLG3;F1Q8K7;B3DLH2;B0R189;Q7ZU63;F1QHN6;A0JPF1;A0A0N4SUD2;Q6IS68		rps27a;ubb;uba52;si:ch211-202a12.4;ubc	17.999	5	5	5	37.8	40.849	0.00780031	1.33789		27.2367	27.5296	27.3613	26.9544	26.9642	26.949
Q7SXF2;A8KBS3	Ubiquitin-like protein 5	ubl5;LOC100150317	8.5869	4	4	4	41.1	7.39	0.0887571	1.13186		23.8345	24.0486	23.8404	23.7648	23.7687	23.6539
Q7SXL4;Q9PTF4;A0A0R4IQ82	Nucleoside diphosphate kinase	nme2b.2	17.123	11	11	9	77.1	57.191	3.7956e-06	1.26308		31.1912	31.217	31.1927	30.8706	30.8645	30.855
Q7SXM1		cox6b2	10.087	3	3	3	40.7	9.354	0.000886722	1.77923		24.5142	24.8158	24.6196	23.8512	23.8474	23.7572
Q7SXN2;F1QC42		hnrpdl	33.253	9	9	8	37.8	57.771	0.00462111	0.798383		27.0542	27.0054	26.9191	27.3985	27.2673	27.2874
Q7SY35;F1RDZ1		rab11al	24.118	7	3	3	34.3	5.3311	1	1.30014		23.1314	23.2273	23.0992	NaN	NaN	22.774
Q7SYB8;A0A0R4IT49;Q5RGX8		gys1;gys2	80.472	5	5	5	7.1	3.9915	0.0228772	1.78922		23.9649	24.2256	23.7139	23.0786	NaN	23.179
Q7SYD0		cbr1	29.947	4	3	3	20.7	19.404	0.0142805	1.28826		25.1442	24.9677	25.0778	24.8231	24.5755	24.6947
Q7SYD5;E9QF97;F1R5G5	Protein transport protein Sec31A	sec31a	135.71	3	3	3	3.6	9.9129	0.00275765	1.51164		23.6571	23.9252	23.6597	23.1806	23.1217	23.1514
Q7SYE2;H9GX78;F1RAJ3		actn4	103.78	41	41	26	48.2	261.49	0.000264249	1.31252		29.2212	29.2068	29.2551	28.7936	28.8215	28.891
Q7SYH6;Q6PHI7		pah	51.367	7	7	7	17.6	15.338	0.0100535	1.36815		25.0678	25.0478	24.8828	24.6442	24.6068	24.3907
Q7SYK7	Aspartate aminotransferase	got2a	47.586	13	8	8	30.8	18.124	0.0226145	1.09082		25.9932	26.017	25.9723	25.9219	25.8738	25.8105
Q7SYN0		rangap1b	62.276	3	3	1	6.6	8.8446	0.814914	1.03672		NaN	23.706	23.8685	24.024	23.6653	23.5164
Q7SZP2	UPF0690 protein C1orf52 homolog	zgc:65873	24.281	2	2	2	15.9	6.4458	1	1.08002		22.2772	NaN	NaN	NaN	22.1806	22.1516
Q7SZQ6;A0A0R4IB45;E9QBP0		arhgdig	23.408	5	5	5	44.6	32.159	0.0536646	1.17978		25.7405	25.8158	25.9462	25.5992	25.4824	25.7054
Q7SZR5;A7MCK6	Small ubiquitin-related modifier 1;Small ubiquitin-related modifier	sumo1	11.396	2	2	2	20	3.8451	1	1.40618		23.3744	23.3604	NaN	NaN	NaN	22.8756
Q7SZR9		wdr77	35.084	3	3	3	13.2	11.798	1	2.116		NaN	24.0388	24.1029	NaN	NaN	22.9895
Q7SZZ5		vamp2	12.128	5	1	1	57.3	5.6246	0.0224235	1.08916		23.5546	23.6135	23.6102	23.4882	NaN	23.4509
Q7SZZ6		and3	33.124	2	2	2	11.9	5.9367	0.0668342	0.88217		24.1716	24.1125	24.0261	24.3297	24.2388	NaN
Q7T1B0		hbbe2	16.533	6	5	5	43.5	44.163	0.00291035	1.09613		27.4727	27.4225	27.4609	27.3002	27.3127	27.346
Q7T1D8		phb	29.685	7	7	7	29.5	17.607	0.0243673	1.12624		25.7765	25.7782	25.6685	25.6033	25.6007	25.5047
Q7T1D9;Q7ZZ04		echs1	31.035	5	5	5	27.3	32.108	0.000161099	1.31792		25.2548	25.1818	25.2104	24.8202	24.8499	24.7821
Q7T1J9		rps10	18.885	4	4	4	28.9	6.8714	0.0710442	1.16607		23.7664	23.8566	23.874	23.4605	23.7526	23.619
Q7T1K0;E9QHB7		rpl17	21.428	5	5	5	32.1	20.153	0.00140735	1.61868		26.4318	26.2678	26.1607	25.5455	25.5595	25.6709
Q7T2A5	Eukaryotic translation initiation factor 3 subunit L	eif3l	67.992	11	11	11	21	31.645	0.00346876	1.46355		25.5472	25.3915	25.2442	24.8631	24.8567	24.8147
Q7T2A8	SH3 domain-binding glutamic acid-rich-like protein	sh3bgrl	12.921	2	2	2	25.2	5.3911	0.00356473	1.17399		23.6661	23.737	23.7567	23.5233	23.4382	23.5041
Q7T2B9	Myotrophin	mtpn	12.748	3	3	3	30.5	27.408	0.015234	1.3917		26.4165	26.2523	26.6333	25.9068	26.035	25.9296
Q7T2C6;Q6GQM5		rab7;zgc:91909	23.553	8	2	2	42	8.1239	1	0.520821		23.4996	23.26	NaN	NaN	24.3209	NaN
Q7T2E1		sec13	35.233	8	8	8	45.6	86.117	0.0606723	1.14484		25.9793	25.7326	25.9069	25.6681	25.7122	25.653
Q7T2F5		napab	33.243	6	4	4	26.4	18.619	1	#VALUE!		NaN	NaN	NaN	23.4664	23.3819	23.4198
Q7T2J4;Q90Y38;Q6P0S5;Q4QRI0		adh8b	40.824	11	11	11	27.4	53.545	0.0320872	1.13257		27.8291	27.6699	27.7123	27.6147	27.5351	27.5226
Q7T2P2;Q8JHI7	T-complex protein 1 subunit gamma	cct3	60.282	30	30	30	59.3	186.44	0.0294363	1.08726		28.5628	28.6372	28.5376	28.4663	28.4194	28.4898
Q7T303;Q502K8;Q32PU2;B8A668	Calponin	cnn3a;cnn3b	36.71	8	8	7	31.6	34.929	0.0170229	1.12762		25.5049	25.4667	25.5249	25.3452	25.2475	25.384
Q7T313;A0A0R4IA80;A0A0R4ITA1;A0A0R4IZT6	Serine/threonine-protein phosphatase	ppp1cbl	31.99	7	2	2	29.2	4.295	0.01278	1.2503		22.8605	22.6905	22.6258	22.4565	22.3649	22.3886
Q7T334	Malate dehydrogenase	mdh2	35.42	20	20	20	75.1	138.13	0.69217	0.985834		30.2662	30.1454	30.1595	30.1517	30.2364	30.2448
Q7T339;E7F143	Charged multivesicular body protein 5	chmp5;chmp5a	24.769	2	2	2	14.5	3.0536	0.162296	1.0169		22.8379	22.8118	22.8375	22.8142	22.7956	NaN
Q7T355;A8WIS6		arih2	57.453	3	3	3	10	8.1138	0.156795	1.17406		23.6206	23.2689	23.2511	23.2374	23.0431	23.1656
Q7T356	14-3-3 protein beta/alpha-B	ywhabb	27.392	16	8	0	69	37.5	0.0401061	1.14971		27.8922	27.7804	27.669	27.606	27.5896	27.5424
Q7T358;A0A0R4IUX6;A0A0J9YJC9		gspt1l	63.67	15	15	10	41.6	41.096	0.389814	1.03075		26.4477	26.5325	26.4534	26.3689	26.4397	26.4939
Q7T368;Q1LVS0		pdhb	39.308	7	7	7	24	27.511	0.117563	0.883724		26.9992	27.2376	27.2139	27.424	27.286	27.2757
Q7T3B1		psmc2	48.703	22	22	22	54	95.525	0.0107365	1.07285		27.7724	27.8196	27.8483	27.7093	27.7199	27.7069
Q7T3D3;Q7ZWI5;A9JTC8;X1WDQ5;Q7ZW82;F1QDT7		gnai1;gnai2b;gnai3;gnaia	40.329	5	3	3	16.9	7.8183	0.00143019	0.587125		22.8918	23.2065	23.0598	23.7479	23.8604	23.8546
Q7T3D9;Q801E6;H0WE86	Malate dehydrogenase	mdh1aa	33.417	13	9	9	44.3	45.261	0.000384158	1.10782		29.0106	29.0025	29.0149	28.8727	28.8762	28.8359
Q7T3F0;Q7SXW1		tpm4a;tpm4b	28.501	20	7	2	52	51.791	0.0079062	1.31671		26.0029	25.9129	25.7875	25.588	25.4121	25.5124
Q7T3G2		ywhah	27.932	13	9	7	50	88.734	0.473607	0.984202		27.9192	27.9193	27.8416	27.9409	27.9126	27.8956
Q7T3G4;A7MCL3		pgam2	28.824	10	8	8	40.8	156.41	0.280018	1.06656		27.6066	27.3971	27.3978	27.3218	27.4007	27.4
Q7T3H5	Glycerol-3-phosphate dehydrogenase [NAD(+)]	gpd1c	38.179	8	8	5	29.8	36.944	0.00207691	1.32071		26.2314	26.3816	26.3449	25.8902	25.9855	25.8783
Q7T3L3		hsp90b1	91.281	36	36	36	43.4	158.44	0.0664646	1.06436		29.9708	30.0932	30.0483	29.953	29.9484	29.941
Q7ZSY2	Malate dehydrogenase	mdh1ab	36.219	14	14	10	47.7	47.565	0.0563592	1.10504		28.5191	28.4702	28.3845	28.2409	28.3372	28.3633
Q7ZT36		pvalb3	11.548	6	2	2	69.7	35.643	1	0.538473		NaN	NaN	22.3405	23.3441	23.123	NaN
Q7ZTH6		hadhb	49.971	10	10	10	24.2	21.607	0.000649964	1.27355		26.7706	26.7614	26.7317	26.39	26.3558	26.4714
Q7ZTI0		ssb	46.137	17	17	17	45.4	75.603	0.103494	1.05086		26.7661	26.7078	26.7284	26.6356	26.7214	26.6306
Q7ZTS2;Q90XR6	Claudin	cldni	20.9	2	2	2	11.6	7.1811	0.114804	1.12078		24.2469	24.3673	24.1198	24.0154	24.0723	24.1529
Q7ZTS8;Q9PTK5;F1QM02;Q90407;E9QCY7	ELAV-like protein	elavl1	35.936	11	11	9	46	100.66	0.0231188	1.11247		27.6382	27.6951	27.6948	27.5883	27.4549	27.5236
Q7ZTT4;F8W3B6;Q5U3P5	Chloride intracellular channel protein	clic4	28.37	7	7	6	46.8	44.419	0.000426037	1.20009		26.2089	26.1864	26.1415	25.9072	25.8962	25.9439
Q7ZTU4;E9QE47;E9QCS6		pafah1b3	24.519	3	3	3	19.5	33.953	0.544205	1.04339		24.5243	24.5833	24.6171	24.6102	24.5939	24.3368
Q7ZTY1;Q6P033;A0A0R4I9K9;Q567L9;F1R147;A9JTB4;A0A0R4IL82		pla2g12b	19.975	4	4	4	32.2	39.037	0.6103	1.17817		25.0512	23.6915	24.0488	24.2952	23.8853	23.9013
Q7ZTZ3	Phosphomannomutase	pmm2	28.412	5	5	5	18	6.683	0.398162	1.15032		24.3717	24.193	24.7226	24.3282	23.9381	24.4149
Q7ZTZ4		fbl	33.633	2	2	2	8.8	4.0219	0.0084674	1.54653		23.0331	22.9347	23.3519	22.4244	22.4692	22.539
Q90ZZ7;Q7ZU10;I3IT92	Aldehyde dehydrogenase	aldh3b1	52.558	4	4	4	12.5	9.4712	0.782076	1.0606		23.1292	23.5055	23.4502	23.7847	23.1333	22.9124
Q7ZU42;A0A0R4ICN9;E9QI77	Obg-like ATPase 1	ola1	44.901	10	10	10	32.3	45.512	0.00148903	1.18616		26.7735	26.6804	26.7435	26.491	26.5112	26.4565
Q7ZU43		cpvl	54.514	6	6	6	13.8	17.192	0.175244	1.1677		24.4335	24.7755	24.5314	24.4345	24.4583	24.1766
Q7ZU46;F8W5B2		hspa4a	93.343	21	14	13	33.4	68.323	0.0219696	1.18553		26.3833	26.2245	26.4075	26.1603	26.0401	26.0784
Q7ZU67;A8E590;A0A0R4IKM4		eif4a1b	46.122	17	6	3	45.3	14.908	0.0753778	0.799974		25.5987	25.8078	25.8764	26.2713	26.0725	25.905
Q7ZU89;E9QGY2		arcn1b	56.722	10	10	7	25.8	24.879	6.50635e-05	1.44601		26.0675	26.0643	26.0819	25.4788	25.5666	25.5721
Q7ZU99;Q29RA2;A0A0R4IW13	Transitional endoplasmic reticulum ATPase	vcp	89.423	39	39	39	51.5	323.31	0.0060827	1.08317		30.3814	30.3195	30.3571	30.2617	30.2264	30.2241
Q7ZUC2	45 kDa calcium-binding protein	sdf4	41.703	2	2	2	7.9	6.0053	0.0214608	1.75724		22.5762	22.6251	22.7199	22.1146	21.9667	21.4
Q7ZUD6;Q4G5W3;F6NX00;Q4G5U9	Reticulon	rtn3	24.495	9	8	8	43.9	69.203	0.420609	0.971569		26.9363	27.0541	27.033	27.0911	26.9938	27.0633
Q7ZUG4;E9QBQ1;Q5SQE4;A8WHY1;Q5SQE3;Q6NYD6;F1QW59		rab5ab;rab5b	23.499	4	4	2	23.6	11.357	0.00634847	0.827499		24.5609	24.6118	24.5523	24.7515	24.886	24.9071
Q7ZUG5	40S ribosomal protein S21	rps21	8.9021	3	3	3	48.1	32.095	1	#VALUE!		NaN	NaN	NaN	25.3926	25.4565	25.3472
Q7ZUG6;Q1L8Q7		rpl30	12.983	3	3	3	33.3	15.381	0.0685857	0.799703		24.0341	24.3795	24.3121	24.474	24.5034	24.7157
Q7ZUI0		rpl5a	34.084	5	2	2	18.9	3.7978	0.239566	1.23647		22.8524	22.9453	23.3433	22.8449	NaN	22.6367
Q7ZUI3		ttc9c	24.206	2	2	2	11.5	7.6495	1	0.779457		21.5657	NaN	NaN	22.1308	21.8492	21.7955
Q7ZUI4	Thioredoxin	zgc:56493	12.014	6	6	6	51.9	224.09	0.0378575	1.22669		28.7337	28.9277	28.6645	28.3725	28.5585	28.5106
Q7ZUI8;Q7ZW93		eif1b;zgc:56676	12.882	3	3	3	47.8	8.9088	0.0999551	0.814148		23.0519	23.0159	23.0904	23.4749	23.0748	23.4984
Q8JFW7;Q7ZUJ4		bcap31	28.041	4	4	4	20.2	10.23	0.0111512	1.20029		25.0525	25.1992	25.2044	24.8784	24.8396	24.948
Q7ZUJ8	Proteasome subunit beta type	psmb3	23.112	7	7	7	26.3	49.454	0.00119237	0.661892		25.6147	25.4125	25.4	26.0774	26.0336	26.1023
Q7ZUL1		slc16a1	50.108	3	3	3	6.3	11.112	0.00203863	1.40881		23.8362	23.7831	23.7422	23.2686	23.1964	23.4131
Q7ZUM0		ywhaqa	27.764	13	8	8	55.1	316.64	0.0091651	0.650075		27.0559	26.8146	26.9458	27.5095	27.3971	27.7737
Q7ZUN7;E9QB96		ckmt1	46.706	13	10	10	38.4	47.425	0.293716	1.0541		28.0251	27.8339	27.8957	27.8623	27.8775	27.7868
Q7ZUP6;E7F4R9;A0A0G2L6I6	Isocitrate dehydrogenase [NADP]	idh2	50.396	28	28	27	62.4	166.28	0.00114483	1.11661		30.3817	30.335	30.3401	30.2118	30.1974	30.1702
Q7ZUQ0		arpc1a	41.574	5	5	5	20.3	24.296	0.941577	0.984081		24.5942	23.6586	24.0445	24.3379	24.106	23.9229
Q7ZUQ1;E9QFR9;Q52WX8;Q803L7;Q803F2;Q6PE28;Q52WY6;Q1LY89;Q7ZVI3;Q5TZD5		cdc42l	21.305	4	3	2	26.7	43.76	0.216412	1.10414		25.2115	25.0277	24.8953	24.8389	24.9161	24.9507
Q8AXX5;Q7ZUQ2;B8JJP7		ppp2r5eb	54.609	6	6	4	18	20.953	0.148024	0.904749		24.6338	24.7863	24.5097	24.7958	24.7667	24.8005
Q7ZUS7	Serine/threonine-protein phosphatase	ppp6c	35.159	3	3	3	17.4	7.5921	0.21182	0.785264		NaN	23.361	22.7719	23.4329	23.3848	23.4279
Q7ZUS9;A0A0G2KUN8;A0A0G2L6T1		etfa	35.09	14	14	14	59.8	100.32	0.0442643	1.08213		27.823	27.7393	27.773	27.7262	27.6309	27.6366
Q7ZUW8;F1QMC6	Aspartate aminotransferase	got1	45.982	15	15	15	41.2	87.947	0.0275545	1.04186		27.9481	27.9055	27.9056	27.8774	27.8622	27.8422
Q7ZUX8		dynlrb1	10.849	2	2	2	26	7.4044	0.00913556	0.861758		23.7526	23.6717	23.8131	23.9649	23.9244	23.992
Q7ZUY0		seta	30.988	6	2	2	24.9	198.26	0.00280974	1.54876		27.7813	27.7365	27.8663	27.0784	27.3406	27.0718
Q7ZUZ2;Q4V943		actr1	42.405	6	6	6	23.4	8.4776	0.00435552	1.52932		27.2532	26.922	27.1719	26.4633	26.4739	26.5711
Q7ZUZ4		pdcd5	14.588	4	4	4	35.2	9.7854	0.00215086	1.1105		25.6745	25.6504	25.706	25.5083	25.554	25.5151
Q7ZV05;Q6DRF7;A9C3W5		rps11	18.405	7	7	7	40.3	20.322	0.000409977	1.71978		28.0202	28.1716	27.9731	27.2169	27.2506	27.3507
Q7ZV11		polr2c	31.355	2	2	2	13.8	21.863	0.0124604	1.63461		23.3801	22.8539	23.2401	22.3555	22.4978	22.4939
Q7ZV23;Q7ZU93		nhp2l1b;nhp2l1a	14.018	2	2	2	24.2	7.883	1	#VALUE!		NaN	NaN	NaN	23.5292	23.3894	23.7308
Q7ZV39		zgc:56235	30.044	5	4	4	24.6	18.162	0.000259508	1.45112		26.9862	27.0525	27.0606	26.5118	26.425	26.5509
Q7ZV49;E7FAU2;REV__A0A0R4IW05;REV__Q6NWF3;REV__F1QRE0		hprt1	24.698	5	5	5	25.2	11.457	0.0444537	1.15038		24.7956	25.0263	24.9228	24.6871	24.754	24.6972
Q7ZV55	Eukaryotic translation initiation factor 3 subunit I	eif3i	36.286	4	4	4	17.5	7.3495	0.638863	0.967514		24.1556	24.0611	24.2247	24.0773	24.3505	24.1565
Q7ZV56;A0A0G2KHK8		cdc37	43.425	6	6	6	26.2	73.738	0.015782	1.16276		26.1486	26.1556	26.0733	25.8318	25.8986	25.9943
Q7ZV68	Vacuolar protein sorting-associated protein 29	vps29	20.399	3	3	3	18.7	6.2578	0.0117971	1.22533		24.1612	24.3394	24.2341	23.917	24.0358	23.9023
Q7ZV76;F1R9Y9;A7MCL8;A0A0R4IDD5		etfb	27.525	12	12	12	50	52.174	0.100036	1.08784		27.7522	27.9402	27.817	27.6865	27.7265	27.732
Q7ZV77	Proteasome subunit alpha type	psma4	29.332	4	4	4	16.5	7.6941	0.00126453	1.32771		26.7478	26.6326	26.715	26.2306	26.358	26.2799
Q7ZVA4	Protein S100	s100a10b	11.157	3	3	3	31	19.26	0.00190261	0.57402		24.5475	24.4212	24.532	25.3027	25.4782	25.1223
Q7ZVB5		snrpd3l	13.996	4	4	1	36.7	12.796	0.00999983	0.666395		25.0748	24.955	NaN	25.532	25.7395	25.5298
Q7ZVD3		ldb3a	31.665	8	8	1	44	109.66	0.124575	0.910078		26.1955	26.0269	26.0877	26.3276	26.1549	26.2355
Q7ZVF2;Q7M568;A0A0R4ITW5	Glutamine synthetase	glulb	41.909	7	4	4	25	8.4618	0.0206999	0.785303		24.281	24.0231	23.9873	24.4246	24.4792	24.4337
Q7ZVG7;F1RCB0;A0A0R4IJF0;A8E5P0		fgg	48.832	3	3	3	7.9	2.4855	1	0.794964		23.513	NaN	NaN	23.8372	23.8597	23.8353
Q7ZVK5;A4VAK2;A0A0R4IAP2;A0A0J9YJ03;Q4KMJ2;A0A0R4IH93;Q7SZN9;F1Q8M8		pcbp2	33.274	8	8	5	36.2	32.578	0.658614	1.04558		25.3976	25.8427	25.6883	25.5099	25.6066	25.6192
Q7ZVK8;Q9DGR6;A0A0R4IHP1	Mitogen-activated protein kinase	mapk3	44.099	7	7	6	31.9	73.082	0.0314758	1.1258		26.2056	26.2619	26.3731	26.1466	26.0877	26.0936
Q7ZVT2	Pyruvate kinase	pkma	58.057	22	22	4	46.4	131	0.703713	1.01888		29.0533	28.9376	29.0512	29.0257	29.0548	28.8807
Q7ZVW2;Q6IQ94		fkbp4	50.492	15	15	1	41.9	122.79	0.0955748	1.06532		27.1655	27.1937	27.1321	27.1315	27.0846	27.0013
Q7ZVX4;F1R6V6;A8E578		rab14	23.875	8	8	2	47.9	56.208	0.0013851	1.22917		26.3022	26.221	26.2679	26.018	25.9163	25.9636
Q7ZVX8		atp6v1d	28.286	3	3	3	14.9	11.905	0.0221869	1.12792		24.6885	24.8049	24.818	24.5516	24.6033	24.6354
Q7ZW04	S-adenosylmethionine synthase	mat1a	43.289	11	11	8	40.8	39.812	0.015492	1.21322		26.994	26.9937	27.0394	26.6902	26.6391	26.8612
Q7ZW09;F1QMR5		hnrpl	59.168	13	13	10	34.1	94.401	0.0632912	0.935013		27.5444	27.5488	27.5082	27.5598	27.658	27.6744
Q7ZW20;F1QFK2		ywhae1	29.072	22	22	14	78	139.45	0.0605121	0.94091		29.6904	29.6805	29.6594	29.712	29.7575	29.8244
Q7ZW27		arcn1a	56.757	5	2	2	10.4	5.14	0.00132026	1.54951		22.8844	22.7379	22.7903	22.1987	22.2717	22.0468
Q7ZW73;Q8JH71;E9QF34;E9QBQ4;A0A0R4IU94	Fructose-bisphosphate aldolase;Fructose-bisphosphate aldolase B	aldob	39.26	19	18	18	57.7	218.5	0.00703855	0.876496		29.5218	29.5114	29.473	29.6319	29.7507	29.6941
Q7ZW95;Q1LUY6;Q1LUY3		rpl4	42.552	10	10	10	30.7	32.206	9.15328e-05	1.46498		27.1796	27.1013	27.1691	26.5569	26.5987	26.6417
Q7ZWA9;R4GDN5;Q5RG39;R4GEE0		eif5	49.108	9	9	9	28.9	55.95	0.100689	0.92071		25.7525	25.7119	25.7964	25.9529	25.8859	25.7795
Q7ZWB2	Ubiquitin-like protein 4A	ubl4a	17.319	2	2	2	14	3.57	0.0228993	1.44221		22.3296	22.3687	22.5355	21.9472	22.074	21.6277
Q7ZWD3		eif2s1a	36.174	5	2	2	19.7	3.3679	0.258005	1.07141		22.0986	22.0066	21.9211	21.9706	21.9586	21.7985
Q7ZWD8		cfl1l	18.436	11	11	11	66.3	90.345	0.0685321	1.08266		29.0024	29.1126	29.0025	28.8692	28.9435	28.9612
Q7ZWH4;U3JA28	Actin-related protein 2/3 complex subunit 5	arpc5b	16.613	2	2	2	31.3	35.943	1	0.601666		NaN	23.4961	NaN	24.2518	24.1967	24.2386
Q7ZWJ4;F8W484	60S ribosomal protein L18a	rpl18a	20.68	3	3	3	16.5	5.2746	0.00111813	0.885716		22.8181	22.7955	22.8069	22.9422	23.0008	23.0029
Q7ZYX4;E9QGU4;A0A0R4IQH8;E9QD64		cct6a	57.628	20	20	20	49.2	143.7	0.000245331	0.865896		28.2947	28.3434	28.2933	28.5216	28.5118	28.5211
Q7ZYX7		psmd7	37.19	7	7	7	34.6	33.98	0.108963	0.859605		25.8647	25.5547	25.7533	26.038	25.8466	25.9429
Q7ZZA3	Peptidyl-prolyl cis-trans isomerase	fkbp11	20.964	2	2	2	14.1	20.192	0.00847986	1.82533		23.9948	23.7044	23.507	22.7808	22.7338	23.0872
Q7ZZW4		tnnt3b	27.83	9	9	1	39.7	82.361	0.00430328	1.24337		28.7701	28.8247	28.7559	28.4381	28.4033	28.5664
Q800A1		pvalb9	12.243	8	8	8	57.8	32.095	0.000873479	0.826311		28.0514	28.0386	27.9967	28.2915	28.3543	28.2667
Q802C9		eif4a1a	46.253	19	19	7	53.4	103.87	0.0254568	1.0942		28.978	29.0743	29.0982	28.9083	28.9205	28.9321
Q802D5		pfn2	15.233	9	9	5	73.6	104.99	0.236828	0.917407		27.8812	28.033	28.1035	28.079	28.0603	28.2515
Q802F3	15 kDa selenoprotein	2015-09-01	17.223	3	3	3	26.8	5.7831	0.207608	0.833375		22.3368	22.1873	22.0607	22.7697	22.3018	22.3022
Q802V0;A0A0J9YJJ2;A0A0R4IT29;A0A0R4IWD0		ldb3b	31.483	5	5	5	38.4	281.18	0.328125	1.10514		25.9811	26.0942	25.6681	25.8129	25.7319	25.7659
Q802X3		calr3b	48.259	20	12	1	49.6	85.744	0.00109898	1.58023		28.107	28.0444	28.2985	27.5124	27.5034	27.4537
Q802Y1;A0A0R4IHP9;Q05AN6;A0A0R4IJ82		srsf4	41.581	3	2	2	12.3	4.9154	1	#VALUE!		22.6269	22.6072	22.583	NaN	NaN	NaN
Q802Z3;E7F6C9;E9QBX3		pitpnbl	31.686	3	3	3	14.1	6.3057	1	0.868132		22.3045	NaN	NaN	22.6198	22.521	22.3848
Q802Z5;A2BGU3		nono	50.458	13	12	12	34.5	34.292	0.154214	1.12732		26.9905	26.7477	27.0036	26.7446	26.6479	26.8306
Q803B0;Q8JGM5;Q8JGM6		hspd1	61.196	31	31	31	69	321.07	0.000405046	1.18624		29.8532	29.9246	29.8918	29.6256	29.6567	29.6483
Q803B3;F1R4B7	Ubiquitin carboxyl-terminal hydrolase	usp14	55.47	8	8	8	20.7	26.506	4.77649e-05	1.26554		25.7837	25.7787	25.7607	25.4014	25.4477	25.4547
Q803G3;A8E583;A0A0R4IV29	Serine/threonine-protein phosphatase	ppp2cb	35.562	6	6	2	24.9	66.957	0.000597699	0.692896		25.1826	25.0179	25.1358	25.6222	25.6856	25.6163
Q803H5;Q5BJ11;A0A140LG97		gnb1b	37.303	11	11	1	47.9	159.35	0.0180816	1.1115		28.2294	28.1766	28.14	27.9738	28.0755	28.0393
Q803J2		ube2na	17.292	7	7	1	51.9	28.092	0.0037381	0.915847		28.0695	28.0194	28.0747	28.2039	28.1685	28.1717
Q803J3		rab2a	23.514	7	7	7	39.2	31.814	0.00126089	1.27324		26.7664	26.7987	26.8234	26.5115	26.4567	26.3748
Q803J6;E9QBZ6		sdcbp2	32.437	4	4	4	25.1	14.355	0.00743232	0.584939		23.1609	22.8069	22.8857	23.8847	23.5115	23.7782
Q803M1		tpm3	28.844	22	5	5	55.2	22.799	0.00233371	0.796432		26.604	26.6664	26.6529	26.889	26.9799	27.0396
Q8UW32;Q803M7	Actin-related protein 2/3 complex subunit 5	arpc5a	16.613	2	2	2	32	20.561	0.0421973	0.531646		23.1898	23.0924	NaN	24.1608	24.3413	23.6556
Q803M8		ywhaqb	27.803	16	12	12	70.6	154.71	0.320274	1.03028		28.6888	28.7604	28.7333	28.6221	28.7057	28.7256
Q803P2;Q9W792;Q9PW76;Q9PW74;Q9PW75;Q9I868	T-complex protein 1 subunit alpha	tcp1	60.204	30	30	30	69.9	172.01	0.13247	1.04798		28.9174	28.8848	28.8045	28.7776	28.8054	28.8209
Q803Q7	Fructose-bisphosphate aldolase	aldoaa	39.74	25	25	3	56	191.44	0.00950631	0.730873		30.1923	30.2602	30.0987	30.51	30.6009	30.7972
Q803T5	Adenosylhomocysteinase	ahcy	47.964	26	26	26	62.8	251.31	0.00555408	1.11068		29.6533	29.7098	29.6448	29.538	29.4799	29.5356
Q803T6;R4GEX2		sh3gl2	38.993	4	4	4	14.4	7.4676	0.000389894	1.272		23.6582	23.7207	23.6797	23.3076	23.3196	23.3901
Q803W0		ddx39ab	48.947	14	3	3	37	20.729	0.217126	0.945258		24.9509	24.9183	24.8556	25.0805	24.918	24.9699
Q804G3;F8W2N0	Annexin	anxa11b	51.461	13	13	13	33.4	67.154	0.00105922	0.673916		26.3404	26.2957	26.2259	26.7553	26.9571	26.8576
Q804G7	Annexin	anxa4	35.634	9	9	9	33.6	59.026	0.207714	0.896593		26.358	26.356	26.1395	26.3761	26.5932	26.3566
Q804G9;Q6P603	Annexin	anxa2a	38.152	10	10	10	31.2	26.024	0.632684	0.96775		25.6771	25.9319	25.7281	25.8283	25.7419	25.9088
Q804H0;Q32PQ2;A0A0R4ICD6;Q6IQB2	Annexin	anxa1c;zgc:86853	37.661	17	17	13	61.3	115.96	0.176076	0.926166		29.1296	29.2468	29.0167	29.2196	29.2482	29.2574
Q804W0		pvalb1	11.428	12	11	5	79.8	323.31	0.10487	1.10103		32.3474	32.1943	32.1783	32.0645	32.1788	32.0601
Q8AW60;E7FGP9;Q7ZTH9;E9QEY6		ivd	45.844	5	5	5	15.6	15.969	0.279318	0.901754		24.6735	24.9066	25.0262	25.0204	24.9141	25.1193
Q8AW67;Q6DG42;A0A0R4IRH8;A0A0R4IQG0;A5X7A3	Non-specific serine/threonine protein kinase	pak2a	57.293	12	12	6	31.3	51.798	0.0717458	1.07567		26.1837	26.2612	26.1697	26.1539	26.0414	26.1037
Q8AW82;A0A0R4IQ97		pa2g4a	43.323	4	4	4	13.8	22.492	0.00288995	1.74514		24.06	24.3949	24.1287	23.3542	23.5259	23.2935
Q8AXX6		ppp2r5ea	54.587	5	3	3	15.2	11.116	0.658293	1.10505		23.8318	24.4966	23.6015	23.6864	23.7011	24.1101
Q8AY63;Q7ZU04;R4GE87;F6NIF4;R4GEP9;R4GDX0		ckbb	42.883	21	17	13	54.6	170.64	8.68256e-05	1.18693		30.5598	30.5442	30.5604	30.2834	30.3332	30.3061
Q8AYE3		serpinc1	50.853	4	4	4	10.9	19.442	0.632991	0.950149		24.6366	24.7389	24.5824	24.9962	24.6113	24.5717
Q8JFT7;Q7SXT4;Q6TNT4;F8W2Z0	Importin subunit alpha	kpna3	57.647	4	2	2	8.8	10.189	1	1.16647		22.9297	22.9312	22.9277	22.7074	NaN	NaN
Q8JFV8;A7YYF7;Q4KME8	Synaptic vesicle membrane protein VAT-1 homolog	vat1	53.562	17	17	17	43.2	323.31	0.00982016	0.909781		28.1537	28.2522	28.1964	28.3232	28.3486	28.3399
Q8JHI0;A4QN79;A2CEZ0		slc25a5	32.763	14	14	9	33.2	52.222	0.000444085	1.45865		28.94	28.8783	28.8614	28.4374	28.2881	28.3204
Q8JHJ1	60S ribosomal protein L35	rpl35	14.43	4	4	4	25.2	11.258	0.391395	1.09818		25.7704	26.2156	25.9302	25.768	25.9421	25.8008
Q8QHI1;F1QYB9;A0A0R4IEL3;Q90266;X1WHS2		atp1b3a	32.026	4	4	4	19.4	26.326	0.551612	1.04579		23.5015	23.7827	23.4911	23.4917	23.5822	23.5076
Q8UUZ6		cryaa	19.714	2	2	2	14.5	8.672	0.0553606	1.07743		23.9285	23.8469	23.8284	23.7636	23.714	23.8034
Q8UVG6		rbp2a	15.806	4	4	4	36.3	14.292	0.00456344	1.26526		25.187	25.1788	25.1915	24.7304	24.8851	24.9235
Q8UVG7;I3ISI4;Q7T251		fabp3	14.882	8	7	7	52.6	22.432	0.00336923	1.18648		29.283	29.2053	29.1488	28.9689	28.9762	28.9519
Q90474	Heat shock protein HSP 90-alpha 1	hsp90a.1	83.318	31	25	5	45.9	112.19	0.278335	0.971787		28.829	28.8912	28.8018	28.8544	28.8715	28.92
Q90WA5;Q803F3		pdia6	48.008	9	9	9	30.5	90.685	0.000377589	0.787846		26.7919	26.84	26.8823	27.151	27.2088	27.1864
Q90WX5;B8JL40;F8W2Q1;B8JL39;A0A0G2KER3;E9QC28;Q6PUS6;Q5U3H6;F1QJX7;F1RE11;Q6DG15		gnat2	40.189	11	11	9	39.5	90.208	0.0117643	1.16921		27.5159	27.4714	27.4563	27.1775	27.246	27.3434
Q90WX6		gnat1	39.87	4	2	2	14.6	4.1939	1	#VALUE!		NaN	NaN	NaN	22.868	23.0141	22.8105
Q90X41		sf3a1	87.915	4	4	4	8.2	28.155	9.7717e-05	1.6929		24.9366	24.8269	24.9389	24.1684	24.177	24.0785
Q90YN8		vtg1	149.55	99	7	0	60.3	45.384	0.000943831	1.44517		31.845	31.7226	31.9306	31.3154	31.2981	31.2909
Q90Z10;A0A0R4IUM6	60S ribosomal protein L13	rpl13	24.364	6	6	6	24.6	18.887	0.000245144	1.4866		27.1129	27.0356	27.0494	26.4175	26.5504	26.5139
Q90Z37;A0A0R4IQ86;A0A0R4IJR6;A0A0R4IL00;Q7ZYY6;Q7SZW2;A0A0R4IRF9		cdh1	95.254	6	6	6	10.1	12.922	0.0155386	1.38658		24.4736	24.7289	24.5613	24.2767	23.968	24.1045
Q92005;Q4JIY5;A0A0R4IE10;C5IG39;F1QI74;E7FD96;Q4KMK1;A7YYA5;A2VCX2;Q6P969;Q568F0;A8WGK7;A0A0R4IJ37;Q6DHT2;A4VAK9;E9QGR4;Q7ZWA1;F1QQW9	Elongation factor 1-alpha	eef1a;eef1a1l1;eef1a1l2	50.047	20	20	20	61.7	304.58	0.0416375	1.13441		31.5621	31.6806	31.5662	31.3257	31.4719	31.4655
Q92051	Carbonic anhydrase	cahz	28.677	6	6	6	43.1	41.7	0.0719097	0.922987		26.292	26.4122	26.2777	26.4317	26.4134	26.4837
Q98874	Enhancer of rudimentary homolog	erh	12.245	3	3	3	37.5	26.173	0.000524898	0.621985		23.7489	23.6702	23.5899	24.4122	24.3953	24.2567
Q98TT6	Eukaryotic translation initiation factor 4E-binding protein 3-like	eif4ebp3l	12.531	2	2	2	42	6.6285	1	1.01665		NaN	23.4362	NaN	23.457	NaN	23.3677
Q9DDU5		gstp1	23.526	11	11	7	51	64.994	0.0153257	1.14278		29.7111	29.8312	29.6769	29.5331	29.5489	29.5595
Q9DEG7;E9QEQ4;Q7ZU55		ctbp1	48.445	7	7	4	18.7	26.245	0.458627	0.944935		26.0012	25.7758	26.0925	26.1041	26.0027	26.0079
Q9DFT9		vtg3	139.59	51	6	6	45.6	62.381	0.000241796	0.788391		28.5618	28.5543	28.5867	28.9622	28.8831	28.8865
Q9DGI4		atp1b3b	31.874	6	6	6	25.5	37.809	0.0362638	0.90068		25.9425	25.9892	25.9987	26.198	26.1426	26.0425
Q9DGJ3;B3DFW4	Epididymal secretory protein E1	npc2;LOC565099	16.306	6	6	6	56.4	20.391	0.0614375	0.909276		27.4492	27.5235	27.4007	27.6443	27.517	27.6237
Q9DGK4;B8JHR2;E7F8Y5;E9QIY7	Translationally-controlled tumor protein homolog	tpt1	19.024	13	13	13	66.1	170.41	0.0149997	1.07757		28.923	28.8673	28.9392	28.7827	28.7923	28.8312
Q9DGL6;Q7ZU25		atp1a1a.1	113.38	36	21	0	40.5	110.22	0.261031	1.02619		28.8113	28.8872	28.8303	28.7893	28.8399	28.7876
Q9I8U7;Q9IB40;B8JKH7;B8JKH6		mylz3	16.768	18	14	14	92.7	267.15	0.000215052	0.630333		31.177	31.0488	31.1915	31.772	31.7875	31.8552
Q9I8U8;E9QBF1;E9QFE7		tnnc2	18.211	15	15	14	72.5	323.31	0.0117952	1.10176		29.2739	29.2284	29.2044	29.1386	29.0539	29.0948
Q9I8U9;A0A0R4ITN1		tnnt3a	27.786	7	6	6	37.8	66.598	0.00033295	1.41893		27.1335	27.1798	27.0318	26.6216	26.6082	26.6009
Q9I8V0	Parvalbumin-2	pvalb2	11.622	21	21	16	93.6	323.31	0.210196	0.951692		33.3411	33.2289	33.2778	33.31	33.4237	33.3284
Q9I8V1;Q6IQR3;Q7ZU23;Q567E8;X1WEN2		actc1b;actc1a;acta1a	41.972	25	25	0	70	323.31	0.0345158	1.11403		34.1903	34.0538	34.0652	33.948	33.987	33.9069
Q9I9E5	Small nuclear ribonucleoprotein-associated protein	snrpb	24.463	3	3	3	12.1	4.8156	0.00144693	1.44258		24.451	24.6419	24.4734	24.0535	23.9517	23.9752
Q9I9E6		gart	107.63	17	17	3	27.3	99.281	0.756547	0.989579		27.2691	27.1607	27.2098	27.2718	27.2496	27.1636
Q9I9E9		eif2s1b	36.139	7	7	4	29.8	47.991	0.00149412	1.34324		25.4561	25.3324	25.3451	25.0282	24.9047	24.9236
Q9PRH9;Q8AX65		fabp2	15.06	5	5	5	31.8	24.049	0.00702434	1.34123		27.3474	27.6017	27.4615	26.9689	27.0835	27.0875
Q9PTK4;A0A0R4IWC9;B5DDU7;Q7ZU56;A0A0R4IUM0;A0A0R4IU28;A0A0R4INX8;A0A0R4IJL9	ELAV-like protein	hug	35.572	10	6	6	42.2	18.944	0.223765	0.836717		24.3825	24.9899	24.6922	24.8963	25.0135	24.9263
Q9PTP1;A0A0R4IKL1	Proliferating cell nuclear antigen	pcna	28.61	10	10	10	47.3	81.928	0.0584722	0.841079		27.3503	27.1084	27.092	27.3975	27.3787	27.5236
Q9PU58	Protein NipSnap homolog 2	gbas	33.572	3	3	3	10.5	6.5636	0.700306	0.951983		24.6262	24.2064	24.0859	24.316	24.3363	24.4791
Q9PUB6		cki	46.721	22	4	3	43.8	15.807	0.795218	1.01911		24.1529	24.4024	24.2704	24.2145	NaN	24.2814
Q9PUE4;B2GRP4	Coatomer subunit gamma-2;Coatomer subunit gamma	copg2	97.528	15	15	15	27.3	85.476	0.945596	1.00199		26.3682	26.2916	26.3633	26.2766	26.3706	26.3672
Q9PUL9		mtch2	33.044	3	3	3	14.7	12.918	0.701854	1.01961		24.0521	24.0354	24.1687	24.0068	24.1646	24.0007
Q9PUQ6		tmod4	38.693	4	4	4	19.5	25.677	0.149037	1.09014		23.5559	23.5247	23.6302	23.5153	23.3213	23.5007
Q9PVK4;E9QGA6;B2GRW6;Q6DGK2;E9QH54	L-lactate dehydrogenase B-A chain	ldhba	36.246	14	14	12	50.9	65.907	0.00237935	1.1261		30.3531	30.4142	30.3831	30.2245	30.2348	30.1771
Q9PVK5;Q7ZVJ4	L-lactate dehydrogenase A chain;L-lactate dehydrogenase	ldha	36.246	11	9	9	31.2	57.952	0.802527	1.01217		27.8466	27.8823	27.6901	27.7778	27.8419	27.7468
Q9YH61;Q9IBD3;F6P7Z4;F1QR60;A1L1U4;Q1LYN4;I3ISV4;B8JIQ1		gsk3ab;gsk3aa	48.064	4	4	3	18.6	8.4756	0.911272	1.01323		23.6033	23.973	NaN	23.8245	23.6538	23.8292
R4GDP5;Q6PFN4;F1QSY3		api5	59.435	8	8	8	20	18.606	0.00932379	1.43728		24.9675	24.9675	24.6709	24.3849	24.4075	24.2435
R4GDU6;R4GE14;F1QVC9		si:ch211-207i1.2	876.46	3	3	3	0.4	3.2616	0.116466	1.30796		NaN	26.8905	26.7981	26.3194	26.5946	NaN
R4GE02;X1WHF1;R4GE15;Q05AK8;G1K2V1;F1R4A4;F1QAU0;E7EZA5;B3DJF8;A7MCA7;A7MC11;A7E2M8;A0A140LG54;A0A0N4STN6;X1WH60;X1WG17;X1WC20;Q5BJA5;Q6PC60;A7MCA8;X1WDH8;A7MBY4;Q6DH91;F1QMJ9;A6QL59	Histone H2B;Histone H2B 1/2;Histone H2B 3	si:ch211-113a14.11;si:dkey-261m9.6;zgc:171759;si:dkey-108k21.13;zgc:173585;si:dkey-108k21.11;LOC570661;zgc:114046;ano9a;si:dkey-108k21.9;si:dkey-108k21.20;hist2h2l;zgc:173587;si:dkey-261m9.19	27.149	9	9	8	29.8	27.421	0.094967	0.827904		30.0757	30.12	30.197	30.1716	30.4652	30.5733
R4GEC2		a1cf	64.294	6	6	6	14.2	19.8	0.451869	1.0995		24.075	24.4046	24.6194	24.2881	24.2573	24.143
R4GEX4		eif3f	31.242	4	4	4	15.2	8.5869	0.00276196	1.70306		24.5416	24.6126	24.7772	23.7529	24.0594	23.8147
X1WBL9;A0A0R4IU82;E7FDM6		muc5.1	564.62	3	3	3	1.1	8.0371	0.0149698	1.22986		22.6048	22.7475	22.8228	22.4526	22.47	22.357
X1WBR5		hspa4l	93.307	4	3	3	6.5	10.924	0.0642922	1.27647		22.5009	22.9718	22.7146	22.4272	22.3322	22.3715
X1WC44		si:ch211-212c13.8	125.3	19	5	4	22.1	15.31	0.0256699	1.61181		24.1065	24.5612	24.7229	23.6385	23.8916	23.7944
X1WD19;Q6NYX2;Q803N5		tardbpl	43.891	7	5	5	23.9	12.346	0.85109	1.02377		24.891	24.8389	25.0307	25.2043	24.7105	24.7442
X1WD71;F1QZ45;X1WFD2;X1WC51;X1WHT2		ap2a1	106.04	8	8	8	10	57.947	0.00794525	1.35912		25.3667	25.3398	25.1663	24.7306	24.8614	24.9529
X1WD74;X1WG48;X1WF53;X1WES0;Q7ZVC3		ppp6r3	95.436	5	5	5	8.2	16.825	0.0183216	1.31139		23.3986	23.5976	23.5207	23.037	23.0253	23.2814
X1WDG2;X1WFI9;A6H8T4		hmgb1b	19.373	3	2	2	21.7	6.788	0.000646637	1.5954		24.8943	25.0885	25.1023	24.3752	24.3157	24.3725
X1WED4;E7FA28;Q4VBH0;E9QJH0;X1WH55;B0V137;F1QBW2;X1WHL7;E7FDX8		slc12a5a	119.43	3	3	2	5.6	70.458	0.200634	1.08803		23.6199	23.4423	23.4606	23.4296	23.2746	23.4535
X1WEJ6		nomo	132.48	4	4	4	4.6	8.6915	0.0206045	1.43015		23.8766	23.8795	23.5995	23.1068	23.4614	23.2388
X1WER2;E9QDS5		uba5	44.234	4	4	4	20.1	12.024	1	0.647339		22.6805	NaN	NaN	23.5779	23.2671	23.0787
X1WF87;F1QVX3;A7E2L9		myhb	222.6	57	4	3	23.5	8.8448	0.00311072	1.31187		24.3242	24.1929	24.3333	23.8122	23.9117	23.9517
X1WH26		flnbl	50.013	6	6	6	24.4	16.161	0.0354688	1.43612		24.2595	24.0675	23.9177	23.4111	23.8287	23.4385
X1WH50;F1QFF6;A9JRT8		si:ch211-137a8.4	66.202	19	19	19	46.3	323.31	0.00631026	1.15157		28.1671	28.2799	28.1606	28.0024	27.9957	27.9987
X1WHB9;Q4V8S1;F1Q8B1;A0A0R4IUC6		zgc:114181	54.486	12	12	12	34.2	89.019	0.0204197	1.06657		26.7787	26.8192	26.7609	26.7256	26.6632	26.6911
X1WHD9		igfn1.1	163.08	4	4	4	4.5	8.2623	0.0597811	1.14287		23.3411	23.1489	23.1076	22.9893	22.9894	23.041
