# Supplementary material for: Quantitative proteomics analysis of zebrafish exposed to sub-lethal dosages of β-methyl-amino-L-alanine (BMAA)
Source: Sci Rep. 2016 Jul 12;6:29631. doi: 10.1038/srep29631 (PMC4940735; doi:10.1038/srep29631)
Supplement: Supplementary Dataset S4 [file srep29631-s5.xls]

## Sheet: Sheet1
Quantitative proteomics analysis of zebrafish exposed to sub-lethal dosages of b-methyl-amino-L-alanine (BMAA) Ann Kristin Frøyset, Essa Ahsan Khan, and Kari Espolin Fladmark Department of Molecular Biology, University of Bergen, Thormøhlensgate 55, 5020 Bergen, Norway
									Intensity (log2 values)
Proteins	Gene names	Protein names	Sequence	Length	Mass	PEP	Score	MS/MS Count	BMAA_1	BMAA_2	BMAA_3	CTR_1	CTR_2	CTR_3
Q6NWH2	marcksl1b		AAAADPAAVK	10	883.476	0.0021386	76.85	5	25.2919	25.5929	25.3901	25.1763	25.3163	25.4793
Q6IQ89;F1R319	slc25a11		AAAADTAKPK	10	942.513	3.0555e-05	93.096	3	23.5995	23.9597	23.6693	23.5123	23.7538	23.9037
A4IGB9;Q8AXV7;A0A0R4IVV0	mtp		AAAADVIMSSNPSYMEVK	18	1882.88	3.4672e-07	83.894	6	22.7282	22.8015	22.9509	23.0211	22.7963	22.6339
Q7ZW09	hnrpl		AAAAGHYYGDGGR	13	1264.56	4.9463e-06	126.21	7	24.5298	24.7742	24.5186	25.4368	25.5753	25.677
A0A140LG11			AAAAPEPAAVAVPEPAAAPK	20	1797.96	6.7313e-08	87.554	12	25.228	25.366	25.2803	25.2514	25.3277	25.1988
A0A140LG11			AAAAPEPAAVAVPEPAAAPKEPAAEEPAAAPESPVK	36	3371.72	4.3211e-07	46.68	5	22.459	22.4859	22.3968	22.1919	21.4717	21.8059
A3QJU3	adck4	AarF domain-containing protein kinase 4	AAAEAVEGVMGTVMGGGDMTSK	22	2067.93	0.0057278	32.956	2	20.2226	20.3723	20.7991	20.5781	20.1831	20.3004
Q6PI45;B8JM93	igbp1		AAAEDTNSNVTQNPSGSDAPK	21	2072.92	1.7572e-05	77.221	5	22.0959	22.1288	22.1112	21.9639	20.7807	21.9837
Q6IQF0;Q568E7;F1RAM4	zgc:110339		AAAEGSGMSIQR	12	1176.56	1.5829e-05	122.55	6	22.8732	22.9232	22.6082	23.1585	23.3287	23.1905
Q7SX99	fh	Fumarate hydratase, mitochondrial	AAAEVNKDYGLDPK	14	1489.74	1.2347e-10	107.69	4	24.7532	24.8438	24.2941	24.6256	24.3088	24.3489
Q6DRG4	polr2d		AAAGATQVGDVEEDASQLMFPK	22	2234.05	1.1774e-06	74.776	2	22.4866	NaN	NaN	23.4599	21.6279	23.6813
F1R9Y8;Q7ZU44;A9JSW9;E9QDS1	hdlbpa		AAAGGDPSSVEDDDSLPTYK	20	1993.88	3.1909e-15	107.72	6	22.993	23.0967	22.5579	22.2096	22.141	22.2494
F1R1C0;Q0P4F7;E9QDF8;E9QHF9;E9QEB7	acsf2	Acyl-CoA synthetase family member 2, mitochondrial	AAAGLLAAGLK	11	954.586	0.01109	56.404	1	20.4764	21.0348	20.9267	21.3508	21.4773	21.4566
O42363	apoa1	Apolipoprotein A-I;Proapolipoprotein A-I	AAALVYLNQVK	11	1188.69	0.00034285	109.66	5	23.1636	23.5922	23.1789	26.2872	26.3034	26.3226
A4FUL3	rbx1		AAAMDVDTPSGANSGASK	18	1648.74	1.0682e-20	149.73	1	NaN	NaN	23.4748	NaN	NaN	NaN
A4FUL3	rbx1		AAAMDVDTPSGANSGASKK	19	1776.83	0.0018646	43.794	1	21.2313	21.4428	NaN	20.6213	NaN	20.8992
Q66HV4	copb1	Coatomer subunit beta	AAAQCYIDLIIK	12	1377.73	0.013456	53.448	2	20.6639	21.1444	20.9732	21.779	21.9566	21.9245
Q6DI12;A0A0R4IMA6;F1QXP5;Q7ZVV5;K7DYA3	mthfd1b		AAAQIGITAVHIK	13	1291.76	0.0021692	45.853	6	21.8544	22.2514	21.5534	22.7213	22.8481	22.9814
A0A140LGK1;A0A140LGV0;Q6P698	lcp1	Plastin-2	AAAQISAEEMEELREAFTK	19	2123.02	7.4324e-05	64.705	3	20.2994	NaN	20.3612	20.5834	20.7043	20.608
A0A0R4IEU2;B8JHR9	kpnb3		AAASFILSNEGNTALLK	17	1718.92	3.5929e-08	92.773	5	22.3275	21.511	22.2038	23.0215	23.2285	23.3277
Q6P948;A0A0R4IT09	pdha1a	Pyruvate dehydrogenase E1 component subunit alpha	AAASTDYYK	9	988.45	0.0049949	83.647	6	22.8184	22.9958	22.7171	22.7506	23.0614	23.0853
A4IGF5;F1QFQ7;A0A0G2L3J0	acadsb		AAATETLQDGNR	12	1245.59	1.4933e-05	134.13	5	21.3747	21.5702	21.1575	NaN	21.5038	21.7082
Q6PBX8	ndufv2		AAATIPVLDLAQR	13	1337.77	0.00015097	98.902	3	22.5322	22.222	22.3136	22.7587	22.8848	22.9766
Q6NUX5;Q7SXK1;A0A0R4IUB7	metap2b	Methionine aminopeptidase;Methionine aminopeptidase 2	AAAVENHDGEGDTDIAK	17	1711.76	9.8946e-08	89.311	7	22.9255	23.0025	22.7448	22.5121	22.5166	22.8641
A0A0G2KQU1;A0A0G2KJ47			AAAVKPVK	8	782.501	0.0070416	58.286	3	20.4721	20.8826	20.6901	NaN	19.5263	20.4254
Q6NZW7	dlst		AAAYALTDQPAVNAVIDDTTK	21	2147.07	1.4096e-16	110.38	3	NaN	NaN	NaN	21.7532	21.9693	21.973
B8JKW4	c3a.1		AAAYDAVYTDGVR	13	1370.65	0.00016743	98.368	6	23.1557	23.0803	23.0473	23.2122	23.0301	23.1286
Q6P0W3;A0A0R4IM99;Q6IQD7;A0A0R4INL7	tpm3;tpm2		AADAEAEVASLNR	13	1315.64	1.8976e-06	144.51	3	24.0062	24.0307	23.011	23.2716	23.3207	23.3836
Q6P0W3;A0A0R4IM99;Q6IQD7;A0A0R4INL7	tpm3;tpm2		AADAEAEVASLNRR	14	1471.74	0.066108	16.738	1	20.9048	21.0841	21.1618	20.9942	21.1762	20.9556
Q7ZU03;A1A605;O93584;B5DE31;Q6NSP3;F1RB19;A8KBS6;A0A0R4IK84	ybx1		AADASADKSAAPEAEQGGAD	20	1830.79	1.6149e-28	142.97	5	22.1872	22.1149	21.9732	21.0017	21.0105	21.4153
Q7SX99	fh	Fumarate hydratase, mitochondrial	AADEVESGKLDDHFPLVVWQTGSGTQTNMNVNEVISNR	38	4156.98	3.4084e-117	179.62	5	22.9865	23.0815	23.0217	24.089	24.5909	24.356
B8JL43;F1R858;Q6IMF9;E7FBJ1;B8Q685;A0A0R4IHQ0;E7F6H5;B8Q686	tfa	Serotransferrin	AADIECHLQPTVIDCMR	17	2027.92	1.367e-22	161.19	10	23.9796	24.2814	23.9674	26.0659	26.2502	26.1505
F1R9W9;Q7SY23;A0A140LG76	aldh4a1	Delta-1-pyrroline-5-carboxylate dehydrogenase, mitochondrial	AADIISGPK	9	870.481	0.011352	68.657	4	23.3439	23.3947	23.064	22.7502	22.6988	22.9104
E9QFU8	bcat2	Branched-chain-amino-acid aminotransferase	AADLTIEK	8	859.465	0.011707	99.442	6	22.6168	22.9685	22.7463	22.5711	22.3302	22.5802
X1WH50	si:ch211-137a8.4		AADTSGVEEEAAGEQEQTDEPQAGK	25	2546.09	2.6357e-52	158	10	24.0317	24.1852	23.9757	23.8298	23.9494	24.0782
X1WH50	si:ch211-137a8.4		AADTSGVEEEAAGEQEQTDEPQAGKDPGK	29	2943.29	3.4166e-54	147.17	3	21.0622	NaN	NaN	22.4092	22.5487	22.4664
A0A0R4IFI9			AADVEDVMDKDQILLEK	17	1930.96	6.1537e-10	102.69	2	23.8138	23.85	23.2939	23.4586	23.7142	23.5323
Q6IQR5;F8W2V6	idh3b	Isocitrate dehydrogenase [NAD] subunit, mitochondrial	AADVPVEFEEFHLSEVQNMASEEK	24	2734.24	2.2596e-13	91.733	2	NaN	NaN	NaN	22.7732	23.0358	23.1952
A0A0R4IGP6;Q6NXD1;Q7ZVT2	pkma	Pyruvate kinase	AADVQAVR	8	828.445	0.023099	69.628	1	NaN	NaN	NaN	NaN	NaN	NaN
F1Q5K3;E7EZU7;F1Q4Q8;Q7ZTU7	sardh		AADWLFTADVNK	12	1349.66	0.026296	46.069	1	20.7611	20.0317	20.8537	20.8204	NaN	20.9162
Q7ZTT5;A0A0R4IIH9	adkb		AAEAHVDAHYYEQNQEPTGTCAACITGDNR	30	3348.42	6.9302e-08	62.57	3	NaN	NaN	NaN	22.7592	22.4259	22.2075
F1QUD0;A1L241;Q6NV32	ptmaa	Prothymosin alpha-A	AAEDDDDDEDDVDPK	15	1662.6	7.2952e-05	87.138	10	25.7214	26.0826	25.726	25.6553	25.6903	26.0699
F1QUD0;A1L241;Q6NV32	ptmaa	Prothymosin alpha-A	AAEDDDDDEDDVDPKK	16	1790.7	4.5411e-97	268.5	12	26.5329	26.9302	26.4996	26.5983	26.869	26.757
A4IGC2;F1QQQ5;A0A0R4III1	gsnb		AAEDFISQMGYPK	13	1455.67	0.00038453	91.62	6	24.2577	24.3898	24.1844	24.4626	24.1938	24.3922
Q508P8;B3DK50;A0MQ61;A0A0R4INI3;A0A0R4IVW7;Q7T1B6	smyhc1		AAEEAEEQANSNLGK	15	1559.71	1.9024e-13	135.14	6	21.2763	22.1302	21.7034	20.8639	21.3166	21.8118
Q1MT21;F1QLQ5;A5D6T5	si:ch211-284e20.8		AAEEALEQINAER	13	1442.7	2.3841e-06	130.2	5	22.1821	22.8748	22.5107	22.4481	22.5526	22.3554
E9QI07	clta		AAEEAMVSELDENSPGTEWER	21	2349.01	2.8497e-34	167.99	11	24.947	24.9642	24.8786	23.7081	23.68	23.4539
A9JRX1;F6NZL0	and2		AAEEPSPAPAK	11	1066.53	0.00067645	85.813	6	22.261	22.5902	22.3871	22.6948	22.478	22.618
B1WB51	hypk		AAEGDVDLDLEAEENCTGKPTEKPR	25	2743.26	2.4766e-52	161.04	6	23.7462	23.9419	23.5585	23.1817	23.1165	23.2061
Q6PHF1	carhsp1		AAEGPVFSGVCK	12	1220.59	0.001224	76.326	4	21.8605	21.8377	21.5828	22.0678	22.2599	22.1653
F8W4C0;A0A0R4IDG5;F1QXB0;A0A0R4IB07	sptbn2		AAELGSNVDEVESLIK	16	1672.85	4.5534e-05	82.59	6	22.9337	23.076	22.8723	22.3261	21.9991	22.1404
Q6PC69	rpl10a	60S ribosomal protein L10a	AAELPHMDIEALK	13	1436.73	0.0022468	45.28	5	24.5048	24.5321	24.3617	23.6493	23.6905	23.9008
Q6PC69	rpl10a	60S ribosomal protein L10a	AAELPHMDIEALKK	14	1564.83	0.0020235	49.298	5	24.1613	24.7625	24.1401	24.2296	24.0535	24.3096
Q6DRC4;A0A0R4I9F9	eif3g	Eukaryotic translation initiation factor 3 subunit G	AAEPEPAQPVQNK	13	1377.69	6.3968e-06	106.26	6	23.1455	23.3169	22.9933	22.6228	22.6454	22.5705
Q6JWU7;B3DH83;B0R171	copb2		AAESLADPTEYENLFPGLR	19	2092.01	5.2256e-15	109.04	6	21.6645	21.9065	22.2589	22.327	22.5447	22.6934
A9JT46;Q6P6X6;A7MBR5	nop58		AAEVELKEEPEETVVEETTEK	21	2388.14	8.2045e-09	86.539	2	NaN	23.1533	22.4415	22.2389	NaN	NaN
Q90WX5;B8JL40	gnat2		AAEYQLNDSAGYYLNEMDR	19	2221.96	4.6488e-08	89.859	3	NaN	NaN	NaN	22.6512	22.3061	22.2642
Q7ZVM6;Q6TGT2	tia1l		AAFAPFGK	8	807.428	0.032207	71.342	5	23.3333	23.3112	23.1716	22.8943	23.127	23.0488
Q5CZQ1	ywhae2		AAFDDAIAELDTLSEDSYK	19	2072.94	4.9394e-16	111.58	6	19.7859	NaN	20.8991	23.2554	23.4456	23.3389
Q7ZW20;F1QFK2	ywhae1		AAFDDAIAELDTLSEESYK	19	2086.96	3.624e-30	152.94	7	21.5453	22.0138	21.3629	24.9074	25.1931	25.1217
Q6IQ64;Q800V7;Q5XJB2	tnnc1b;tnnc1a		AAFDIFVQDAEDGCISTK	18	1985.9	1.1546e-08	95.205	4	NaN	NaN	NaN	21.8873	22.0006	21.712
A0A0R4ISA3;Q90474	hsp90a.1	Heat shock protein HSP 90-alpha 1	AAFDLFENK	9	1053.51	0.019951	62.463	3	23.4796	23.3645	23.2289	24.1011	24.192	24.0934
A0A0R4ISA3;Q90474	hsp90a.1	Heat shock protein HSP 90-alpha 1	AAFDLFENKK	10	1181.61	9.2604e-05	92.445	6	23.0081	23.1574	22.8907	23.1227	23.1517	23.3264
Q9I8U8;E9QBF1;E9QFE7	tnnc2;si:rp71-17i16.4		AAFDMFDTDGGGDISTK	17	1746.74	1.1249e-07	93.495	12	23.4992	23.7569	23.6914	23.8838	24.2938	24.1064
Q6DGI6	txn	Thioredoxin	AAFDNALK	8	848.439	0.0037442	122.18	4	23.5469	23.6695	23.5757	23.562	NaN	23.7254
A0A0R4IXL8;A0A0R4IXS5;A0A0R4IDZ8;Q5U7N6	tln1		AAFEAQDDQAVMVK	14	1521.71	0.022065	40.941	1	21.278	21.8672	21.7517	21.7732	21.0276	21.9827
B2GQ13;Q7ZVF3;A0A0R4IYI4;G8JL21;A0A0R4ITN5;Q6TNQ9	sdha	Succinate dehydrogenase [ubiquinone] flavoprotein subunit, mitochondrial	AAFGLSEAGFNTACVTK	17	1742.83	4.7515e-14	117.2	4	23.3081	23.262	23.0767	23.7547	23.8421	24.0741
F1R3G8;Q7SY20	srm		AAFILPEFAR	10	1133.62	0.014505	57.785	3	21.8656	22.0141	21.4774	23.0087	22.856	22.8944
Q504C0;E7EZW7	uchl3	Ubiquitin carboxyl-terminal hydrolase	AAFLEKDESIR	11	1277.66	0.019048	62.088	3	23.6077	23.5538	23.6268	23.4206	23.5698	23.5423
A0A0R4ILN7;Q98TZ8;A0A0R4I9T7;Q6PFT0	flot2a;flot2b	Flotillin-2a	AAFNQEVNTK	10	1120.55	0.00084716	121.5	1	24.258	24.4352	24.0107	24.1493	24.3022	24.4364
A0A0R4IAW3;X1WDM1;B3DH85;Q90YM1	ncam1a		AAFTKDESKEPIVEVR	16	1817.95	0.0018842	61.276	1	21.2645	22.0793	22.2103	22.0747	22.3488	22.5335
Q6DGX0;Q3B7E4;Q6AXL2	hrsp12		AAGCGYENVVK	11	1166.54	0.0073721	61.344	5	NaN	22.6282	22.708	22.6678	22.8623	22.8187
A7MBX1;B3DFQ1;X1WFZ2	capns1b		AAGFPLNDQLFQLIVR	16	1800.99	2.6439e-12	118.52	6	20.168	20.1167	20.2371	22.6005	22.6232	22.6279
Q1LYC9;Q568A3	capns1a		AAGFPLTDQLFQMIIR	16	1819.97	0.0069416	43.592	1	NaN	NaN	NaN	20.7009	20.3222	20.4669
Q9I9E6	gart		AAGFTDPILVSGTDGVGTK	19	1804.92	4.5147e-09	91.589	6	24.5988	24.6228	24.5427	24.4491	24.3896	24.4336
O93409	mylpfa		AAGGEGSSNVFSMFEQSQIQEYK	23	2493.11	3.9066e-47	183.24	21	25.2656	25.1053	25.0525	27.6511	27.8409	27.7686
Q561U0;A8KC46;A0A0N4SUE6	capn2l		AAGIGTNAQAAK	12	1071.57	0.002118	67.749	3	21.2621	21.5046	21.3084	21.7123	22.1611	21.9841
P83571	ruvbl2	RuvB-like 2	AAGLILEMIK	10	1057.62	0.033704	50.108	3	21.8541	21.6011	21.3441	21.9044	21.7039	21.7363
Q5BJJ3;A2AWE1;A0A0R4IYJ8;A7MCD6	prdx1		AAGNAHIGKPAPDFTAK	17	1664.86	3.3407e-06	70.802	7	25.3807	25.6173	NaN	25.5237	25.4521	25.5191
E9QF63;E7FC95;F8W429;A0A0R4ICZ1;F8W3A5;A0A0R4IG45;E4VNZ2	dnm1b;dnm1a		AAGNQDEIMVIR	12	1315.66	5.5612e-05	102.4	3	22.1638	22.1904	NaN	22.1856	NaN	22.1493
A0A0R4IP07;Q6PE25;A0A140LFQ3	eef1g	Elongation factor 1-gamma	AAGTLYTYPENWR	13	1540.73	0.0036812	79.492	4	22.037	21.5604	21.3942	21.9765	21.7435	21.4784
F1R246;A0AUR8	dars		AAGVEMGDEEDLSTPNEK	18	1890.82	7.2183e-20	131.45	6	24.2787	24.6443	24.3123	23.9047	24.1057	23.9985
Q6P5K5;A0A0R4IVH8;E9QHS9	rplp1		AAGVTIEPFWPGLFAK	16	1702.91	4.9124e-05	81.632	7	25.1994	25.0695	25.0109	25.7254	26.0724	26.0209
Q6P025;I3ISK4	gnb3b		AAHDTDMAAAAAGVAPAPR	19	1762.84	2.2283e-11	92.264	5	24.6629	24.3404	24.3625	20.9585	NaN	24.3226
Q9DDT1;F1QYZ6;B3DGZ9;Q7ZZ22	pcxb	Pyruvate carboxylase	AAHGDEITPEDVMSAAMYPK	20	2131.96	2.2859e-08	82.709	7	23.21	23.1214	23.4526	23.4619	23.3663	23.4112
Q803L1;Q6TNU6	dldh	Dihydrolipoyl dehydrogenase	AAIDADVTVVGSGPGGYVAAIK	22	2030.07	1.3843e-25	125.23	12	24.7104	24.694	24.4212	24.3367	24.5016	24.5388
A1A5X7;X1WHY2;Q7ZUE3;F1R0M4	taf15;fus		AAIDWFDGK	9	1021.49	0.04619	51.445	1	NaN	24.0772	23.8821	NaN	22.109	NaN
Q7ZUE3;F1R0M4	fus		AAIDWFDGKDFNGNPIK	17	1906.92	3.7709e-08	89.358	3	21.9922	22.1888	22.3697	20.5397	20.9147	20.7729
Q7SYE2;H9GX78	actn4		AAIHEGWTDGK	11	1183.56	0.00028471	96.334	2	24.3007	NaN	24.6319	23.2155	23.3725	23.2084
B0R026;Q503E3	prmt5	Protein arginine N-methyltransferase 5	AAILPTSIFLTNK	13	1387.81	0.0010301	84.365	3	20.0447	20.1398	20.0798	21.6766	21.9122	21.7689
Q7T1B1;Q5BLF6	hbbe3		AAIQNIFAK	9	974.555	0.0063983	79.474	3	23.705	24.013	23.9342	25.592	25.6626	25.7001
E9QIG8;E7F147	ponzr1		AAISTTVVSTQR	12	1232.67	0.0044984	69.864	3	21.9794	NaN	22.0264	21.9665	21.8622	21.6654
A7E2L8	lsm5		AAITATNPSQLLPLELVDK	19	1993.11	1.0356e-05	70.555	6	21.6777	21.598	21.606	22.514	24.4252	24.2772
B0S5C5;Q7ZVG1	acaa2		AALAAGNVAPELVNSVIIGNVMQSSADAPYIAR	33	3281.71	7.5054e-84	163.09	13	23.7892	23.4822	23.7563	24.6541	25.0254	24.7668
F1QR62;Q52PJ6	crmp1		AALAGGTTMIIDHVTPQPGDGLLEAFEK	28	2851.44	6.0462e-20	100.7	6	23.3667	23.1454	23.2012	23.0903	23.5739	23.5519
Q52PJ5	dpysl3	Dihydropyrimidinase-related protein 3	AALAGGTTMIVDHVIPEPGCSLLEAFDR	28	2939.45	1.1696e-53	143.54	8	21.5661	21.752	21.757	23.4685	23.5574	23.642
Q52PJ7;F1Q5V8	dpysl5a		AALAGGTTMVIGHVLPEKNESLLDAYEK	28	2926.51	1.9863e-19	94.96	3	22.0524	NaN	22.4118	24.4384	24.2914	24.1239
E7FE03;X1WG01	napba		AALCHFIVDELNAK	14	1599.81	0.05313	18.015	1	NaN	NaN	NaN	22.2431	21.7026	21.5865
A9LDD9;A0A0R4IBM1;A0A0R4IJD3	shmt2		AALEAQGSCLNNK	13	1374.66	1.8844e-06	127.56	6	22.1457	22.9144	22.7489	22.2208	22.5828	22.4189
A0A0R4IJ08;F1R443;F1R446;A3FG33	spna2		AALEDSFHLQQFFR	14	1707.84	0.0010117	48.568	3	NaN	19.5237	19.9499	21.2522	21.7451	21.1896
B8A568;B3DJM6;Q7T1B8;Q7T1B7;Q6IQX1;Q90ZE5;B8A561;B8A569;Q9I8U6;F1QZW1;Q9PVE1;F1R6C7	myhz1.1;myhz1.2;myhz2;myhz1.3;vmhc;myha		AALEQTER	8	916.461	0.0027218	125.31	6	26.603	25.9509	26.2126	25.6962	25.9284	26.2689
E9QEW3;E9QH23;E9QHM1;E9QG83;E9QFZ3;F1Q8E9;B2GNS7;Q0P4A6	tssc4	Protein TSSC4	AALETFTPAFNQDHGSSNENK	21	2277.03	0.0011091	35.678	2	21.6391	22.4213	22.1563	21.5097	21.887	21.9266
A4QP49;A0A0R4IXB9;Q567N6;Q1JPZ4;Q6DRE1;F1RCI0;F1R5B5;F1QXF4	lamp2;thoc2		AALILPFDWLK	11	1285.74	0.048395	53.211	1	19.3474	19.4633	NaN	NaN	19.6579	19.5347
Q5RGY8;Q52PJ8	dpysl5b		AALLGGSTMLISHVLPDR	18	1850.01	0.0018643	41.513	0	NaN	NaN	NaN	20.6214	20.3371	20.4153
G1K2N0;Q6PBI5	rps25	40S ribosomal protein S25	AALQELLGK	9	941.555	0.0020447	95.502	6	25.1495	25.1962	24.9933	25.1288	25.0553	25.1332
Q7ZTH6	hadhb		AALQGLLK	8	812.512	0.013201	94.662	5	23.3131	23.6384	23.4385	23.4345	23.6389	23.744
B3DHC5;A0A0R4IG36;E9QJQ2;E9QCH4;F1QHR0;Q6DHE2;Q567B9;Q3B7G4;F1QJD1	apoa4b.2;apoa4b.1;apoa4b.3		AAMAPYADSLDSETLK	16	1681.79	3.7202e-08	110.97	13	24.8894	25.1873	24.4115	27.2584	27.2611	27.2825
Q7ZWH9;B7ZGY7;Q9PVF7;F1QTT3	jupa		AAMFPETVMEGSVIHSTQIDPSQQTNVQK	29	3172.52	0.00015773	38.196	2	21.592	NaN	21.5846	22.0787	21.607	22.2563
Q6DRN7;A8E526	rpl14		AAMSDFDR	8	911.381	0.033799	69.812	2	22.0013	21.9978	21.7751	20.7673	21.3584	21.0379
A8KBU7;A6H8Q3;A0A0R4IYH8;A0A0R4IJS3;A1L142;A0A0J9YJJ4	mybphb		AANEELTVSCR	11	1248.58	0.00020875	134.3	6	21.7707	22.1907	21.7785	23.0326	23.0546	23.1626
A0A0R4IUZ8;A0A0R4IGQ8			AANMAGVGIPSLPSETFK	18	1788.91	8.1237e-20	130.27	6	23.721	23.906	23.9626	23.7712	23.8027	23.8319
Q6Q417;Q5RKN1;Q3B7P9;A8WGL4	rpl7		AANNFLWPFK	10	1206.62	0.00019387	101.9	6	23.428	23.504	23.5029	22.0462	21.8137	22.0196
A0A0R4IP07;Q6PE25;Q6NYN8	eef1g	Elongation factor 1-gamma	AAPAEEEMDECEAALASEPK	20	2146.9	1.4046e-24	133.16	17	24.6398	24.9182	24.6849	24.2194	24.1001	24.2462
Q804H0;Q32PQ2;A0A0R4ICD6	anxa1c	Annexin	AAPAFETGYFGTVK	14	1457.72	6.4679e-09	146.79	9	26.3084	26.3149	26.2112	26.3317	26.2788	26.3529
Q5RIE1	eif2b4		AAPAPVTASASETPAAAEKPAK	22	2035.06	1.5141e-19	113.51	3	21.8332	21.8283	21.4682	21.0688	21.3571	21.6611
A0A140LGE8;Q6PH51;F1Q6Z1;B3DID0	faf2		AAPEEQELSQAQTEK	15	1657.78	0.00041422	78.326	2	21.6632	21.4678	20.9872	21.1124	21.2235	21.0117
F6NXD5;Q7SXW9;Q568L0;G4XPM3	marcksb		AAPEGEGESSAVANGEDSTK	20	1904.82	2.0602e-29	149.44	11	23.2202	23.0813	23.1197	23.2357	23.0156	23.4801
F6NXD5;Q7SXW9;Q568L0;G4XPM3	marcksb		AAPEGEGESSAVANGEDSTKTEESAATSSEPAK	33	3193.4	6.2392e-102	200.66	12	25.864	26.0344	25.675	25.854	25.8784	25.7972
B3DHH0;E9QC46;A0A0R4IPE6	cast		AAPEPAPVLPK	11	1088.62	0.0047785	64.82	3	24.7811	24.8428	24.6026	24.4362	24.6558	24.4625
E9QDU1;F1QBI1;A9JTB5;Q6PFL6	ccdc43	Coiled-coil domain-containing protein 43	AAPEQIAGEFENWLNER	17	1972.93	1.0878e-14	126.25	3	NaN	20.3395	21.6795	21.0351	18.6107	19.5278
Q4GXW4;F1QMY2;Q6DI34;Q5RJ97	lbr		AAPVVTEEKTETESENQTGGR	21	2232.05	2.8039e-12	101.17	2	NaN	NaN	NaN	NaN	NaN	NaN
B8A5V6;Q567X7	pdlim1		AAQADLCMGDMILAIDGESTDGMTHLEAQNK	31	3305.47	7.9906e-13	78.913	3	NaN	NaN	20.3221	21.639	21.563	21.6844
Q6P5L8;X1WFF1	hsdl2	Hydroxysteroid dehydrogenase-like protein 2	AAQDGANVVIAAK	13	1226.66	0.0010301	84.365	5	23.4443	23.6636	23.2551	23.3369	23.3456	23.353
A0A0R4IIH0			AAQDGSEVVGMEAEVTQK	18	1847.86	7.6831e-07	85.087	5	20.8645	21.5516	20.9817	20.8881	21.1236	20.7994
F1QZ50;F1R1J9	ahnak		AAQLDIEGPEGK	12	1226.61	0.00064922	85.554	5	22.4454	22.4324	22.2351	22.4923	22.6111	22.4496
Q803S1;F1Q5P8	smarce1		AAQPEPAEGATDEGTSDSTAPSESSSGPPAEHQTASDNTPEER	43	4294.81	9.2049e-08	38.449	2	21.78	NaN	22.2432	NaN	21.5592	21.1222
Q6DC00;F1R5W5	sfxn1	Sideroflexin	AAQQAITQVVVSR	13	1369.77	0.0017402	67.234	1	NaN	NaN	NaN	20.7751	20.578	20.6232
Q5TZ29;A8E4Z5	apobb.1		AAQSMFEGLMNTLEK	15	1668.79	0.0034234	48.216	6	24.8068	24.9041	24.8135	25.0468	25.0944	25.1432
E7FC78;Q9W762	timm9	Mitochondrial import inner membrane translocase subunit Tim9	AAQVTESDQIK	11	1188.6	0.0011846	90.913	2	NaN	NaN	NaN	22.7185	22.8808	22.4031
Q7ZW20;F1QFK2	ywhae1		AASDIAMTDLQPTHPIR	17	1835.92	6.9616e-21	151.8	14	24.9535	25.1495	24.8252	26.056	26.0444	26.0521
Q5CZQ1	ywhae2		AASDIAMTELPPTHPIR	17	1818.93	4.6852e-05	61.962	2	NaN	NaN	NaN	22.438	22.4935	22.4981
Q802V0;A0A0J9YJJ2;A0A0R4IT29;A0A0R4IWD0	ldb3b		AASGNLNQGDIITAIDGVSTEGMTHLEAQNK	31	3154.52	1.4411e-263	316.1	7	24.9354	25.0058	24.7681	24.2694	24.7299	24.8023
Q7ZTS4;B2GQG8	krt18	Keratin, type I cytoskeletal 18	AASIYGGAGGQGTR	14	1264.62	0.00083771	69.258	2	21.0463	21.0246	20.9741	20.3663	19.9815	20.5232
Q7ZVD3;Q4ZGL0;Q4ZGL1;F1QGX8;F1QN07;Q4ZGK7;Q4ZGL5;Q4ZGL6;E7FCN3;Q4ZGL7;F1Q8D1	ldb3a		AASSNLIQGDIIVAIDGVSTDGMTHLEAQNK	31	3167.58	2.4058e-48	133.4	7	22.5284	22.6614	22.4871	23.258	23.2291	23.4666
F1R9P5;E9QI62	flna		AASVANVGSQCDLSLK	16	1618.8	0.0090933	42.818	2	21.8333	22.1142	21.7132	21.634	21.759	21.7539
Q6IQE5;Q7ZWC8;F1QF33;A0A0R4IG95	asna1	ATPase asna1	AASVEDEFEDAPDVEPLEPTLK	22	2400.12	0.001005	53.625	6	20.739	20.4948	20.2838	20.5514	20.7067	20.6424
F8W5J0;F8W2X1;E9QBW0;Q503Q5;F1RCI6	pole4		AATASAAPAESELDR	15	1458.7	0.0028754	55.724	2	21.5107	21.4441	20.9599	20.9297	21.1193	20.9625
F6P3G4	psmd11a	26S proteasome non-ATPase regulatory subunit 11A	AATAVEFQR	9	991.509	0.0084449	89.08	3	22.355	22.7302	22.8655	23.5142	23.5598	23.5206
F1QJK2;Q642H3	sept8a	Septin-8-A	AATDVDIFSNEEKR	14	1593.76	2.5373e-09	116.19	3	21.8079	21.5557	21.5093	22.5012	22.6666	22.5793
X1WH50;F1QFF6;A9JRT8	si:ch211-137a8.4		AATEANAEPVQADIVDNK	18	1854.9	3.0191e-41	205.18	13	25.1952	25.2723	25.1153	24.9896	24.9633	24.9568
B2GP30;Q8JH70	aldocb	Fructose-bisphosphate aldolase;Fructose-bisphosphate aldolase C-B	AATEEFIK	8	907.465	0.012811	103.83	6	24.4265	24.3626	24.1341	24.1861	NaN	24.384
B2GP30;Q8JH70	aldocb	Fructose-bisphosphate aldolase;Fructose-bisphosphate aldolase C-B	AATEEFIKR	9	1063.57	0.0019965	141.48	2	21.9025	21.8193	21.4259	21.969	21.9943	22.3023
Q6ZM52;B3DJT0;B0JZB9;A4FUK1;A4VCG1	sart3	Squamous cell carcinoma antigen recognized by T-cells 3	AATGNEEQTLLPDIEEEAEGMER	23	2531.13	3.9035e-06	66.467	3	22.2428	NaN	21.682	21.553	NaN	NaN
Q1MTC4;F1R876;F1R8J4;A8WGJ1	vtg2		AATLKDTEAIWAQFK	15	1691.89	3.5655e-13	136.81	12	26.0745	26.3439	26.2529	24.9754	25.0824	24.9374
C9QNV8;C9QNV7;F1QXG4;Q5RGK8;Q7ZT42	snd1	Staphylococcal nuclease domain-containing protein 1	AATNAMEMGVPAFPER	16	1690.78	0.00032509	62.813	4	22.2655	22.4301	22.354	21.7606	21.3586	21.5113
Q7ZUM1;I6NSQ7;A0A0R4IJ34;F1R7C7;I6NLH2;A0A0R4IWN2;B8JIY2	nolc1		AATTPASKPVATSAK	15	1399.77	0.00049555	51.073	2	21.6201	21.308	21.3759	19.9029	20.2497	20.4482
F1R7N8;A5X6X6;G1K2X0;Q7ZZ46	ttna;ttnb		AATVSETQVEVSETK	15	1577.78	1.2002e-05	98.676	6	21.5888	21.7289	22.1624	21.2807	21.4604	21.2023
Q7ZUS9	etfa		AAVDAGYVPNDMQVGQTGK	19	1919.9	3.4057e-19	124.63	12	25.5782	25.7003	25.4442	25.4545	25.3053	25.4723
Q5BLI1;F1R2K6	cog8		AAVDVEDESILASIFK	16	1705.88	0.0019988	55.755	1	20.828	NaN	NaN	NaN	21.0687	NaN
F1R665;Q66HY0	sdprb		AAVEAMEK	8	847.411	0.026154	66.299	1	NaN	NaN	NaN	NaN	NaN	NaN
Q803B0	hspd1		AAVEEGIVPGGGCALLR	17	1667.87	1.9526e-05	83.633	5	23.7759	23.4665	23.2653	NaN	NaN	25.1717
A2BIQ7;Q567W9;A2BIQ8;X1WDX4;A4IFX9	zcchc8		AAVEFGDTELFEQFEDK	17	1973.89	5.6554e-05	69.979	3	NaN	20.019	NaN	20.0938	20.168	20.2626
Q6NWA7;Q803E3;Q4QRG0;A0A0R4IU73	ewsr1b		AAVEHFDGK	9	972.466	0.0013301	114.86	4	21.6303	22.1096	21.8891	21.8678	22.2458	22.0794
F1R5A5;F1QV31;Q6P3K5;E9QBD7;Q9PUB5	krt5		AAVENEFVLLK	11	1231.68	0.00024303	97.734	6	23.6352	24.1091	23.9026	23.0779	23.2925	23.2591
F1R5A5;F1QV31;Q6P3K5;E9QBD7;Q9PUB5	krt5		AAVENEFVLLKK	12	1359.78	0.00021515	77.062	5	23.5948	23.7183	23.5833	22.6574	22.8828	22.9254
Q6IQ64	tnnc1b		AAVENLTEEQK	11	1230.61	0.00020835	98.898	2	20.6856	21.4248	21.2662	20.9909	20.8037	21.1063
A5D6S3	mut		AAVEVLDSIEK	11	1172.63	0.013056	55.578	3	22.7609	22.8463	22.7962	23.4641	23.2445	23.3969
Q7SZR6;Q6NUX1;A0A0R4IRM2;A0A0B4J1A5	ewsr1a		AAVEWFDGKDFQGK	14	1596.76	0.00016099	73.927	3	23.5813	23.6708	23.7029	22.2377	22.2045	22.308
Q6IQ59;A7YYB3;Q7SZ50;Q4QRG3	uqcrc2b		AAVGQVNAIAQGNLAAADLSK	21	1981.06	1.9048e-37	175.59	5	22.1738	22.3296	22.1225	22.1711	22.26	22.571
Z4YIQ5;B2GSA5;Q561X9	bdh2	3-hydroxybutyrate dehydrogenase type 2	AAVIGLTK	8	771.485	0.031284	72.23	1	NaN	21.2857	21.0649	21.147	21.3551	21.4248
Q66HU5;B8JMD1	hat1		AAVNDMEKK	9	1004.5	0.018165	44.425	1	21.5221	NaN	NaN	20.8014	21.3376	21.204
B0S5Q5;Q9DGL5;Q90X34;A0A0R4IRT1;Q9DEU1;B0R068;Q9DEU0;Q90X33;B8JKS7;Q9DGL6;Q7ZU25;Q4KMK4;Q6P271;Q9DEY2	atp1a2a;atp1a1b;atp1a1a.4;atp1a1a.1;atp1a3b;atp1a3a		AAVPDAVGK	9	826.455	0.0092561	73.233	3	25.7354	26.0172	NaN	NaN	NaN	25.7939
Q6PC12;F6NUZ4;Q6IQP5;Q6PC89;E9QCX7;Q6GQM9	eno1a;eno2;eno1b	Enolase	AAVPSGASTGIYEALELR	18	1803.94	2.3299e-15	119.68	15	25.06	24.6683	24.6916	26.5769	26.5186	26.598
Q568G3;E9QJI6;Q6TH14;Q3B7R7	eno3	Enolase	AAVPSGASTGVHEALELR	18	1763.92	1.4498e-14	119.8	18	26.8392	26.952	26.8824	27.9992	28.1424	27.9783
F1QXV8;E9QF19;Q7ZV29;Q6P003	pgk1	Phosphoglycerate kinase	AAVPSIQHCLDNCAK	15	1682.79	8.549e-06	100.11	6	NaN	21.6125	21.7067	24.909	24.912	21.9542
Q6IQC6	psmd4a		AAVQSAAEAGIPTTASDESEEALLK	25	2458.21	1.159e-11	88.239	3	NaN	NaN	NaN	23.7357	23.9075	24.1033
Q0P4A9	ppp1r14ba		AAVTSPETTPQPR	13	1353.69	0.0038122	69.03	6	21.2697	21.5434	21.1301	21.3261	21.5697	21.3688
B8JKW4	c3a.1		AAVVHGEMVGDVQGR	15	1523.75	0.013741	30.172	1	NaN	NaN	NaN	21.5697	21.565	21.9029
Q7ZTH8;Q6NYM4;Q502R3;B2GT87;A9JTB3;A2CG95	acadm		AAWEVDMGR	9	1033.47	0.018897	63.184	1	23.8164	23.9927	23.6288	22.1586	21.7237	21.8677
A3KMS4;Q3T7A8;Q1MTC6;F1R2T3	vtg7		AAYDTGFR	8	899.414	0.0018154	125.81	6	28.1562	28.194	28.1033	28.0627	27.9784	28.0704
A3KMS4;Q3T7A8;Q1MTC6;F1R2T3	vtg7		AAYDTGFRFER	11	1331.63	0.0011849	63.073	2	24.8325	24.9984	24.935	22.8202	22.6145	22.9428
Q6TH07;Q7ZWG3;Q98TZ5	flot1b		AAYDVEVNTK	10	1108.54	0.00028584	105.4	1	23.3076	NaN	NaN	NaN	NaN	NaN
A0A0R4IDK6			AAYEPTDEECEWKQDEEEELTEEMK	25	3117.26	6.246e-16	101.3	1	23.1489	23.0121	22.8377	21.5693	21.4814	21.5904
A0A0R4IDK6			AAYEPTDEECEWKQDEEEELTEEMKEK	27	3374.4	2.3204e-72	180.83	8	26.4838	26.6193	26.7439	24.9313	24.9838	25.076
Q803X7	nap1l1		AAYEPTDEECEWKQDEEEELTVSK	24	2914.23	3.3021e-21	109.68	6	24.2748	24.5469	24.4487	23.055	23.0743	23.3597
Q803X7	nap1l1		AAYEPTDEECEWKQDEEEELTVSKQEEMK	29	3559.51	8.2065e-11	77.51	1	23.1322	23.6252	23.0593	21.8451	21.7831	22.2001
Q6NX10;Q8JHI0;A4QN79;A2CEZ0	slc25a4;slc25a5;si:dkey-251i10.1		AAYFGIYDTAK	11	1218.59	0.0019198	71.153	2	24.0211	24.2735	24.1151	24.7657	24.6648	24.6621
Q804H2;Q7T3A8;A0A0R4IWC6;A2BFV8	anxa1a	Annexin	AAYQQATSKPLDVALK	16	1702.93	1.6703e-06	101.53	12	24.9598	25.4147	25.1505	25.6796	25.6589	25.7303
Q804H0;Q32PQ2	anxa1c	Annexin	AAYQQSAGKPLADALKK	17	1758.96	4.2632e-08	88.385	13	24.993	25.4795	25.0429	25.4649	25.6371	25.7137
Q804H1;B8JLZ3	anxa1b	Annexin	AAYQQSTGKPLADALKK	17	1788.97	0.035626	21.987	1	22.9844	22.5982	22.3447	NaN	22.8478	22.8277
Q6DGX0;Q3B7E4;Q6AXL2	hrsp12		AAYQVVALPR	10	1086.62	0.0089649	63.216	2	NaN	22.4543	22.0408	22.694	22.8751	23.1638
Q803H5;Q6PH57	gnb1b;gnb1	Guanine nucleotide-binding protein G(I)/G(S)/G(T) subunit beta-1	ACADATLSQITANIDPVGR	19	1971.97	5.4436e-32	167.92	12	24.0537	24.1356	24.1807	23.9682	23.9202	23.9314
F1QXV8;E9QF19;Q7ZV29;Q6P003	pgk1	Phosphoglycerate kinase	ACADPPAGSVILLENLR	17	1794.93	0.0020557	51.495	1	NaN	18.646	NaN	20.6685	20.8684	20.9262
Q7ZWF5;F1QCD4	got2b	Aspartate aminotransferase	ACAELALGQDSDVLK	15	1588.78	2.2379e-07	105.14	6	24.3749	24.3172	24.129	25.0059	25.1207	25.2217
B2GQ13;Q7ZVF3;A0A0R4IYI4;G8JL21;A0A0R4ITN5;Q6TNQ9	sdha	Succinate dehydrogenase [ubiquinone] flavoprotein subunit, mitochondrial	ACALTIAEIDTPGEK	15	1587.78	2.7425e-05	92.265	3	NaN	NaN	NaN	22.7805	23.297	23.0005
F1RDU8;F1R3I9;F1QJS8;A0A0R4IRI2	si:dkey-65b12.6		ACASCDVAER	10	1137.45	0.00083422	88.056	6	22.9532	22.9904	22.7716	22.0501	22.3944	22.5346
Q6PBK9;Q5TZD2	prdx6		ACCPMPFPIIADDK	14	1633.73	0.00083372	70.889	5	24.3031	24.4842	24.2936	23.1409	23.1155	23.1497
Q6PBK9;Q5TZD2	prdx6		ACCPMPFPIIADDKR	15	1789.83	4.225e-08	104.9	6	24.4245	24.2733	24.1908	24.6083	24.5512	24.6847
B2GPU7;Q7ZW38	sephs1	Selenide, water dikinase 1	ACGNMFGLMHGTCPETSGGLLICLPR	26	2848.3	0.063343	9.9025	1	NaN	NaN	NaN	21.0865	20.8838	20.6608
Q502D1	glod5	Glyoxalase domain-containing protein 5	ACGVTIEEGPVDR	13	1401.66	0.0018068	66.989	3	21.9575	22.0408	21.8088	NaN	NaN	NaN
Q6P972	tuba2		ACHEQLSVSEITNACFEPANQMVK	24	2762.25	9.6123e-52	152.48	3	21.359	22.1529	21.7169	23.5085	23.708	23.6052
B2GQ43;Q6GMI7	enoph1	Enolase-phosphatase E1	ACHVHTVDQTVHTDEEK	17	2004.9	2.1412e-21	148.24	3	NaN	20.2318	19.9365	22.1463	22.4478	22.6546
Q7T3B1	psmc2		ACLIFFDEIDAIGGAR	16	1766.87	4.9814e-05	81.448	7	20.9738	21.0617	20.9489	22.6626	22.673	22.7669
Q6P0J5;Q8AX99;E9QFR8;Q2YDR5;D1GJ55;D1GJ56;Q7SYD3;Q6TNW2	actn3b;actn2b;actn3a		ACLISMGYDLGEVEFAR	17	1929.9	0.00048863	57.525	3	18.6445	NaN	NaN	20.6364	20.8607	20.759
Q7ZVF2;Q7M568;A0A0R4ITW5	glulb	Glutamine synthetase	ACLYAGVK	8	880.448	0.059572	57.177	1	20.2545	NaN	20.072	NaN	21.197	21.1168
Q568G3;Q6TH14;Q6PC12;Q6IQP5;Q6GQM9;Q801M0	eno3;eno1a;eno2	Enolase	ACNCLLLK	8	990.499	0.013887	92.47	2	20.9993	21.5301	20.7727	NaN	24.431	24.3375
A2CEW4;B3DKL0	atic		ACNELGITLVHTNIR	15	1709.89	0.015417	29.58	3	22.6114	22.8165	22.7227	24.2694	24.2454	24.3408
Q1LVF0;Q6NUU4	lamc1	Laminin subunit gamma-1	ACPCPAGATCAVVPK	15	1557.71	0.013309	41.621	2	21.4771	NaN	NaN	21.3729	21.2436	21.5008
Q8JH72;Q803Q7	aldoaa	Fructose-bisphosphate aldolase	ACQEEFIK	8	1023.47	0.0055196	116.73	6	25.1351	25.218	25.1066	24.7129	24.8763	24.8981
Q8JH72;Q803Q7	aldoaa	Fructose-bisphosphate aldolase	ACQEEFIKR	9	1179.57	0.00014678	150.35	12	24.9896	25.0798	25.0421	25.2546	25.0865	25.6332
Q6P043	aldoab	Fructose-bisphosphate aldolase	ACQEEFVK	8	1009.45	0.0055196	116.73	6	NaN	25.2291	24.9333	25.0703	NaN	25.1239
Q6P043	aldoab	Fructose-bisphosphate aldolase	ACQEEFVKR	9	1165.56	0.00012602	130.56	10	23.5471	23.5574	23.0844	24.3263	24.6031	24.647
Q8UVZ4;Q6PH48;Q6P3G7;Q9DG82;B8JI17;F1QMF5;E7FCT1	psap		ACQLIPDEGLANQCK	15	1715.8	4.5858e-08	113.25	6	25.1023	25.2355	25.1277	25.0111	25.0012	25.0388
Q6PHU9	phgdh		ACSASTQPCSQLHVTSLGEALKK	23	2472.21	0.00044588	42.384	1	20.6717	NaN	NaN	22.6368	22.6054	22.3662
F1Q771;A2RV29	znf346	Zinc finger protein 346	ACSVCNMTFSSPVVAQSHYQGK	22	2457.09	0.00079616	34.65	1	NaN	NaN	NaN	NaN	21.2254	21.9089
Q9DDT1;F1QYZ6;B3DGZ9;B0S5R6;A0A0R4IFJ4;Q32LQ9;Q5PR38	pcxb;pcxa	Pyruvate carboxylase	ACTELGIR	8	918.459	0.019178	85.212	4	22.5157	22.8291	22.7811	22.6542	22.6198	22.642
B8JL43;F1R858;Q6IMF9;Q6P3G0;Q7SYA7;Q8AX64;E7FBJ1;X1WE71	tfa	Serotransferrin	ACTFGNCISS	10	1115.44	0.003639	69.375	2	23.718	23.7949	23.3177	23.6537	23.6996	23.8484
F8W3K1;F1RA22;Q7SXU0	eif3ja	Eukaryotic translation initiation factor 3 subunit J;Eukaryotic translation initiation factor 3 subunit J-A	ADADSWDADSFEPEEPIKK	19	2148.95	1.0794e-24	130.01	3	22.5075	22.4149	22.4293	NaN	NaN	20.3642
Q9DDG2;A0A0B5JK07	mdkb		ADAECSEWQYGK	12	1442.58	0.00097257	79.492	2	NaN	21.7154	21.3392	NaN	NaN	NaN
A0A0R4IXL8;A0A0R4IXS5;A0A0R4IDZ8;Q5U7N6	tln1		ADAEGESDLENSR	13	1391.58	0.00143	77.776	5	21.1825	20.3887	20.3244	20.3192	19.841	20.2867
B3DJF3	papss1		ADAETLPAVEITK	13	1356.71	0.00059458	89.26	6	22.8092	22.9493	22.9122	22.8241	22.6836	22.707
Q6P7X6;F1QD61	skiv2l2		ADAFGDDLFSVFDEEQAGSSK	21	2233.97	2.1794e-08	90.729	3	18.9002	20.4011	21.0675	20.3159	18.9017	19.7311
Q8UVG7;Q7T251	fabp3		ADAFIGTWNLK	11	1234.63	0.00029721	157.38	6	26.2065	26.1041	26.0568	25.4548	25.5167	25.5737
A0A0R4IVY7;A5PLC8	ptmab	Prothymosin alpha-B	ADAKVDSATEISAK	14	1404.71	1.1602e-05	99.796	3	22.3856	22.2161	22.4286	NaN	NaN	18.8373
Q6IQK3;A0A0R4IJN3;Q7SZZ5	vamp3;vamp2		ADALQAGASQFETSAAK	17	1664.8	5.2945e-14	116.06	7	25.6267	25.8461	25.8294	25.7186	25.7203	25.8239
B3DHH0;E9QC46;A0A0R4IPE6	cast		ADALSSDFVAPAHSAPK	17	1682.83	0.00062498	45.342	6	24.1311	24.2585	23.9226	24.0586	24.2711	24.0847
Q7ZTY1	pla2g12b		ADAPVEGKPAPSATEESEDDDDWGFGSIR	29	3047.33	4.2522e-07	56.854	1	22.4709	22.7402	22.6978	NaN	20.2069	20.4844
A0A0R4IH71;Q7ZUP5	dnaja2		ADAPVISGDVEEVDLQEFDMSQSSSGGHR	29	3061.36	1.227e-14	81.346	1	22.183	21.6742	22.2326	22.3597	22.4345	22.1615
F1QL68	huwe1		ADAQSPEASHDDPSITTR	18	1896.85	6.5353e-06	72.359	2	NaN	NaN	NaN	20.5182	21.1567	20.9671
Q5BJ17	tufm	Elongation factor Tu	ADAVDDKEMLDLVELEIR	18	2073.03	2.2502e-11	103.88	6	22.7158	22.7201	22.4977	22.8223	23.0412	23.0515
Q6P0G6	myl1		ADAVDLSGVK	10	973.508	0.0033245	70.942	6	24.9472	25.065	24.8386	25.4165	25.4063	25.5512
A5PLK2	lhpp	Phospholysine phosphohistidine inorganic pyrophosphate phosphatase	ADAYVDDLSAAVDAILTNR	19	1991.98	0.027423	33.707	1	NaN	NaN	NaN	19.9353	NaN	19.976
A9C3T0;Q08BH1	prkar2aa		ADCFYIVESGEVK	13	1515.69	0.01143	48.527	3	21.3798	NaN	NaN	22.398	22.2218	22.0045
Q5XJS3;A9JT93	scp2b		ADCTIAMADSDLLDLMTGK	19	2039.92	2.1869e-11	92.474	7	21.8722	21.505	21.8112	22.3109	22.3988	22.2369
F1QTX4;Q6NXA9;A0A140LFV6;A0A140LGQ3	ubxn1	UBX domain-containing protein 1	ADCTTLDSLLEMGFGR	16	1784.81	4.9431e-43	212.24	6	22.3979	22.742	22.625	23.5878	23.6056	23.6191
E7EZE6	CABZ01028296.1		ADDAEQQQTTNTVEEPLDLIR	21	2385.13	1.2503e-08	81.807	2	21.5343	21.854	NaN	22.2565	22.3901	NaN
A0A0R4IBX9			ADDDASATEDGDKKEDGE	18	1866.72	2.1016e-87	249.16	10	26.6027	27.0361	26.3903	25.9569	26.5559	26.3809
F1QFJ8;Q803W8	hnrnph1l		ADDEGFVVR	9	1006.47	0.0061953	91.867	1	22.1663	21.8503	21.9621	NaN	22.5375	22.6253
Q7ZT21;A8KBN4;F6P731;Q7SZV8	OTTDARP00000001843;hbae1;si:ch211-5k11.2		ADDIGHDALSR	11	1168.55	3.6681e-05	149	12	27.3083	27.4682	27.1356	28.0583	28.0095	28.0216
B2GTB0;A0A0R4ITH3;A0A0R4ISM3;Q9DGE0	map2k6	Dual specificity mitogen-activated protein kinase kinase 6	ADDLEQIGELGR	12	1314.64	0.010363	52.891	0	22.6384	22.5234	22.5141	22.7658	22.3814	22.585
F1RCV7;F1QLU3;B3DIF4;F1QRS6;Q803J4;B0QZM4;Q7T135;A0A140LFU9;Q6TGZ6;Q802Y4;A0A0R4IKH3;A0A140LFP2;B0BLX1	hnrnpc;RP71-1G18.4-003;HNRPC;zgc:55733		ADDLQTIK	8	902.471	0.051455	60.892	1	22.1285	NaN	21.8817	21.4015	21.1049	21.4232
Q6DRC4	eif3g	Eukaryotic translation initiation factor 3 subunit G	ADDNATIRVTNLSEDTR	17	1889.91	0.055484	18.58	2	21.2635	21.9797	21.8793	20.283	NaN	21.0337
Q68EH2	ak1	Adenylate kinase isoenzyme 1	ADDNEETIK	9	1033.46	0.00072232	131.5	6	22.1411	22.3177	22.6539	21.8861	23.0917	23.7005
Q68EH2	ak1	Adenylate kinase isoenzyme 1	ADDNEETIKK	10	1161.55	0.00010011	121.6	7	24.589	24.3	25.3864	24.3236	26.2237	26.897
B3DHH0	cast		ADDPFDALSGTLPSSQPLAPK	21	2126.05	0.001068	46.415	1	NaN	21.6504	21.489	NaN	NaN	NaN
E9QBV1;E9QD79	cltcb	Clathrin heavy chain	ADDPSAYMEVGQAAAQSGNWEDLVK	25	2651.18	0.00021526	35.246	3	21.4301	20.5934	21.4287	21.3177	21.3937	21.1155
F1R966;B3DK43;Q6DRI2	cltca	Clathrin heavy chain	ADDPSAYMEVVQAADQSGNWEDLVK	25	2737.22	4.8572e-53	161.68	5	23.2627	23.2551	23.0159	22.4302	22.4509	22.5233
F1QM13;A0A0R4IQM9;Q4QRD0	stxbp1a		ADDPTMGEGPDK	12	1231.5	0.00045102	89.44	4	21.838	22.0593	21.7165	21.5559	21.4575	22.0974
Q6PGV1	atp6v0d1	V-type proton ATPase subunit d 1	ADDYEQVK	8	966.429	0.0065879	113.71	2	22.8305	23.072	22.5111	21.8926	22.3418	22.3484
Q9DDT1;F1QYZ6;B3DGZ9;B0S5R6	pcxb	Pyruvate carboxylase	ADEAYLIGR	9	1006.51	0.065232	46.001	1	20.8528	21.099	20.7152	20.9949	21.026	21.205
Q7ZV56	cdc37		ADEDGDKEEAQYEELQKEEQ	20	2382	7.6153e-25	131.37	6	24.0549	24.3671	23.8932	23.9414	24.1193	24.1235
Q7ZUZ4	pdcd5		ADEELEAIR	9	1044.51	0.020416	76.228	2	22.8651	23.1511	22.8788	23.2284	23.4077	23.2192
F1QQT6;B8JMZ3	dpy30		ADEHTDAGESMEGHTPVPENPHAEYGLTENIQR	33	3630.59	2.5247e-94	190.23	6	23.6003	23.6501	23.7547	24.4744	24.2745	24.3432
Q6PC54	snap25b	Synaptosomal-associated protein 25-B	ADESDMRNELNDMQAR	16	1893.79	0.0018642	42.314	3	21.8765	NaN	NaN	22.0082	NaN	22.572
Q568R7;F1R231;E9QIM7;E7EZT7	palm1a		ADEVTMGESSK	11	1152.5	0.036763	46.88	0	21.196	21.327	20.8036	20.6128	20.8592	20.9841
Q9DDT1;F1QYZ6;B3DGZ9;B0S5R6	pcxb	Pyruvate carboxylase	ADFAQACAEAGVR	13	1364.61	2.2572e-06	123.28	2	NaN	22.389	22.4984	22.8034	22.8668	22.6329
A0A0R4IFJ4;Q32LQ9;Q5PR38	pcxa		ADFAQACVDAGVR	13	1378.63	0.00025811	95.428	6	23.206	23.3677	23.0567	23.0491	23.079	23.3225
Q7ZUR4;Q6NWK1	capza1a		ADFEEQLSDDEKVR	14	1679.76	3.9716e-10	155.08	6	23.8589	24.1323	23.9636	23.7682	23.7792	23.6947
A0A0J9YIW4;B2GQJ0;A0A0R4IVW4;Q642M9	zgc:101723;dhdh	Trans-1,2-dihydrobenzene-1,2-diol dehydrogenase	ADFGAALLGVPR	12	1185.65	0.0010475	78.548	3	20.7012	20.4163	20.6039	21.5966	21.7007	21.6597
Q5XTN0;A7E2N2	crygmx		ADFGGQAMELNEDCPDLR	18	2036.86	8.7635e-24	165.66	6	21.0873	21.3105	21.8365	23.9175	24.0357	23.9056
Q7ZU19;F1QM20;Q6TLE7;F1R473;Q8JGS6	actl6a		ADFPTVIGVTLDREDGSTPMETDGEK	26	2779.29	2.1526e-17	103.36	6	23.2115	23.3003	23.0362	23.6341	23.6404	23.6234
Q7ZU19;F1QM20;Q6TLE7;F1R473;Q8JGS6	actl6a		ADFPTVIGVTLDREDGSTPMETDGEKGK	28	2964.4	4.3193e-05	44.6	3	22.5396	22.7022	22.6489	23.2514	23.0669	23.1443
B8A565	c9		ADFQLTPAAEGGGEVKPLNDCNSLTNTDTDEKNNK	35	3762.73	8.0118e-20	87.357	2	NaN	NaN	NaN	23.6897	23.4439	23.5769
Q5SPJ1;Q24JW6;Q502P5;Q5SPJ4;X1WF94;Q6P5I9	serpina1l;serpina1		ADFSGMTEEVK	11	1212.53	0.00014781	100.93	6	25.5885	25.9312	25.6379	25.4541	25.5289	25.4066
A0A0R4I9F2;F1REF6	lgals3	Galectin	ADFSLADAIPDDVPSEASK	19	1946.91	2.052e-14	105.79	6	23.2379	23.3037	23.198	23.2511	23.1331	23.1745
F1Q9D2	cpne3		ADFTDMEILDGDDGR	15	1668.69	0.0032133	48.899	4	21.342	21.3942	21.0864	21.2575	21.2135	21.1608
A0A0R4IC11;Q6DRH3	kars	Lysine--tRNA ligase	ADGAVVDGDK	10	945.44	0.012202	67.385	1	21.7565	NaN	21.5567	21.6175	21.7296	21.6524
A0A0R4IC11;Q6DRH3	kars	Lysine--tRNA ligase	ADGAVVDGDKLSK	13	1273.65	6.8122e-07	113.53	6	23.2659	23.5967	23.0649	23.0162	23.1379	23.1022
F1R2E4;F1QPB0;A7MBY0	nt5dc1		ADGCPSNSSSGGPSEGPVEK	20	1917.8	0.0073524	41.615	1	19.6305	20.075	19.7795	19.4021	19.1858	20.306
Q1MTC4;A0A0G2KTK1;Q3T7B2;F1R876;F1R8J4;A8WGJ1	vtg2		ADGEIKQEYTTPSGYLTESSVSFAHSWVLPAESCR	35	3901.81	8.512e-14	73.758	2	NaN	20.5059	NaN	22.9222	NaN	22.5182
F1QJ44;Q7ZV01;A0A0R4IBC8;F1QAW2;Q4V942	zgc:56304		ADGGGSEASGGKPYISFK	18	1726.82	0.0010397	44.998	3	21.5124	22.0385	21.7949	21.2495	21.6652	21.2762
F1QQQ3;F1QPC0;Q9DFT9	vtg3		ADGLKDLFAGK	11	1133.61	0.00070504	98.105	3	23.9579	24.2514	23.8945	23.5559	23.4777	23.7634
Q1MTC4;A0A0G2KTK1;Q3T7B2;F1R876;F1R8J4;A8WGJ1	vtg2		ADGLSLYAPSLGLHEVYFANGDWK	24	2622.28	0.063541	10.436	1	NaN	NaN	NaN	21.2409	NaN	20.9342
Q6PBW5	rpe65a	Retinoid isomerohydrolase	ADGTIWLEPEVLFSGPR	17	1885.96	0.0014178	53.565	2	NaN	20.8769	20.9868	21.3755	21.5849	21.5355
Q6PBY1	rps3a	40S ribosomal protein S3a	ADGYEPPIQESV	12	1303.59	0.0035968	65.03	1	23.524	23.4127	23.5954	23.0559	23.0156	23.0669
P62247	rps8	40S ribosomal protein S8	ADGYVLEGK	9	950.471	0.016507	64.82	2	24.9571	NaN	24.8416	NaN	NaN	NaN
Q6VN46;H0WE38	mb	Myoglobin	ADHDLVLK	8	909.492	0.0046167	122.19	6	24.9304	25.3047	24.9759	24.8446	24.8568	NaN
Q6DRD2	psmc6		ADHEYVTQEDFMK	13	1611.69	0.00012901	97.69	12	23.9562	24.2724	23.9662	24.1514	24.1169	24.1442
B8A568;B3DJM6;Q7T1B8;Q7T1B7;G3KFL5;Q6IQX1;Q90ZE5;B8A561;B8A569;Q9I8U6;Q508P8;B3DK50;A0MQ61;A0A0R4INI3;A0A0R4IVW7;Q7T1B6;F1QZW1;Q9PVE1;X1WF87;F1QVX3	myhz1.1;myhz1.2;myh7ba;myhz2;myhz1.3;smyhc1;vmhc;myhb		ADIAESQVNK	10	1073.54	0.00036183	106.35	6	25.743	25.9699	25.6621	25.419	25.6923	25.762
A0A0R4IRT1;Q8JIV1;B3DFZ2;Q7ZZK6;Q5D015;Q9DEU1;B0R068;Q9DEU0;Q90X33;B8JKS7;Q9DGL6;Q7ZU25;B8JKT0;Q9DEY3;Q7T2D6	atp1a1a.5;atp1a1a.1;atp1a1a.4;atp1a1b;atp1a1a.3		ADIGVAMGIAGSDVSK	16	1489.74	3.584e-05	85.176	2	23.9053	24.0325	24.0206	23.954	23.8119	23.7383
A0A0R4IJ10;Q4KMK4;Q6P271;Q9DEY2;Q9DGL4;Q503J4;B8JKS9	atp1a3b;atp1a3a;atp1a1a.2		ADIGVAMGISGSDVSK	16	1505.74	0.027682	36.127	1	21.9785	22.1733	22.257	22.0666	22.3848	22.1154
A0A0G2L2R7;A0A0G2KU90;A0A0G2KYU0;Q8JIY6	mtr		ADIIGLSGLITPSLDEMIHVAK	22	2292.24	0.055612	12.898	2	20.9913	20.2368	20.1337	20.6228	20.8997	20.7581
A3KMS4;F1QHH9;F1R2S5;Q4QRF3;Q3T7B0;Q1LWN2;A0A0R4IUA0;Q1MTC6;F1R2T3;F1Q7L0;A2VCZ6;A8WGJ7;F1RBA0;A0A0R4IY49;E9QFD8;F1QV15;Q90YN8;A4VCF4;Q8JH37;Q1MTC4	vtg7;vtg5;vtg1;vtg4;vtg6;vtg2		ADILKGNYK	9	1020.56	0.0043044	116.52	3	22.8346	23.2548	23.2811	22.6324	22.8519	22.652
Q6DI12;A0A0R4IMA6;F1QXP5;Q7ZVV5	mthfd1b		ADILVTGIGKPEMVHGDWLK	20	2178.15	0.0031944	34.649	6	23.7115	23.6118	23.2051	23.1967	23.4273	23.1058
E7FA56	LOC559490		ADIPDTSGYVSAYK	14	1485.7	0.026924	39.629	1	NaN	21.7438	20.8828	21.6289	21.2589	21.116
F1R9P5;E9QI62	flna		ADISCTDNQDGTCTVSYLPVLPGDYNIIVK	30	3327.56	5.5269e-08	63.625	6	24.1204	23.9686	23.8046	23.9336	24.0758	24.0013
Q1LXD4;B2GTD3;Q6P3H7	rbbp4	Histone-binding protein RBBP4	ADKEAAFDDAVEER	14	1564.7	1.5226e-09	143.97	6	25.2356	25.461	25.2059	25.0749	25.1849	25.2626
Q6IQE4;Q0D2W2;Q71N42	tnni2a.4		ADKEIEDLK	9	1059.54	4.5745e-07	136.02	4	NaN	NaN	25.4688	25.3416	25.5849	25.9553
Q7SZQ6	arhgdig		ADKEKDVPVVEDEDEPDLNYQPPAQK	26	2967.4	1.5836e-08	73.435	3	NaN	23.0164	22.4481	NaN	22.2522	NaN
F1QT75;A0A0R4I9A9;A8WGN1;Q7ZTY4	rbb4l;rbbp7	Histone-binding protein RBBP7	ADKEVYDDAVEER	13	1537.69	4.0073e-07	123.29	6	24.7622	24.9734	24.7868	24.9328	24.9564	24.8634
F8W4R3;F1QAP2	aprt		ADKLDLISK	9	1001.58	0.00023601	106.62	3	20.6259	NaN	20.2532	22.275	22.2046	22.1396
A9JRT0	aprt		ADKLELISK	9	1015.59	0.011777	62.166	0	22.0349	21.9423	21.7945	22.3708	22.1756	22.3884
A0A0R4IU36;F1Q9D1;A7MBY2	alyref		ADKMDMSLDDIIK	13	1493.71	2.0193e-05	100.11	2	24.2916	24.2162	24.2829	24.6298	24.7684	24.3881
A2BIR5;Q6PH42;A2BIR3;A2BIR4;Q6IQK2;F1QRD9	ube2l3b;ube2l3a		ADLAEEYSK	9	1024.47	0.0086607	74.533	2	23.4299	23.3664	23.1246	23.3932	23.5246	23.556
A2BIR5;Q6PH42;A2BIR3;A2BIR4;Q6IQK2;F1QRD9	ube2l3b;ube2l3a		ADLAEEYSKDR	11	1295.6	0.0027243	80.69	3	23.2517	23.298	NaN	22.6661	22.4927	22.7969
Q6YBS2;A7E2H8;B8JMD0	cap1	Adenylyl cyclase-associated protein	ADLAGLVQR	9	941.529	0.0034439	105.52	5	25.1476	24.9986	25.0455	25.4909	25.4604	25.5289
B0UY94;Q7ZUP4	eif5a2	Eukaryotic translation initiation factor 5A	ADLDTDFTSGDAGASLTFPMQCSALR	26	2746.22	9.5495e-09	68.445	2	21.5058	NaN	21.2989	22.7847	NaN	NaN
Q6IQM2	cyc	Cytochrome c	ADLIAYLK	8	905.522	0.032168	71.379	3	23.1181	23.0448	22.8182	24.0014	24.192	24.0658
A0A0R4IRI3;A0AUR2;Q5EAR8;Q6DC80;A0A0R4IVA8	srl		ADLIFVVFDPTK	12	1363.74	0.0010046	79.089	6	22.7373	22.5705	22.8594	22.526	22.9004	22.7152
A0A0R4ISA3;O57521;Q5RG12;A3KNY9;A8WFR4;Q90474	hsp90ab1;hsp90aa1.2;hsp90a.1	Heat shock protein HSP 90-beta;Heat shock protein HSP 90-alpha 1	ADLINNLGTIAK	12	1241.7	2.3789e-05	108.68	7	28.1369	28.1605	27.973	28.0001	28.1967	28.1945
A0A0G2KZ18			ADLSLTDALNDAPQPDVEDVVER	23	2481.19	7.3881e-05	50.858	1	21.1025	NaN	NaN	20.3881	20.4973	20.3902
A8WFU6;Q90420;F1QQ04;Q6IQV2;F1R7F7;A0A0R4IE05	serpinh1a;serpinh1b		ADLSNISGK	9	903.466	0.052291	55.084	1	NaN	NaN	NaN	NaN	NaN	NaN
F8W2T3;F8W381;F1Q8Y6;Q9W6T7	psen1	Presenilin;Presenilin-1	ADLVQNAANNVLNDGMDTSR	20	2116.98	0.00035303	49.768	1	NaN	NaN	NaN	NaN	20.5179	NaN
A8KC60;A2BIM7;A0A0R4I9Z1;Q5XIZ3;F1RD17;A0A0R4IFB3	tars		ADMESLQR	8	948.433	0.035033	68.625	1	21.1628	21.6479	NaN	21.5885	21.1064	21.4728
Q5XJ42;F1R5W4;A0A0R4IG57	glrx		ADMGSIQDYLQQITGAR	17	1865.89	6.5889e-21	152.37	11	23.67	23.5388	23.5477	23.5253	23.0769	23.5666
F1QYX8;A3KMH5	hadhab		ADMIIEAVFEDLSIK	15	1692.86	0.0032133	48.899	2	20.2082	20.8419	20.5652	22.114	20.6017	22.0432
A7YT47;Q561U8	hadhaa		ADMVIEAVFEDLAIK	15	1662.85	0.05143	32.152	1	NaN	20.0577	NaN	NaN	20.4014	NaN
Q7SXW7;F1QF00	pgm1		ADNFEYTDPVDGSVSK	16	1742.76	3.0921e-05	86.488	6	25.0438	25.2609	25.1015	25.093	24.8906	25.07
A7MCI0;Q6NX89;E9QD54	eif5a	Eukaryotic translation initiation factor 5A	ADPDLDFASGDAGASATYPMQCSALR	26	2686.16	4.0956e-05	48.286	1	22.0312	NaN	NaN	NaN	NaN	23.0973
A0A0R4IF59;A0A0R4ISY7;A0A0R4IHV5;A0A0R4IDY7;A0A0R4IIX2;A0A0R4INK8;A0A0R4IL48;Q4G5T9;A0A0R4ICW0;Q4G5U2;Q4G5U7;Q4G5U3;Q4G5U4;Q4G5U8;Q4G5U1;Q4G5T8;Q4G5V0;Q4G5U6;Q4G5U5;Q4G5U0	rtn4b	Reticulon	ADPHITEVTQITEDTSLTLPTEATSPEQVTEVR	33	3607.77	7.524e-06	44.955	4	21.6502	22.0401	22.0899	22.2556	22.099	22.3432
Q7ZUD6;Q4G5W3;F6NX00	rtn3	Reticulon	ADPMTQSSQISSSQGLNDGHSAASK	25	2503.12	1.2665e-56	174.19	12	24.9304	25.3172	25.146	25.7458	25.8626	25.7763
A0A0G2L5W0			ADPNFNAQNDAEK	13	1432.62	0.0028383	63.185	3	21.0899	21.4122	20.7053	20.6266	20.6418	20.9389
Q6P5L8	hsdl2	Hydroxysteroid dehydrogenase-like protein 2	ADPVAAGPVSEMFNTIR	17	1773.87	0.00055807	47.916	2	NaN	NaN	NaN	NaN	NaN	NaN
Q6NV37;A0A0R4IDW2	gyg1a		ADQAFVTLATTDK	13	1379.69	7.5295e-06	132.97	3	20.4252	20.6475	20.4784	23.6029	23.8038	23.7337
Q6NV37;A0A0R4IDW2	gyg1a		ADQAFVTLATTDKYAK	16	1741.89	0.00028782	52.862	2	20.7866	21.105	20.974	21.5808	21.5466	21.5661
Q5TZ66;U3JAS0	snap25a	Synaptosomal-associated protein 25-A;Synaptosomal-associated protein	ADQLADESLESTRR	14	1589.76	0.046943	22.538	1	23.9515	24.2924	NaN	NaN	23.6378	23.8577
Q6PC54	snap25b	Synaptosomal-associated protein 25-B	ADQLGDESLESTR	13	1419.65	0.00099553	84.753	5	22.5221	22.6383	22.4997	22.3296	22.5744	22.3534
B2GQW3;Q6PI52	calm3a;calm1a	Calmodulin	ADQLTEEQIAEFK	13	1520.74	5.1559e-06	145	11	29.1284	29.1512	29.1652	29.272	29.1925	29.2051
B2GQW3;Q6PI52	calm3a;calm1a	Calmodulin	ADQLTEEQIAEFKEAFSLFDKDGDGTITTK	30	3346.61	1.344e-11	75.436	4	21.5739	21.9963	NaN	21.8432	21.7783	21.6247
Q08CA3;F1R1R7	f13a1b		ADQVAPENPTPAAAPTVRPK	20	2029.06	0.00023097	53.625	4	21.8883	21.9857	21.244	21.9195	21.8638	21.8061
Q6YLH7	cav3	Caveolin	ADQYNTNEEK	10	1210.51	0.00058425	115.57	2	21.4116	21.5476	21.3224	21.5485	21.7614	21.6625
Q5CZQ1	ywhae2		ADREHLVYQAK	11	1328.68	3.1635e-05	99.5	8	21.1816	21.3296	21.5051	23.615	23.5492	23.7581
Q7T3G2	ywhah		ADREQLIQR	9	1127.6	1.0725e-05	160.75	6	24.4474	24.6745	24.4182	25.1025	25.0664	25.1187
A0A0R4IRI3;A0AUR2;Q5EAR8;Q6DC80;A0A0R4IVA8;A0A0G2KKP3	srl		ADSLATQDLMR	11	1219.59	0.0056305	65.179	1	NaN	NaN	NaN	NaN	NaN	NaN
E7F290;A0A0R4IRN5;A0A0R4IJB0	si:ch211-222l21.1		ADTAVDTTTTSEITAK	16	1623.78	1.4541e-11	124.25	6	25.3417	25.6341	25.2535	26.5756	26.5458	26.5645
E7F0K3	ptrfa		ADTDFKLER	9	1093.54	0.01384	43.958	2	21.7583	NaN	21.647	21.237	21.4139	21.3152
Q66I72;E7F4I2;A0A0R4IK10	f11r.1		ADTGDYDCEVSGSGGYGENTIK	22	2293.93	3.6993e-12	92.098	4	21.2432	21.2844	21.7738	20.8724	21.1765	21.3043
B2GSR6;A2VCX7;Q1JPX3	farsa	Phenylalanine--tRNA ligase alpha subunit	ADTGLLEALLQR	12	1298.72	4.2916e-05	130.56	6	20.6953	20.7055	20.5993	22.2009	22.062	22.2096
B0R1D0;A8E565	psmc4		ADTLDPALLRPGR	13	1393.77	0.019363	31.675	3	24.6398	25.2496	24.9391	24.7383	24.7227	24.8766
F8W5J3;A0A0R4ID31;F8W5G2;F8W5Z6;F1QMC3;Q4V8R9;Q7ZU68;A0A096X788;Q4V966	sept7b;sept7a		ADTLTPEECQQFK	13	1565.7	0.0010475	84.169	6	23.1579	23.6733	23.3109	23.0482	23.0222	23.0269
Q804H0;Q32PQ2;A0A0R4ICD6	anxa1c	Annexin	ADTNFNAQNDAAK	13	1378.61	2.1158e-13	182.37	6	24.956	25.0293	24.6872	24.8549	25.2694	25.2197
F1R444;Q6AXM3	prkca	Protein kinase C	ADTQSNEQSSSDVANR	16	1707.73	0.00010868	83.54	1	NaN	NaN	NaN	18.9569	NaN	NaN
Q98874	erh	Enhancer of rudimentary homolog	ADTQTYQPYNK	11	1327.6	0.00024066	147.62	6	21.32	21.5223	21.0812	22.5163	22.6322	22.3663
F1RCV7;F1QLU3;B3DIF4;F1QRS6;Q803J4;B0QZM4;Q7T135;E9QCG8;E9QCK8;A0A140LFU9;Q6TGZ6;Q802Y4;A0A0R4IKH3;B0QZM5	hnrnpc;RP71-1G18.4-003;HNRPC;zgc:55733;RP71-1G18.4-002		ADVEAIFSK	9	978.502	0.054082	49.189	1	22.9638	NaN	22.8359	23.9604	23.9172	23.9264
F6PB81;Q5RGZ4;F6PDY7;F1R790;F1QKF2;B2CZC1;B0S5H1;B0S5H3;F1R2R5;B2CZC0;X1WCG5	atp2b1a;atp2b4;atp2b3a;atp2b3b	Calcium-transporting ATPase	ADVGFAMGIAGTDVAK	16	1521.75	0.003472	46.543	3	22.2177	22.5715	22.2079	22.1559	NaN	22.0652
Q5D018	rbm8a	RNA-binding protein 8A	ADVLDLHEAGGEDFPMDEDGDESIHK	26	2840.21	2.519e-09	76.959	3	20.7015	20.6277	NaN	23.4011	23.2904	23.229
A0A0R4I9D1;Q6P298	nubp1	Cytosolic Fe-S cluster assembly factor nubp1	ADVPNDAPEHCPGTSSDQAGK	21	2151.91	2.6317e-07	59.857	1	NaN	NaN	NaN	NaN	NaN	NaN
Q6P5L8	hsdl2	Hydroxysteroid dehydrogenase-like protein 2	ADVVMSMDSEDFVK	14	1571.68	0.0040253	53.3	6	23.0752	23.143	22.8422	22.9945	23.095	23.2485
A2BEN1;Q7SY46	atp6v1aa		ADYAQLLEDMQNSFR	15	1799.81	0.0049144	62.055	2	NaN	NaN	NaN	NaN	NaN	NaN
F1QYM4;F1QQ28;A0A0R4IG09;Q6P0F5;A0A0R4IXZ6;A0A0R4ICV9	eif4h		ADYDNYDDRDR	11	1416.55	5.5121e-05	126.66	6	23.7799	23.7584	23.5951	23.549	23.5813	23.5459
O93548;Q7ZYZ5	bE1;si:ch211-5k11.12		ADYDVIGPQALAR	13	1387.71	0.00023216	85.672	12	25.7667	25.694	25.6281	27.8187	27.7576	27.8204
Q6TNT8	gnai2a		ADYIPTQQDVLR	12	1417.72	0.02767	45.28	1	21.3376	21.5175	21.1316	22.3534	22.3363	22.3775
Q6P2A9	fubp1		ADYSNVAPPSSNAGGGMNDAFK	22	2168.94	3.3009e-06	79.143	3	21.2017	21.8712	21.5382	21.9847	21.7542	22.1054
Q9DEG7;Q7ZU55	ctbp1		AEADRDIPSDQ	11	1215.54	0.00064731	152.96	6	22.9235	23.3669	22.8263	22.7537	22.9056	22.9908
F8W4R3	aprt		AEAEMQEDAVSAGQK	15	1562.69	0.0004227	65.374	2	20.3157	NaN	NaN	20.8405	21.1336	20.7327
A9JRT0	aprt		AEAEMQVDAVSAGQK	15	1532.71	3.5285e-05	91.076	4	21.6023	21.8543	NaN	21.4242	21.5045	NaN
F1R5A5;F1QV31;Q6P3K5;E9QBD7;Q9PUB5;Q6NY60;F1QK60;A9JRS6;Q9PV92	krt5;krt4		AEAESWYK	8	982.44	0.015975	89.355	6	26.1277	26.2501	25.9923	23.832	23.8391	23.9956
Q7T1J9	rps10		AEAGAGAATEFQFR	14	1424.67	0.00098745	67.136	1	NaN	19.6226	NaN	20.6989	NaN	20.9119
Q7ZV25	tbca		AEAGDEYLIKK	11	1235.64	0.042797	29.534	1	NaN	NaN	NaN	NaN	NaN	27.6017
Q5BJ17	tufm	Elongation factor Tu	AEAGDNMGALIR	12	1216.59	2.2808e-05	111.63	3	20.9705	21.2965	21.2095	21.7839	21.5399	21.9211
Q1MTC4;A0A0G2KTK1;F1R876;F1R8J4;A8WGJ1	vtg2		AEAGLLGEFPAFR	13	1376.71	2.3615e-06	122.39	16	27.7787	27.9298	27.687	29.1748	29.2563	29.1406
A3KMS4;Q3T7A8;Q1LWN2;Q504J4;A0A0R4IUA0;Q1MTC6;F1R2T3;E9QFD8;Q90YN8;A4VCF4;Q8JH37	vtg7;vtg1;vtg4		AEAGVLGEFPAAR	13	1286.66	2.3615e-06	122.39	29	30.4976	30.7952	30.6193	31.094	31.1236	31.2215
F1QHH9;F1R2S5;Q4QRF3;Q3T7B0;A5PL84;F1Q7L0;A2VCZ6;A8WGJ7;Q1RM99;Q3T7B1;F1RBA0;A0A0R4IY49;F1QV15;Q3T7A9;A8E4Y8	vtg5;vtg4;vtg6		AEAGVLGEYPAAR	13	1302.66	4.9438e-06	110.38	12	29.1151	29.3902	29.1468	29.6058	29.6791	29.5792
E7F9Y7;A1L2D7;A0A0R4ILM1;H0WF16	abhd10b;abhd10a		AEALEEFCK	9	1095.49	0.021853	61.161	4	21.5446	21.8193	21.5879	21.6882	21.6699	21.7214
B2GP30;Q8JH70	aldocb	Fructose-bisphosphate aldolase;Fructose-bisphosphate aldolase C-B	AEANGLAAQGK	11	1028.53	0.00018641	94.692	3	NaN	21.9186	21.9881	21.4845	NaN	NaN
Q1MTC4	vtg2		AEARPSIAIHK	11	1191.67	3.8156e-05	115.65	16	27.7517	27.9618	27.8675	27.9814	28.1229	28.5028
F1R5P3;A3KMS0;A0A0E4AXB8;A0A0R4ILE7	mcm6	DNA helicase	AEAVESAQAGDKCDFIGSLIVVPDISQLATPGVR	34	3512.78	0.013086	19.202	3	20.3487	20.2037	20.0893	21.3126	21.285	21.5102
A0A140LGK1;A0A140LGV0;Q6P698	lcp1	Plastin-2	AECMLEQADR	10	1221.51	0.010036	62.166	2	20.5833	20.6964	20.4589	20.2363	20.1426	20.588
A5PN55;Q6DBY1	me2	Malic enzyme	AECTAEDAYSLTQGR	15	1670.72	2.2379e-07	105.14	10	23.688	23.8475	22.4964	23.6299	23.7297	23.4449
A4QPA0;Q58EG6;A0A0G2KJ00;H9GXV6;Q08BP1;F1Q9A7;A7MC82;F1QU54;F1QAX1	me3;me1	Malic enzyme	AECTAEQCYTLTEGR	15	1787.75	2.3012e-13	136.81	6	21.6726	21.615	21.5129	22.4822	22.8948	22.4278
E7FBD3	apoba		AEDFLNSLK	9	1035.52	0.0065475	79.148	3	23.4069	23.4821	23.384	23.2235	23.1931	23.2869
E7FBD3	apoba		AEDFLNSLKTEK	12	1393.71	0.00026502	74.611	6	22.0126	22.3708	21.923	21.44	21.2988	21.7945
F2Z4T4;A0A0R4IC31;A5HLY6	akap12b		AEDKSDEASGPEQTTSDSETPKEESSFSLR	30	3243.42	6.502e-08	63.095	3	NaN	NaN	NaN	21.907	21.7272	21.7395
Q90X63;Q803S8;Q6P3M3;F1RD80	cdh17		AEDLGGNAVNSLSSTTR	17	1690.81	0.0028536	48.907	1	NaN	NaN	19.7115	21.1006	21.3701	21.2965
F1Q7G9;A1L226;X1WBX8	prss16		AEDLPQLGLAR	11	1181.64	0.00034342	94.363	3	NaN	NaN	NaN	22.5727	22.9867	22.8748
Q9PTP1	pcna	Proliferating cell nuclear antigen	AEDNADALALVFETLNQEK	19	2090.02	8.7915e-29	144.72	6	20.0685	18.8166	19.5528	22.4654	22.4421	22.4795
Q5TZ66;U3JAS0	snap25a	Synaptosomal-associated protein 25-A;Synaptosomal-associated protein	AEDSDMRNELADMQQR	16	1907.81	1.836e-12	121.45	5	22.2059	22.5709	22.598	23.4955	23.5964	23.5355
F1QVB1;Q5PRB9	ptgr1		AEDVMIGTQVAK	12	1260.64	0.00046386	89.189	4	NaN	NaN	22.785	22.4483	NaN	22.3665
Q6PC80;Q8JHH3	rps5		AEDWEAAPAVAETPEIK	17	1825.87	1.4964e-08	101.9	4	25.5852	25.6831	25.4244	23.1034	23.028	23.1719
A0A0R4IYX1;Q6P3J9	adka		AEEAHVDAHYYEQSEEPTGSCAACITGDNR	30	3366.38	1.351e-17	89.723	3	20.7588	20.122	NaN	22.93	22.8567	22.9401
Q501Y4;F1QIB3;E7EXG2	dbnlb		AEEDVEPDAVMEK	13	1460.63	0.00020122	97.273	3	23.4315	23.5552	22.9243	22.7409	22.7149	23.1242
Q6NWK4;Q8JHH4;Q5PRB0;F1RDT4	atp6v1e1b;atp6v1e1a		AEEEFNIEK	9	1107.51	0.0039575	86.898	5	24.1225	24.353	24.0765	23.9131	24.0703	24.2167
B2GT58;A0A0R4IYT0;Q9PW80	igf2bp3	Insulin-like growth factor 2 mRNA-binding protein 3	AEEEIMKK	8	976.49	0.018595	100.02	0	21.0621	21.2547	21.204	21.0587	21.3983	21.067
Q6PC90	rps12	40S ribosomal protein S12	AEEGIAAGGVMDVNTALPEVLK	22	2183.11	1.0712e-18	114.37	15	24.9568	24.94	24.6558	24.4132	24.6358	24.6237
Q7SZQ6;A0A0R4IB45	arhgdig		AEEHEFMTPVEEAPK	15	1742.78	5.8623e-12	125.97	11	24.898	24.9086	24.9094	24.5835	24.6049	24.722
F1QB50	tmpob		AEENDVSGLTDEELK	15	1647.75	8.8925e-05	85.469	5	23.1362	22.8388	22.9883	22.1844	21.7844	22.1866
Q6NWH2	marcksl1b		AEEPAAAKEEAAAPAVEATK	20	1952.97	1.8706e-59	219.35	13	27.2979	27.4225	27.235	27.2202	27.197	27.2902
F2Z4T4;A0A0R4IC31;A5HLY6	akap12b		AEEPAEQTVVDAPSETEK	18	1928.89	6.4541e-16	126.8	6	22.3597	22.5491	22.5793	22.2049	22.1324	22.3111
B0R0Q4;Q1LVK6;F1QL90;B0R0Q3	vaspb;DKEY-113G17.1-002		AEEPANDDSDTQGPGDFR	18	1919.78	0.011509	42.068	2	19.4647	19.4688	19.1847	20.3564	20.6575	20.4658
Q6PD99	marcksl1a		AEEPAQQTETAPTEETTK	18	1959.89	6.4608e-24	167.92	12	25.4499	25.7191	25.5804	25.4675	25.5504	25.5356
Q6PD99	marcksl1a		AEEPAQQTETAPTEETTKSEESPAPVEETTPTESSDPEPAAE	42	4426.93	2.9703e-08	43.905	11	23.6574	24.2833	24.0432	24.6039	24.5745	24.4668
Q6DH16	otub1a		AEEQQQEISQK	11	1316.62	0.0011645	91.093	1	21.7041	21.8743	21.4349	21.579	21.6341	21.6994
F1QUW4;B2GRZ4;Q7ZUW2	hyou1	Hypoxia up-regulated protein 1	AEETILELNPAENTDDKTESTESSK	25	2750.26	8.4034e-56	173.89	6	24.6798	25.008	24.701	24.4286	24.5446	24.3285
F1QUW4;B2GRZ4;Q7ZUW2	hyou1	Hypoxia up-regulated protein 1	AEETILELNPAENTDDKTESTESSKSENHIEDEL	34	3816.72	6.8138e-20	89.024	4	23.6352	23.4605	23.532	22.9349	22.9879	23.1202
Q6NWH2	marcksl1b		AEETPAAPVETPK	13	1338.67	0.00035919	92.151	6	24.5366	24.6251	24.3651	24.1686	24.1197	24.257
Q6NWH2	marcksl1b		AEETPAAPVETPKAEEPAAK	20	2035.01	2.1697e-12	94.632	6	NaN	24.7847	24.5799	23.6211	23.6404	23.6257
F2Z4T4;A0A0R4IC31;A5HLY6	akap12b		AEEVKQESATVTQAK	15	1617.82	1.1263e-07	113.65	1	20.4947	21.0006	20.0933	20.7524	20.7181	21.0694
F2Z4T4;A0A0R4IC31;A5HLY6	akap12b		AEEVTEKAEEPAEQTVVDAPSETEK	25	2715.26	2.1562e-29	124.66	6	23.7967	23.6893	23.7441	23.5393	23.5834	23.5156
Q1RM15;F1Q5H4;F1Q8J5	gale		AEFDLER	7	878.413	0.0086664	128.57	6	23.6585	23.8682	23.3818	23.1009	23.2801	23.3915
Q4V8S5;E9QJP8	acbd7		AEFDQYAEDVK	11	1313.58	0.0045105	65.179	4	21.1245	21.6188	21.6619	21.0595	21.2213	21.1053
Q4V8S5;E9QJP8	acbd7		AEFDQYAEDVKK	12	1441.67	0.0048541	46.069	1	23.0252	23.1517	23.1748	23.0727	22.9239	23.1436
E7FBD3	apoba		AEGAEPTEATAVVK	14	1371.69	7.945e-07	111.12	6	24.1294	24.1577	23.8954	24.1942	24.3789	24.3743
Q6NWH2	marcksl1b		AEGDAATTNGSAEAAK	16	1462.65	2.0265e-95	201.3	6	NaN	NaN	NaN	24.8593	25.0076	25.5586
Q9DGK4;B8JHR2;E7F8Y5;E9QIY7	tpt1	Translationally-controlled tumor protein homolog	AEGDIDDALIGGNASAEVADEGCDSTSVSGVDIVLNHK	38	3799.73	2.8284e-129	189.55	22	26.1993	26.2284	25.9672	25.9842	26.0354	26.0943
Q7T313	ppp1cbl	Serine/threonine-protein phosphatase	AEGELDVDSLISR	13	1402.69	0.006606	64.244	3	21.5948	21.6504	21.3137	21.3431	21.2989	21.3239
Q1JPZ8;F1QI59	ppp1cb	Serine/threonine-protein phosphatase	AEGELNVDSLISR	13	1401.71	6.0394e-06	122.64	4	21.8408	21.8963	21.7601	22.1723	21.9412	22.2292
Q5TZ29	apobb.1		AEGITFESIVK	11	1192.63	0.0064885	62.528	2	NaN	27.6984	27.6238	NaN	NaN	NaN
F1QEX9;A6P4B8;A0A0R4IQE3	ryr1b		AEGLGMVSEEGTK	13	1306.61	0.0019917	66.215	1	NaN	NaN	NaN	NaN	NaN	NaN
Q1MTC4;A0A0G2KTK1	vtg2		AEGPAVEK	8	799.408	0.016885	88.177	6	25.3649	25.6515	25.8792	24.8168	25.9662	26.8169
Q1MTC4;A0A0G2KTK1	vtg2		AEGPAVEKLEFEVQVGPR	18	1954.02	4.7907e-22	153.36	21	27.1897	27.1574	27.144	28.4411	28.5808	28.4282
F1QHH9;F1R2S5;Q4QRF3;Q3T7B0;Q1LWN2;F1Q7L0;A2VCZ6;A8WGJ7;F1RBA0;E9QFD8;F1QV15;Q3T7A9;Q90YN8;A4VCF4;Q8JH37	vtg5;vtg1;vtg4;vtg6		AEGPAVER	8	827.414	0.0025048	125.98	19	31.2186	30.695	30.7449	30.2545	30.6515	30.8075
F1QHH9;F1R2S5;Q4QRF3;Q3T7B0;Q1LWN2;F1Q7L0;A2VCZ6;A8WGJ7;F1RBA0;E9QFD8;F1QV15;Q3T7A9;Q90YN8;A4VCF4;Q8JH37	vtg5;vtg1;vtg4;vtg6		AEGPAVERLEFEVQVGPR	18	1982.02	1.0526e-21	148.44	6	26.7886	26.5787	26.5856	26.0189	26.1871	26.0333
A3KMS4;A0A0R4IUA0;Q1MTC6;F1R2T3;A0A0R4IY49	vtg7		AEGPSVER	8	843.409	0.0070771	112.41	6	29.3124	28.5688	28.927	28.0019	28.3915	28.5964
A3KMS4;A0A0R4IUA0;Q1MTC6;F1R2T3;A0A0R4IY49	vtg7		AEGPSVERLEFEVQVGPR	18	1998.02	2.244e-21	142.26	3	NaN	24.2018	24.237	23.3144	23.3661	23.3526
A0A0R4IGP6;Q6NXD1;Q7ZVT2	pkma	Pyruvate kinase	AEGSDVANAVLDGADCIMLSGETAK	25	2493.14	1.1791e-15	98.299	8	22.4657	21.5084	22.3416	23.5652	23.7428	23.5768
Q7ZW40;E7F2J5	uso1		AEGVPSVEDSTSEVTELR	18	1903.9	0.025648	36.127	0	20.8769	21.4034	20.9237	21.2319	20.9452	20.6987
Q7ZW40;E7F2J5	uso1		AEGVPSVEDSTSEVTELRK	19	2032	2.5609e-08	69.361	0	21.9312	22.1706	NaN	NaN	22.0864	NaN
F1Q4M0	ppp5c	Serine/threonine-protein phosphatase	AEGYEVTHSGK	11	1176.54	7.3311e-05	111.63	7	22.5699	22.6472	22.4147	20.7374	NaN	NaN
F1R5A5;F1QV31;Q6P3K5;E9QBD7;Q9PUB5	krt5		AEIADLNR	8	900.466	0.021331	82.426	5	19.1242	24.7852	24.5679	23.732	23.8222	24.0465
Q6NY60;F1QK60;A9JRS6;Q9PV92	krt4		AEIAELNR	8	914.482	0.00016433	150.4	5	26.3957	26.4086	26.1545	26.0388	26.0462	26.2358
F1R9P5;E9QI62	flna		AEIAFEDR	8	949.451	0.036145	67.897	2	23.0236	23.1057	22.7982	22.4591	22.6087	22.5022
Q804G7	anxa4	Annexin	AEIDMLDIK	9	1046.53	0.050869	50.108	1	NaN	21.3182	NaN	22.9849	22.9661	NaN
Q5U3A4;Q642Z0;A0JMP4;F1Q7N8;Q6ZM60;A0A0R4IQS8;Q7ZW18;B2GRT2;A9C3Q5;A9C3Q4;F1Q4P9;A2BIP1	atp2a1;atp2a1l;si:dkey-28b4.8;atp2a2b;atp2a2a;atp2a3	Calcium-transporting ATPase	AEIGIAMGSGTAVAK	15	1374.72	1.7263e-05	96.489	8	27.1034	27.3503	26.9874	27.0195	27.0277	26.98
F1QQQ3;F1QPC0;Q9DFT9	vtg3		AEINPPPK	8	864.471	0.030225	91.9	6	21.9626	22.1857	NaN	25.6137	25.6024	NaN
Q08BV5	rangap1a		AEIPPALVSLGDALILAGAR	20	1946.12	0.021677	24.029	5	18.2032	18.2752	17.978	18.8989	18.4975	19.179
Q508P8;B3DK50;A0MQ61;A0A0R4INI3;A0A0R4IVW7	smyhc1		AEIQTALEEAEGSLEHEEGK	20	2169.01	2.202e-25	133.21	5	NaN	23.5053	23.4453	23.5168	23.5783	23.7234
B8A568;B3DJM6;Q7T1B8;Q6IQX1;Q90ZE5;B8A561;B8A569;Q9I8U6;F1R6C7	myhz1.1;myhz1.2;myhz2;myhz1.3;myha		AEIQTALEEAEGTLEHEESK	20	2213.03	4.0773e-60	212.85	14	26.9665	27.2363	27.2975	27.7004	27.6663	27.731
Q6ZM34;Q1ED30	vps35		AELAELPLR	9	1010.58	0.050683	55.461	1	NaN	NaN	NaN	NaN	NaN	NaN
Q6PHK7	psmd2		AELATEEFIPVTPILEGFVILR	22	2456.36	1.8576e-06	71.853	2	NaN	NaN	NaN	22.307	21.7536	20.7097
Q6PFS4	immt		AELDALAALTAGLEETLGSSAK	22	2130.11	9.9388e-38	143.93	5	18.4818	NaN	20.7048	23.2369	21.168	22.348
D7RVR7;Q6PH15;A0A0R4IGM0	slc1a2b	Amino acid transporter	AELDALDAQHGK	12	1266.62	1.5829e-05	122.55	9	24.9643	25.136	24.9292	25.0109	25.0379	25.1946
Q802Z5;A2BGU3	nono		AELDDTIFR	9	1078.53	0.0059178	80.755	6	23.2099	23.1624	22.8331	23.5139	23.4705	23.7193
Q6NUU2;Q6DRK8;Q1L8R2;I3ITB4	sfpq		AELDDTPMK	9	1018.46	0.042564	44.863	1	22.5462	22.4896	22.5011	22.3709	NaN	21.9325
F1QN60;Q4V916;F1QEG3;Q5XJ03;E9QE30	fdps		AELEACYGR	9	1067.47	0.030212	56.013	3	22.3833	22.225	21.9873	22.066	21.9295	21.9349
F1R9W9;Q7SY23	aldh4a1	Delta-1-pyrroline-5-carboxylate dehydrogenase, mitochondrial	AELEEALR	8	929.482	0.023037	80.219	2	21.9206	22.3747	21.8641	NaN	NaN	NaN
A0A0R4IMC6;F1QVU3;Q802V3	vil1		AELGDATDVIK	11	1130.58	0.056088	42.976	1	23.2241	23.3633	23.2127	22.3698	22.7432	22.8946
Q6NUY9;E9QIF0;E7F5C5	mapre1b		AELIQELNILK	11	1282.75	0.039362	44.614	1	NaN	NaN	NaN	21.4776	NaN	NaN
Q6TLG8;Q7ZVD9	rps3		AELNEFLTR	9	1091.56	0.013157	67.113	5	22.7518	23.2244	22.8775	23.7227	23.6394	23.9346
E7FBD3	apoba		AELPAFGYFIPK	12	1351.72	0.037129	43.604	5	25.1693	24.9952	24.872	24.6256	24.7479	24.5816
B2GQ09;Q7SXG4;A0A0R4IHE1	uba2	SUMO-activating enzyme subunit 2	AELVGPLRK	9	981.597	0.0010041	86.744	6	23.0003	23.1338	22.9772	23.2122	23.0461	23.2977
A0A0R4IQN8;E9QCS9	naca		AELVSAPKPEAPVKNEAAAPK	21	2116.15	0.041368	17.146	1	22.5581	22.7808	22.7355	22.1764	22.588	22.4451
O42363	apoa1	Apolipoprotein A-I;Proapolipoprotein A-I	AELYTALQK	9	1035.56	0.0035494	88.177	4	23.1024	23.3826	NaN	25.6591	25.7863	25.8142
B3DKL0	atic		AEMANAIDQYVSGTVGEGPDKEVWK	25	2693.26	8.2964e-12	89.721	5	22.2513	22.7669	22.4411	21.8243	22.3399	21.4763
Q5EB19	rnf7		AEMDDGDEPGLGHSHSGSSGSK	22	2155.87	0.00040458	40.622	1	20.862	20.9659	21.089	20.4466	20.8802	NaN
F1QJK4;F1QC64	myh9b		AEMEDLVSSKDDVGK	15	1621.75	0.0070766	51.771	1	21.2455	21.3513	NaN	NaN	20.3959	NaN
E7EZA7;F1QTZ4;Q6PFK7	padi2		AEMFPGKEEAISVNDLLSDK	20	2192.07	0.00066726	44.641	1	21.9456	21.8165	NaN	NaN	NaN	NaN
E7EZA7;F1QTZ4;Q6PFK7	padi2		AEMFPGKEEAISVNDLLSDKK	21	2320.16	0.00013077	50.232	4	22.517	22.7621	22.6576	23.3496	23.4336	23.454
Q6PC82;Q6P102	ywhabl		AEMQPTHPIR	10	1178.59	0.00026524	128.35	12	24.88	24.7732	24.4664	25.2644	25.6163	25.8235
Q7T2F8;Q07DR3;F1R0W9	dctn1a		AEMTDAEGLGNK	12	1234.55	0.032284	34	0	NaN	19.7694	20.1758	18.881	19.2441	19.5666
A0A0H2UKQ1;F1QX52;Q6PH19;F8W3L4;F8W4N8	gatm	Glycine amidinotransferase, mitochondrial	AENACVPPFTVEVK	14	1559.77	0.00084009	68.283	8	23.9553	24.0498	23.8208	23.6604	23.6307	23.5894
Q8JFT7	kpna3	Importin subunit alpha	AENAGLENHR	10	1109.52	0.0070706	73.9	1	21.2201	21.54	21.3094	21.3797	21.7054	21.8654
Q567X3;E9QB29	gnpda1	Glucosamine-6-phosphate isomerase	AENAHILDGNAPNLEK	16	1704.84	0.002594	40.186	1	NaN	NaN	NaN	NaN	22.459	NaN
Q567X3;E9QB29	gnpda1	Glucosamine-6-phosphate isomerase	AENAHILDGNAPNLEKECQDFEAK	24	2712.24	5.2322e-05	52.272	3	21.1844	22.1932	21.7664	NaN	21.5391	21.1356
F1QUV7;Q4V9I4	gars		AENAPDVDVSK	11	1143.54	0.00815	60.301	3	23.3945	23.6551	23.5037	23.4166	23.5693	23.682
Q803W0	ddx39ab		AENDVENELLDYEEDEEPQGAPESAAPVGK	30	3243.42	2.629e-17	87.648	6	23.6842	23.6549	23.4344	24.2574	24.3272	24.2957
A2AWA1;Q6IQA5;A2AWA0	ddx39aa		AENDVENELLDYEEDEEPQPTVDSGATTGK	30	3293.42	4.1415e-08	64.726	5	NaN	22.7606	22.8286	23.4042	23.3684	23.4031
A2AWA1;Q6IQA5;A2AWA0	ddx39aa		AENDVENELLDYEEDEEPQPTVDSGATTGKK	31	3421.52	3.3555e-17	83.567	4	22.7282	22.6112	22.6019	22.614	NaN	22.6177
P79735	ran	GTP-binding nuclear protein Ran	AENEPQVQFK	10	1188.58	0.0032909	82.831	3	24.7118	24.967	24.8184	25.2807	25.3439	25.3744
Q6NZZ2;E9QJ46	arpc4;arpc4l		AENFFILR	8	1008.54	0.009482	106.04	5	22.9521	22.7536	22.7332	23.3384	23.3886	23.4516
F1QUW4;B2GRZ4;Q7ZUW2	hyou1	Hypoxia up-regulated protein 1	AENQGETESEKTEKPEEK	18	2061.93	1.2802e-11	107.72	4	24.7294	24.2162	24.9872	24.8188	23.6977	24.795
Q6P9P3;F1RCA1	uba1		AENYDIPPADR	11	1259.58	0.0038811	66.023	8	21.526	21.9383	21.3146	21.1637	21.5209	21.4377
Q1RM09	basp1	Brain acid soluble protein 1 homolog	AEPAKSPDAPPVK	13	1305.69	0.027845	29.638	2	20.6762	20.6894	20.8157	NaN	NaN	20.3977
Q1RM09	basp1	Brain acid soluble protein 1 homolog	AEPAKSPDAPPVKAEEK	17	1762.91	1.3652e-07	95.195	6	21.6099	22.4414	21.479	21.7433	21.1727	21.6638
Q6P0G6	myl1		AEPAPAPAPAPEPPK	15	1438.75	0.0038966	46.68	2	21.3904	21.3767	21.3397	21.343	20.9323	21.1158
Q6P0G6	myl1		AEPAPAPAPAPEPPKADAVDLSGVK	25	2394.24	2.2762e-15	95.319	12	25.9094	26.0103	26.0105	25.7656	25.6642	26.0061
F1QSX8;B7ZV88;Q7ZU85	lpp		AEPSHHPAPTPSQGYQPAPPK	21	2193.06	0.00056814	40.952	1	20.388	NaN	20.8538	20.6096	20.3264	20.1853
A0A0R4IQN8;E9QCS9	naca		AEPVLAPKPEAPVK	14	1444.83	0.0071714	36.96	4	21.7513	22.0167	21.9511	21.4807	21.7171	21.6638
A0A0R4IQN8;E9QCS9	naca		AEPVPAPKPEAPVK	14	1428.8	0.004299	40.941	2	23.4068	23.2666	23.1	22.8108	23.1113	23.1123
A0A0R4IQN8;E9QCS9	naca		AEPVPASKPEAPVK	14	1418.78	0.00041318	58.885	6	23.3254	23.3964	23.2277	23.1188	23.1581	20.8985
A0A0R4IQN8;E9QCS9	naca		AEPVSALKPEAPAK	14	1406.78	0.0065871	37.77	5	21.7403	21.9392	21.7518	21.088	21.7044	21.5375
A0A0R4IQN8;E9QCS9	naca		AEPVSALKPEAPAKK	15	1534.87	0.003233	39.531	1	22.7003	22.8788	NaN	22.6296	22.4885	22.629
A0A0R4IQN8;E9QCS9	naca		AEPVSAPKPEAPVKIEAAAPK	21	2099.16	0.01473	25.619	1	22.2944	22.2248	21.9902	21.4492	21.5064	21.3344
Q802W6;Q6P3J2;X1WC11	arhgdia		AEQEPTPEQLAAIAAENEQGESVNYK	26	2815.31	1.0436e-06	64.27	3	20.9087	20.6545	20.682	22.4873	22.9307	22.6584
Q7SX99;A0A0G2KPY8	fh	Fumarate hydratase, mitochondrial	AEQFKDIIK	9	1090.6	0.0017967	115.7	3	21.0581	21.6981	21.4878	21.162	20.9719	21.3248
B8JI08;A0A0R4IP01;F1Q5B8	ogdha		AEQFYSGDTDGKR	13	1472.65	0.014655	32.61	1	NaN	20.4483	20.606	21.4733	21.7652	21.4945
Q5U3U1;F1Q8D2	nsfl1c		AEREEAVR	8	958.483	0.00016772	143.04	5	23.2495	23.7114	23.316	NaN	23.6999	23.7234
Q7ZVR3;A0A0R4IW89	ppp1cab	Serine/threonine-protein phosphatase	AESDKINIDSIIQR	14	1600.84	0.00014644	74.789	5	22.935	22.6798	22.7852	NaN	NaN	NaN
A0A0R4IN76;A0A140LH76			AESESNISVPHLK	13	1409.72	1.2305e-05	110.92	3	21.9743	22.1843	21.9907	22.2597	22.5064	22.6601
Q4VBV3	pycard		AESFKEHLQEAFEDLGADNLR	21	2418.15	7.4087e-21	117.37	5	21.7255	22.1466	NaN	21.9918	22.4615	22.5503
Q4VBV3	pycard		AESFKEHLQEAFEDLGADNLRK	22	2546.24	7.3542e-27	126.51	4	21.0321	21.8746	21.4339	21.8799	22.2821	22.1817
Q7ZVK8	mapk3	Mitogen-activated protein kinase	AESGSSAAAAGAAGSNSSAAGPGGAVAPGGPSGAAGSKPGLESVK	45	3679.77	2.0287e-56	118.1	10	24.4257	24.6904	24.6562	24.5549	24.4021	24.6139
F8W499;Q7SXT2	tspan7	Tetraspanin	AESNYMGKDDEDLDR	15	1756.72	0.0058744	35.832	3	22.1727	22.1923	22.1242	22.0957	22.0097	22.3513
Q6DG54;A0A0R4IHV1	pkmb	Pyruvate kinase	AESSDVANAVLDGADCIMLSGETAK	25	2523.15	1.316e-08	73.435	8	22.1629	21.6086	21.7017	23.9618	24.0599	24.0613
F6NXD5;Q7SXW9;Q568L0;G4XPM3	marcksb		AESSEEKPASEVAEEKPAEEK	21	2273.05	2.3495e-113	264.8	16	26.674	26.9446	26.7104	26.447	26.6517	26.5892
A0AUR9;B0S7K9;A0A0R4IHV6	gps1		AESTPEIAEQR	11	1229.59	0.0097385	58.172	2	21.3018	21.5277	21.2755	21.4958	21.4242	21.4926
Q6NYV3	h1f0		AETAATPSSKPK	12	1186.62	7.5017e-05	90.005	1	22.0625	22.0262	21.7814	20.2675	NaN	20.9481
X1WGK9;E7F5A4;Q0P452;Q6DH38;R4GEY3;E7FAK0;F1R9N6;Q5BJK0	zgc:153405;si:dkey-261m9.12;zgc:110216;si:ch211-113a14.24;si:ch211-113a14.12		AETAPAAPPAK	11	1022.54	0.0083656	54.259	3	23.1675	23.4505	22.761	22.4535	22.4348	22.6654
E7F225;A4QN90	zgc:163061		AETAPAPAAAAPAK	14	1235.65	0.0084856	49.298	1	NaN	NaN	NaN	NaN	NaN	NaN
Q568D0;A3KPR3	histh1l		AETAPAPAAAPAK	13	1164.61	0.0027603	63.473	3	21.4043	21.2915	21.0489	20.3928	20.4959	20.9327
A0A140LH34;A0A140LH11;A0A140LGZ1;A0A140LH24			AETAPAPAASPAK	13	1180.61	0.0059781	56.569	5	22.9124	22.9088	22.7289	20.886	21.6043	22.6564
A0A140LH63;A0A140LFZ1			AETAPAPAATPAK	13	1194.62	0.00059716	89.231	6	22.9885	23.0515	22.6762	21.95	22.1578	22.59
F6NXD5;Q7SXW9;G4XPM3	marcksb		AETPAEEPK	9	970.461	0.0026787	90.906	2	22.5794	21.2514	21.5358	NaN	21.3371	NaN
F6NXD5;Q7SXW9;G4XPM3	marcksb		AETPAEEPKAEEPK	14	1524.73	1.8767e-09	160.48	10	24.6358	25.2404	24.4478	24.0864	24.7953	24.8977
F2Z4T4;A0A0R4IC31;A5HLY6	akap12b		AETTTETTAETTNEVTPTEKEEQQDLK	27	3023.39	4.392e-72	177.6	6	23.2462	23.3572	23.3911	23.6951	23.8492	23.7726
Q7ZUX8	dynlrb1		AEVEETIKR	9	1073.57	0.00040893	99.815	6	22.8108	23.2487	22.9796	23.2168	23.3488	23.4793
Q6PBW5	rpe65a	Retinoid isomerohydrolase	AEVEILTPVTFHGMYKP	17	1930.99	0.00059886	47.64	3	NaN	NaN	NaN	22.0342	22.1836	22.167
F1QUV7;Q4V9I4	gars		AEVGELPEIIR	11	1224.67	0.00026004	97.163	6	24.6338	24.7688	24.4928	24.6185	24.7168	24.5164
A0A0R4IRQ3;Q6NYB0;F1QS28	hnrnpa0a		AEVITDKETGK	11	1189.62	4.4899e-05	147.33	11	26.3675	26.2557	25.9304	25.762	26.017	26.0626
A0A097;A0A0R4IPR9	si:dkey-152p16.6		AEVQNFDKK	9	1077.55	0.0031126	107.79	2	20.9858	21.2157	20.9174	19.8894	20.0527	20.5477
Q9PVF8;A9JRW0;A0A0R4IF47	ctnna1		AEVQNLGGELVVSGLDSAMSLIQAAK	26	2599.35	9.659e-47	140.41	3	NaN	19.3463	NaN	22.2334	21.4741	21.5515
Q504C3;F1QT63	sarnp		AEVVELHK	8	923.508	0.045125	87.476	3	23.1176	23.4112	23.0165	23.3016	23.3342	23.4138
A0A0R4IEX8;E7F9M6	LOC570106	ATP-dependent 6-phosphofructokinase	AEWSGLLEELVQK	13	1500.78	0.048216	37.998	1	20.5273	20.6645	20.4886	19.6536	19.471	19.7507
Q7ZUN6;A0A0A0MPG9	paics		AEYEGDGEPTIFVAVAGR	18	1879.9	1.1296e-07	89.468	3	20.6415	21.1041	19.5057	22.5033	22.8921	22.7051
Q7T1D9;Q7ZZ04	echs1		AFAAGADIK	9	862.455	0.010724	82.279	5	23.8275	23.9396	23.7579	23.4975	20.6621	23.6976
Q5RZ65	agr2	Anterior gradient protein 2 homolog	AFAEDKEIQK	10	1177.6	3.6723e-05	152.64	5	23.1533	23.5834	23.1317	23.1824	23.2149	23.5087
Q5D016	pfdn1	Prefoldin subunit 1	AFAELQAK	8	876.471	0.024483	78.77	1	NaN	NaN	NaN	22.5366	20.794	21.121
Q7ZTH8;Q6NYM4;Q502R3;B2GT87;A9JTB3;A2CG95	acadm		AFAGDIANQCASDAVQIFGGNGFNSEYPVEK	31	3275.48	3.571e-24	102.03	3	NaN	20.134	NaN	22.0963	21.872	22.2404
Q9I8V0	pvalb2	Parvalbumin-2	AFAGILKDEDVAAALK	16	1630.89	6.9779e-22	181.26	27	30.5043	30.3194	30.1595	31.0874	30.7679	30.7979
Q9I8V0	pvalb2	Parvalbumin-2	AFAGILKDEDVAAALKDCAAADSFNYK	27	2873.39	1.1535e-53	146.25	15	28.4547	28.3485	28.2292	28.4155	28.9837	28.8604
Q7ZT36	pvalb3		AFAGILNEADITAALQACQAADSFDYK	27	2873.35	1.0092e-25	112.48	2	18.7788	20.0154	19.9584	22.7965	22.1662	NaN
Q6IMW7;Q804V8	pvalb4		AFAGVLNDADISAALEACK	19	1934.94	1.1976e-41	191.47	24	25.9393	25.9572	25.7375	26.0129	26.0817	26.2546
Q6IMW7;Q804V8	pvalb4		AFAGVLNDADISAALEACKAADSFNHK	27	2805.34	5.2987e-07	61.039	2	22.2769	21.9666	NaN	NaN	NaN	21.7256
Q6IMW7;Q804V8	pvalb4		AFAIIDQDK	9	1019.53	0.0019833	96.143	6	26.876	26.9884	26.737	26.2234	26.2806	26.2536
Q6IMW7;Q804V8	pvalb4		AFAIIDQDKSGFIEEEELK	19	2181.08	2.8007e-19	116.6	6	24.091	23.7937	24.257	23.2148	22.6999	23.0742
Q804W0	pvalb1		AFAIIDQDNSGFIEEEELK	19	2167.03	3.6599e-70	223.07	64	31.0264	30.9285	30.9069	30.5629	30.641	30.5581
Q804W0	pvalb1		AFAIIDQDNSGFIEEEELKLFLQNFK	26	3057.53	6.9585e-22	110.26	4	18.9818	20.5254	20.4427	24.1476	23.5321	22.8549
A0A0R4ISJ7;F8W470;F8W5W2	sagb		AFCAENQDEK	10	1210.49	0.00029725	155.42	6	22.0367	22.1463	21.8385	22.144	22.1381	22.5277
A8KBY3;A0A0R4I9C1;Q6TGS6;Q1LWM3	yars	Tyrosine--tRNA ligase;Tyrosine--tRNA ligase, cytoplasmic	AFCEPGNVENNGVLSFVK	18	1979.94	0.017271	34.748	1	NaN	NaN	NaN	NaN	NaN	NaN
Q7ZU41;B8JLJ3;Q6IQT1;B2GTJ8;A7MCQ5	ywhaz		AFDDAISELDQLTEDSYK	18	2058.93	7.2183e-20	131.45	12	24.5738	24.3198	24.2945	24.6317	24.6996	24.6901
E7FBD3	apoba		AFDIGDYPIR	10	1165.58	0.056789	43.958	1	23.5854	23.7859	23.6448	23.9868	24.1013	24.161
Q6NYE3	pgm2		AFDLQPPYAVEEQKDPDPEFPTVK	24	2759.33	6.1551e-06	62.589	6	22.9306	22.8112	22.8449	22.2066	22.9077	22.6826
Q5SNX7	galc	Galactocerebrosidase	AFDPTYIK	8	953.486	0.023751	79.474	2	21.2718	21.4342	21.3489	21.5552	21.5048	21.6193
Q6DG67;F1QZ09	aclya		AFDSGMLPMEFVNK	14	1584.73	0.007166	47.037	1	NaN	NaN	20.1042	22.1895	22.2187	NaN
Q1ECX9;Q6P3I1;Q7ZVH2	pdia4	Protein disulfide-isomerase A4	AFDYNGPR	8	938.425	0.0076825	110.81	4	24.9098	25.0174	24.9654	22.1641	23.0673	22.9069
Q7ZU42;A0A0R4ICN9;E9QI77	ola1	Obg-like ATPase 1	AFEDEDIIHVEGCVDPVR	18	2098.96	4.5285e-06	74.732	5	22.6933	22.4048	22.3154	22.6729	22.5933	22.7601
F1Q4X8;E9QCB1	evpla		AFEDTEVLQK	10	1178.58	0.0084364	63.734	2	23.0414	22.8556	22.5102	22.456	NaN	22.3785
Q7ZU99;Q29RA2;A0A0R4IW13	vcp;zgc:136908	Transitional endoplasmic reticulum ATPase	AFEEAEK	7	822.376	0.035996	91.9	4	23.6039	22.4198	22.3862	NaN	23.0152	23.0517
Q7ZU46;Q7ZUM5;Q6NZU0	hspa4a;hspa4b		AFEELGR	7	820.408	0.026811	107.43	4	NaN	23.2862	22.978	23.188	23.4103	23.3557
B0V0X1;Q6NWC8;F1R007;A0A0R4IGR9	pccb		AFENDIDALLNLR	13	1502.77	0.03118	27.098	3	20.7455	20.4537	20.5493	21.1459	21.2078	21.4719
O42363	apoa1	Apolipoprotein A-I;Proapolipoprotein A-I	AFESNIEETK	10	1166.55	0.00022702	100.88	6	28.1808	28.3867	28.1826	28.079	28.1683	28.1921
B8JLZ3	anxa1b	Annexin	AFFNSFFQK	9	1134.55	0.001528	128.36	5	20.8386	20.6026	20.5354	22.8845	22.8588	22.9715
Q6PHJ3	ctsa	Carboxypeptidase	AFFQLFPEFSK	11	1359.69	0.00038799	92.866	2	NaN	22.7486	NaN	22.7708	22.8855	22.9633
Q9I8V0	pvalb2	Parvalbumin-2	AFFVIDQDK	9	1081.54	0.002222	93.649	19	30.9758	30.964	30.8243	30.7298	30.8351	30.872
Q9I8V0	pvalb2	Parvalbumin-2	AFFVIDQDKSGFIEEDELK	19	2229.08	1.617e-110	256.84	20	28.6206	28.5486	28.5817	28.1524	28.1175	28.1364
Q9I8V0	pvalb2	Parvalbumin-2	AFFVIDQDKSGFIEEDELKLFLQNFSAGAR	30	3433.72	0.0041706	24.32	3	NaN	NaN	NaN	21.0361	20.4821	19.5828
E9QDW5;A9JTA8	rangap1b		AFGDIAQITEALAK	14	1446.77	0.0011667	86.944	4	20.9277	20.527	21.498	20.6337	20.2538	20.404
Q6DGP0;A0A0R4IEY2	otub1b		AFGFAHLESLLEDSK	15	1662.83	0.00014074	56.514	3	21.9857	22.0918	21.9684	23.3932	23.3448	23.2523
Q9DEG7;E9QEQ4	ctbp1		AFGFGVIFYDPYLPDGVER	19	2161.05	0.0015928	55.437	2	NaN	17.4979	18.0589	20.2551	19.264	19.2571
Q6DH16;F1Q6S6	otub1a		AFGFSHLESLLEDSK	15	1678.82	0.00030011	53.168	6	22.4393	22.033	22.0581	23.0924	23.1501	23.1401
Q503C3;Q1ED16;F1QIL6	acad9		AFGGVTSGKPEDK	13	1291.64	0.00025973	80.96	2	21.4704	22.1706	21.1823	21.2135	20.8404	21.532
Q6IQU1;Q5TYY5	akr1b1		AFGLEWASK	9	1007.51	0.02095	61.78	3	22.8552	22.9495	23.0271	21.2166	21.1883	NaN
Q6NUZ3;F1QY96;R4GF20	syncrip		AFGQFGNLER	10	1137.56	0.00026969	99.568	5	26.0832	26.1613	26.0783	25.9459	26.0434	26.024
Q801U4;Q801U3;Q4V8Q5;A3KNI1;A0A0R4ISP5;A0A0R4IA96	srsf3a;srsf7b		AFGYYGPLR	9	1042.52	0.038119	53.753	2	21.1696	21.3865	21.4323	22.0627	21.9762	22.0637
Q804W1	pvalb6		AFHLLDADNSGFIEEEELK	19	2176.03	0.015878	31.625	0	20.7488	21.3862	20.7247	21.4828	21.2899	20.6265
Q803P2;Q9W792;Q9PW76;Q9PW74;Q9PW75	tcp1	T-complex protein 1 subunit alpha	AFHNEAQVNPDR	12	1396.65	1.2266e-05	127.02	3	20.9107	21.1077	20.4458	19.9359	20.6232	20.7848
Q803P2;Q9W792;Q9PW76;Q9PW74;Q9PW75	tcp1	T-complex protein 1 subunit alpha	AFHNEAQVNPDRK	13	1524.74	1.1656e-08	164.68	13	25.3303	25.1556	25.019	24.9113	25.1871	25.3159
Q6NWL9;Q6P7E4	pdlim7	PDZ and LIM domain protein 7	AFHPAGGEQK	10	1040.5	0.00050838	92.239	2	23.442	23.5558	22.7878	22.97	22.8279	23.2256
Q6PGV1	atp6v0d1	V-type proton ATPase subunit d 1	AFIITINSFGTELSK	15	1639.88	0.00037671	66.246	2	19.0405	19.8148	19.8854	20.9033	20.7703	20.7606
Q6PGV1	atp6v0d1	V-type proton ATPase subunit d 1	AFIITINSFGTELSKEDR	18	2040.05	1.9816e-20	127.61	1	21.7087	21.2398	21.0805	22.1981	21.8331	22.0025
E9QH15;F1Q6N0;A8WFS1	eftud2		AFIPAIDSFGFETDLR	16	1797.89	0.013899	41.088	2	NaN	NaN	19.6955	20.2547	20.7215	21.2421
Q7T1B0	hbbe2		AFIQDIFSK	9	1067.57	0.0099977	71.614	7	26.1934	26.0869	26.0783	26.3108	26.3515	26.4107
Q5U3P2;Q800A2	pvalb8		AFLAAADDDSDGK	13	1294.57	0.00081316	86.803	2	20.8347	21.2503	21.8882	21.9655	22.4006	22.1116
Q5GA11;B3DKP3;Q5GA13;A0A0R4ISG3;A0A0R4IBY4;Q5GA10;A0A0R4IYQ8;Q5GA12;A0A0R4IP04	ogt.1		AFLESLPDVK	10	1117.6	0.00212	76.943	4	23.3679	23.52	22.8617	22.8142	23.016	22.9765
A0A0R4IQ78;Q7ZWJ7	rpl34	60S ribosomal protein L34	AFLIEEQK	8	976.523	0.048131	75.109	0	24.9028	24.5837	NaN	NaN	NaN	NaN
Q08BA1	atp5a1	ATP synthase subunit alpha	AFLQHVISQHQDLLAAIR	18	2059.13	2.9128e-07	69.979	1	NaN	NaN	NaN	23.1107	22.9918	23.2787
A0A0R4INM7;Q804W0;Q9I8V0	pvalb1;pvalb2	Parvalbumin-2	AFLSAGDSDGDGK	13	1238.54	2.1576e-06	124.12	23	28.9351	29.0147	28.974	29.4823	29.5393	29.5681
A0A0R4INM7;Q804W0	pvalb1		AFLSAGDSDGDGKIGAEEFAALVK	24	2367.16	3.7973e-71	203.33	31	29.4378	29.4544	29.4543	29.7021	29.5618	29.5305
A0A0R4INM7;Q804W0	pvalb1		AFLSAGDSDGDGKIGAEEFAALVKA	25	2438.2	3.1113e-71	203.33	23	28.9769	29.0085	28.6927	28.5599	28.8197	28.6841
Q9I8V0	pvalb2	Parvalbumin-2	AFLSAGDSDGDGKIGVDEFALLVK	24	2423.22	5.5529e-81	218.25	32	29.0349	29.0714	29.0582	29.6401	29.7309	29.8682
Q9I8V0	pvalb2	Parvalbumin-2	AFLSAGDSDGDGKIGVDEFALLVKA	25	2494.26	4.613e-46	143.47	18	27.1446	27.5378	27.3002	27.7979	27.8328	27.7572
Q6DGV5	rab10		AFLTLAEDILK	11	1232.7	0.012047	58.172	0	17.9946	NaN	18.0645	19.5955	20.2256	19.9449
Q6DRC0;A0A0R4ILK0	sars		AFMPPGLTEIIK	12	1315.72	0.0062441	60.161	6	24.2717	24.3347	24.133	23.8589	23.8782	23.9076
F1R966;B3DK43;Q6DRI2;E7FBE5;E9QBV1;E9QD79	cltca;cltcb	Clathrin heavy chain	AFMTADLPNELIELLEK	17	1946.01	1.7157e-05	72.207	4	20.7218	21.1941	19.8856	23.7783	23.3006	22.9566
E9QIQ3;A8WFZ2;A0A0R4ISG6;E9QEC4;A0A0R4IG74	nup62l		AFNFGQTGTGGFNFGTPK	18	1846.86	3.5739e-05	77.506	4	21.4262	21.3966	21.6253	21.1271	21.4958	21.2847
Q9I9E6	gart		AFPAALELVSSGAVK	15	1458.81	2.1972e-05	94.532	7	23.9756	23.7472	23.6091	24.2429	24.1194	24.1837
F1QRM9	npepps		AFPCWDEPAIK	11	1332.62	0.024071	50.95	3	22.5269	22.5504	22.6254	NaN	NaN	NaN
Q66HU4;A0A0H2UKX7;F8W4L4;F8W2X6	capn3a		AFQAFDQCGDGSIR	14	1570.68	4.0012e-05	101.3	3	NaN	NaN	NaN	23.1245	23.1569	23.1185
F1RDU8	si:dkey-65b12.6		AFQDCGCQVGGR	12	1353.56	0.00037591	90.913	1	21.2791	21.691	21.562	20.995	20.9976	21.0004
Q1LWN2;F1QV15;A4VCF4;Q8JH37	vtg1;vtg6		AFQMDYYYTPLMIGAAGSAYMINDAATILPR	31	3427.63	2.7657e-08	65.244	4	NaN	20.3596	20.9113	NaN	22.4917	23.0597
Q7ZUM5;Q6NZU0	hspa4b		AFSDPFVQNLKPSLVYDLAQMPSGTTGLK	29	3123.6	1.3164e-07	64.701	5	20.5516	20.4234	19.8074	23.2156	23.242	23.2912
Q7ZU46;F8W5B2	hspa4a		AFSDPYVETTQSSLVYDLAQMPNGTTGIK	29	3132.5	4.0484e-05	44.6	2	NaN	20.4472	20.4309	20.9454	21.0998	21.2768
F1Q8B0;E9QEK9	zgc:165571		AFSEHQSIQR	10	1201.58	0.00018734	120.86	6	22.8008	22.9113	22.8728	23.6006	23.6758	23.5262
Q567K2;E9QCE9;A0A0R4IXM0;E9QG87	esd		AFSGYLGSDK	10	1043.49	0.046885	45.433	1	24.2533	24.3336	24.2776	23.9514	24.1141	23.931
Q7ZVK5	pcbp2		AFSMIIEK	8	937.494	0.026658	76.679	2	22.7321	23.1523	22.9433	23.0482	23.1417	23.1819
Q6GMM2;B0R1E9	mgst1.2		AFSNWEDTAMSK	12	1385.59	0.0019833	67.997	3	21.1055	21.3248	21.2704	NaN	NaN	18.8112
B2GS26;A0A0J9YIG5;Q90ZM2;Q90YL4	sec61al2;sec61al1	Protein transport protein Sec61 subunit alpha-like 1;Protein transport protein Sec61 subunit alpha-like 2	AFSPTTVNTGR	11	1149.58	0.0015312	74.611	2	23.5236	23.6425	23.5732	23.012	23.0652	23.268
Q7ZTH8;Q6NYM4;Q502R3;B2GT87;A9JTB3;A2CG95;A2CG94	acadm		AFTGFIVDADTPGVQPGR	18	1846.92	1.9937e-21	155.1	10	23.7936	23.886	23.8445	23.7082	23.8686	23.6862
Q7ZTH8;Q6NYM4;Q502R3;B2GT87;A9JTB3;A2CG95;A2CG94	acadm		AFTGFIVDADTPGVQPGRK	19	1975.02	1.9654e-07	79.88	6	24.2724	24.1854	24.2049	23.9585	24.2311	24.0872
Q5U3A4;Q642Z0	atp2a1	Calcium-transporting ATPase	AFTGREFDDLPLPQQR	16	1888.94	9.6482e-06	81.526	5	23.3283	23.3131	23.3803	22.857	22.9735	22.9326
F1Q4X8;E9QCB1;Q58EJ3	evpla		AFTGVEDPMTK	11	1194.56	0.061716	42.425	1	21.0847	21.8532	21.13	20.8899	20.8461	20.8878
A2CEW4;B3DKL0	atic		AFTHTAQYDEAISDYFR	17	2033.91	3.101e-24	166.3	3	22.254	22.4206	22.4675	23.9135	24.0187	23.9402
E7FBD3	apoba		AFTLPTSAGFPLK	13	1348.74	0.0014328	77.185	3	23.9186	23.7411	23.7907	23.772	23.8087	23.7916
Q6NWC3	rps2		AFVAIGDYNGHVGLGVK	17	1715.9	1.1871e-07	80.632	4	25.4259	25.4351	25.2259	24.4054	24.3652	24.4383
Q7SXW7;F1QF00	pgm1		AFVGQTFTSGDK	12	1256.6	1.8348e-05	119.39	5	22.6509	22.7992	22.9972	23.9357	23.9097	23.8403
A0A0R4INE6;E7EYT7;F1QQ90;D1MCG5;Q6TNP4;Q6PC95;Q6P5N0;Q6DC49;Q6NWJ5;Q7ZVI6;A9JST4;Q802Y6;Q6TGS5;B8A516;O42271;Q6NWK7;B8A518;Q8AWD6;A0A0R4IG84;A7MBS2;Q6P972;Q6TNP9;Q6NWI0	si:ch73-199e17.1;tuba8l2;tuba8l3;tuba8l4;tuba4l;tuba1b;tuba1a;tuba1c;tuba2;tuba8l		AFVHWYVGEGMEEGEFSEAR	20	2329.01	6.9276e-16	104.88	8	23.4578	23.0354	23.4853	26.0526	26.1305	26.198
Q6TNP4;Q6PC95;Q6P5N0;Q6DC49;Q6NWJ5;Q7ZVI6;A9JST4;Q802Y6;Q6TGS5;B8A516;O42271;Q6NWK7;B8A518;Q8AWD6;A0A0R4IG84;A7MBS2;Q6P972	tuba8l2;tuba8l3;tuba8l4;tuba4l;tuba1b;tuba1a;tuba1c;tuba2		AFVHWYVGEGMEEGEFSEAREDMAALEK	28	3216.42	4.2539e-05	45.042	1	NaN	NaN	NaN	23.1148	22.5146	22.5622
F1QU55;Q32LQ4	bhmt	Betaine--homocysteine S-methyltransferase 1	AGADIVGVNCHFDPLTCVK	19	2071.98	2.623e-51	209.45	12	25.9278	25.9561	25.9086	28.8985	29.0576	29.1351
A9JRE2	mri1	Methylthioribose-1-phosphate isomerase	AGAGAEDLVSFVR	13	1290.66	3.1067e-06	142.83	6	22.3119	22.523	22.6398	23.2483	23.1262	23.2106
Q7T334	mdh2	Malate dehydrogenase	AGAGSATLSMAYAGAR	16	1453.7	4.5279e-14	131.86	8	23.1253	23.3047	23.0348	25.2741	25.4875	25.4049
Q7ZUG3;Q6P5K3;Q9PV90;F8W4I2	rplp0	60S acidic ribosomal protein P0	AGAIAPCEVTVPAQNTGLGPEK	22	2179.09	7.3705e-19	113.51	12	25.5171	25.674	25.6242	24.6736	24.9872	24.8196
A0A0R4IXL8;A0A0R4IXS5;A0A0R4IDZ8;Q5U7N6	tln1		AGALQCSPNDSYTK	14	1510.67	0.0008401	68.277	4	21.0208	21.4864	20.9293	20.392	20.4655	20.4273
E7FD66;A0A0R4IV50;F8W3V5	aass		AGAVIQEDISEASLIIGVK	19	1912.05	0.00011501	61.477	5	22.0758	21.6563	21.6435	21.3846	21.6258	21.7019
Q4V9P8;A0A0R4IUL7;F1QW17;A0A140LGV3;A0A0R4IQT3;F1Q7Q1;F1QL80;I3IT67;Q32PV2;E7F2G0;A0A0R4I9B3;A0A0R4ID72;F1QGL7;Q6DEH3;Q6DGS3;F1RAL9	camk2g1;camk2d1;camk2a;camk2d2	Calcium/calmodulin-dependent protein kinase type II delta 1 chain;Calcium/calmodulin-dependent protein kinase type II delta 2 chain	AGAYDFPSPEWDTVTPEAK	19	2079.94	1.416e-07	85.937	3	24.4168	24.3061	24.0306	NaN	22.4822	21.9248
A0A0R4IJY4;Q5SP90;Q7ZTU3;A0A0G2L1V1;A0A0G2KC70;Q6P100	smek1;smek2	Serine/threonine-protein phosphatase 4 regulatory subunit 3	AGCDEIWEK	9	1106.47	0.025452	58.699	1	NaN	21.3974	21.3426	NaN	NaN	NaN
Q7ZW23;B8A5D4	txnl1		AGCECLNESDDCGFDSCLIK	20	2348.9	4.3996e-15	104.84	5	22.2891	22.108	22.1895	22.6496	22.6293	22.8079
Q568L9;A0A0R4IPV1	alad	Delta-aminolevulinic acid dehydratase	AGCHIIAPSDMMDGR	15	1629.71	0.00025518	54.09	1	NaN	NaN	NaN	23.0099	23.0608	23.1787
Q3YA99;B3DIV2;A0A0R4IXQ6;F8W3S8;Q19U12;Q19U11;Q19U09;Q6NWK9	itgb1b.1;itgb1b.2	Integrin beta	AGCTADGVENPR	12	1245.54	1.4364e-05	124.39	6	21.6182	22.0247	21.5812	21.6515	21.9738	22.0875
A9YD19;Q66I21	aldh8a1	Aldehyde dehydrogenase family 8 member A1	AGDALVSHPDVPLISFTGSTATAR	24	2382.22	3.2087e-11	85.805	6	22.4918	22.2991	22.7028	22.8449	22.7722	23.0129
A5X6X6;G1K2X0;Q7ZZ46	ttnb		AGDAVSIEAELLGKPQPEVK	20	2050.09	0.0002709	53.625	2	21.4943	21.3718	21.3586	21.1083	21.4672	NaN
Q6IQL7	ppid		AGDDWSIALNDGSGDAYPDFPEDSEVDFKDVDK	33	3588.53	0.00041459	31.853	6	22.223	22.1651	22.0722	22.3384	21.9728	22.3316
Q6P0S2;A8E5I7;B0R197;B0R198	vdac3		AGDFQLHTNVNDGTEFGGSIYQK	23	2497.15	6.3241e-39	143.91	3	22.1404	21.7152	21.7499	24.9814	24.8758	24.7709
Q6DGE0;E7F318	eef2k		AGDLFTEAADAAMEAMK	17	1740.77	0.0048198	44.391	3	21.1556	21.2721	20.6867	20.7725	20.9732	21.1931
Q6PBM9;A7YYG7;A0A0R4IMS8;A0A0R4ID52	arr3b		AGDQGHPFTFDIPVHLPCSVSLQPAPEDAGKPCGVDYEVK	40	4334.04	5.1025e-07	40.351	1	NaN	20.2348	NaN	NaN	23.1594	22.6403
Q6IMW7	pvalb4		AGDSDGDGKIGIDEFAALVK	20	1976.97	1.1986e-29	151.87	8	26.0105	26.0479	25.8468	25.3984	25.2713	25.4005
Q6IMW7	pvalb4		AGDSDGDGKIGIDEFAALVKA	21	2048.01	1.3026e-26	136.96	6	25.4074	25.182	25.0714	24.9904	24.9648	24.6834
Q7ZT36	pvalb3		AGDSDGDGKIGVDEFASLVK	20	1978.95	2.3777e-12	93.776	1	NaN	NaN	22.2023	21.7432	21.6349	20.1118
Q6DGE2;F1QPL7	pcca		AGDTVGEGDLLVELE	15	1515.73	2.6043e-05	70.438	2	22.2503	22.0004	22.0399	21.9728	22.2875	22.0642
B8JL43;F1R858;Q6IMF9;Q6P3G0;Q7SYA7;Q567C8;A8WGJ5;Q8AX64;E7FBJ1	tfa	Serotransferrin	AGDVAFIK	8	819.449	0.013373	94.114	6	26.2794	26.4533	26.1375	26.2039	26.3	26.3384
Q9I8U7;B8JKH7;B8JKH6	mylz3		AGEFTADQIEDFK	13	1469.67	7.2266e-06	118.76	12	27.4507	27.3414	27.2544	28.2081	28.2829	28.2548
Q9I8U7;B8JKH7;B8JKH6	mylz3		AGEFTADQIEDFKEAFGLFDR	21	2405.12	2.6831e-34	168.64	14	21.7882	23.4102	23.0343	27.8754	27.3543	26.9468
A3KQW5;Q8JGS9;A0A0R4IIP6	rps18	40S ribosomal protein S18	AGELTEDEVER	11	1246.57	0.00036136	136.96	6	25.7598	25.7951	25.8489	24.6404	24.8689	25.0092
B2GQZ3;Q9I8L5	fabp10a	Fatty acid-binding protein 10-A, liver basic	AGEMVETLTVGGTTMIR	17	1764.88	0.0020557	51.495	3	20.1174	20.9223	NaN	21.6159	21.7705	21.9423
Q6DH07;Q49HM7	arr3a		AGEQGHPFTFNIPTNLPCSVTLQPGPDDK	29	3136.49	1.2164e-07	64.213	2	20.5445	19.9211	20.6906	22.2761	22.5453	22.7367
Q6DH07;Q49HM7	arr3a		AGEQGHPFTFNIPTNLPCSVTLQPGPDDKGK	31	3321.61	8.7811e-06	53.091	3	21.5549	21.8378	NaN	23.8623	23.9006	23.598
A4JYG7;Q90YM2;F1QIV2;E9QJ12;A4JYD1	ncam1b		AGESEQELSLK	11	1189.58	0.054979	42.031	0	NaN	NaN	21.3937	NaN	21.1876	20.9866
Q6P3J5;Q7ZVM3;Q6PC00;A2CE51	eef2b;eef2l2		AGETRFTDTR	10	1152.55	0.0016936	105.95	5	22.0174	22.6419	22.4007	22.5065	22.6422	22.5666
Q08CQ0;Q6NWE8;Q32LS3;F1QPJ6;F1QPX6	alas2;sb:cb283;LOC100535398;zgc:152830		AGEVLGDLFEVSTIR	15	1604.84	8.422e-05	71.08	12	25.4313	25.0443	24.8521	25.1531	25.1546	25.2539
F1QZ40;Q7SXZ8	ftcd		AGEYEALPDK	10	1091.51	0.0038436	68.355	4	22.3508	22.2184	22.2004	21.8793	NaN	22.0341
Q7T2C8;A8WGN7;Q802F7	txnrd1		AGEYMETHGVK	11	1220.55	0.00022514	88.24	6	20.5309	20.8493	20.4241	22.6533	23.0342	22.8904
Q9I8V1;Q6IQR3;Q7ZU23;Q567E8;X1WEN2;A2BG19;Q6IQL9;Q6DHS1;F1QUN8;Q6TH51;Q9PTR4;F1RCB6;A0A0R4IBT5;Q6IQK4;Q6XNL8;Q4KMI7;A8WG05;Q7ZVF9;B2GTB1;F1QC15;A0FKD7;Q7ZVI7;B2GS08;E9QD59;E9QH14;E9QBP3	actc1b;actc1a;acta1a;zgc:86725;DKEYP-69D2.1;acta2;acta1b;actb2;actbb;actba;actb1	Actin, cytoplasmic 2;Actin, cytoplasmic 2, N-terminally processed;Actin, cytoplasmic 1;Actin, cytoplasmic 1, N-terminally processed	AGFAGDDAPR	10	975.441	0.00079291	145.9	12	30.8072	31.1087	30.8992	30.8759	30.9108	31.1157
Q9DF44;Q6NYM2;A8KC02	cbr1l		AGFTGDILLTAR	12	1233.67	0.00091658	80.312	3	21.5533	21.5602	21.4767	23.2763	23.1545	23.3865
B8A5L6;Q6DHS2	fga		AGFVGGDCVEIQQK	14	1506.71	0.00083841	68.972	4	22.7032	22.7252	22.5016	22.3553	22.2784	22.3354
H0WF22;B3DK73;A4VCG0	si:dkey-222f8.3		AGFVSEGSNSAR	12	1180.55	0.0068124	59.116	3	21.7913	22.0438	21.6072	21.9665	22.3558	22.1372
Q08CC2;A8KBV1	oxct1b	Succinyl-CoA:3-ketoacid-coenzyme A transferase	AGGAGIPAFFTPTGYGTLIQEGGSPIK	27	2606.34	7.0866e-05	42.791	6	21.7393	21.4819	21.3788	22.4192	22.53	22.8406
Q6PFT7	cotl1		AGGANYDAQAE	11	1065.44	9.149e-05	104.05	6	23.7724	23.9336	23.7651	23.9404	24.1622	24.4073
A0A140LGU1;E7FAZ5;A0A0R4IWH8	hp1bp3		AGGDGEEATADGEEQAK	17	1633.67	0.033561	33.36	1	21.0387	21.093	20.8538	20.3321	20.3722	20.5544
Q6P2A9	fubp1		AGGGGGGGESLDVPVPR	17	1480.73	1.8547e-07	89.484	11	25.2941	25.5025	25.1929	25.3433	25.3246	25.3404
F1RBR6;Z4YJ58;Q0P3Z2	pter	Phosphotriesterase-related protein	AGGGTIVENTTTGINR	16	1559.79	0.00029099	63.682	3	NaN	NaN	21.3391	21.0277	21.638	21.5155
Q7ZU46;F8W5B2;Q7ZUM5;Q6NZU0	hspa4a;hspa4b		AGGIETVANEYSDR	14	1480.68	9.7534e-09	134.68	2	24.3898	24.6608	24.3444	24.6914	24.7984	24.7081
F1R9P5;E9QI62	flna		AGGPGLER	8	755.393	0.022397	78.192	5	24.0037	NaN	23.6448	23.5385	23.657	NaN
Q6DRF3	psmb1	Proteasome subunit beta type	AGGSASAMLQPLLDNQIGFK	20	2017.03	4.0497e-30	148.44	3	20.9369	21.3796	20.5962	23.5463	23.9296	23.8308
Q3LTM4;B3DIV8	itgb3a	Integrin beta	AGGSGSDITQIQPQK	15	1485.74	0.0058729	55.755	2	NaN	NaN	NaN	NaN	NaN	NaN
Q6DC18;E9QGP3	phpt1		AGGVDCECLGGGR	13	1306.54	3.6609e-06	114.02	2	22.8866	22.8411	22.8256	22.522	22.6984	22.6678
Q4V9D0;F1QLM7	glrx		AGHLELVDISAR	12	1279.69	0.00049893	65.842	6	22.4965	23.1128	22.955	21.7909	22.3796	21.8439
A0A0R4IYX1;Q6P3J9;Q803H6	adka		AGHYAANVIIR	11	1183.65	7.7516e-05	90.15	5	23.456	23.3081	22.9982	23.4164	23.3932	23.6141
Q7T337;F8W455	fbp1b		AGIANLYGIAGSTNVTGDQVK	21	2048.05	1.0926e-37	180.05	5	21.1212	21.1753	20.7715	23.7874	23.8872	23.8605
Q5XJ36;F1Q7C4	park7	Protein deglycase DJ-1zDJ-1	AGIAVTVAGLAGK	13	1126.67	0.0023932	64.827	6	24.4035	24.3863	24.4253	24.59	24.609	24.4269
Q5XJ36;F1Q7C4	park7	Protein deglycase DJ-1zDJ-1	AGIAVTVAGLAGKEPVQCSR	20	1983.06	1.3968e-19	116.73	6	23.1427	23.3311	23.1313	23.0785	23.2607	23.3008
A5X6X6;G1K2X0;Q7ZZ46	ttnb		AGIGQPSAATDPVK	14	1310.68	0.00033191	89.231	6	21.8608	21.6851	21.465	21.2648	21.564	21.2486
Q6P3J5;Q7ZVM3;Q6PC00;A2CE51	eef2b;eef2l2		AGIIASAR	8	757.445	0.0079421	110.12	6	26.0207	26.3496	26.1055	26.2799	26.5536	26.6811
Q568H8	polr2h		AGILFEDIFDVK	12	1365.72	0.00024294	100.93	5	21.403	21.5946	21.0196	22.9953	22.5623	22.4926
Q68EJ6;A5WVL5	fbp2		AGIVNLQGIAGQVNVTGDEQK	21	2110.1	3.7052e-30	142.43	3	20.1459	20.2335	20.5518	21.6222	21.9184	21.6548
A0A0R4IGP6;Q6NXD1;Q7ZVT2	pkma	Pyruvate kinase	AGKPIICATQMLESMIK	17	1889.98	7.1327e-15	119.47	3	NaN	20.6077	19.4438	23.2438	23.831	23.0484
Q6VN46;H0WE38	mb	Myoglobin	AGLDAAGQGALR	12	1098.58	0.029401	44.564	1	23.3034	23.2758	NaN	23.8746	23.8265	23.8601
Q642M8;A2BF91	zgc:101858		AGLDEEQYAQFIEK	14	1639.77	3.3694e-09	151.3	6	23.2011	23.4773	23.2931	23.0193	22.7437	23.1112
Q6NYP1;A2RV07;Q6TNQ4;Q803J1;F1RDJ8	snx12		AGLEQFINR	9	1046.55	0.010105	71.379	4	21.8378	22.3306	21.905	22.1607	22.1557	22.1416
F1R7N8;A5X6X5	ttna		AGLGKPSDPSSGVLALDPVYPPGPPAFPKVVDSTHSSISLSWTK	44	4458.31	0.066145	0.18092	1	NaN	NaN	NaN	NaN	23.5268	23.1082
Q7T2C2;F1Q8J4;A9JT52	acadvl		AGLGSGLTLQGTVHPELNHSGELTVK	26	2614.37	2.3124e-12	89.979	4	NaN	23.5122	20.337	24.2557	24.0919	24.3543
F5H8N4;A4QNU0;Q58EG7;Q58EL8	lrpprc		AGLIAGFK	8	775.459	0.035962	67.981	3	22.1847	22.266	22.3031	22.0436	21.9632	22.0036
Q5TYQ3	coa7	Cytochrome c oxidase assembly factor 7	AGLINFEDEQEVK	13	1490.73	1.5735e-05	107.17	6	22.4894	22.3474	22.2286	22.2917	22.5108	22.5471
Q6DI20	dpp3		AGLLGLEFYTPESK	14	1523.79	0.0020075	59.709	1	22.9995	23.0367	22.8385	23.8392	23.9336	23.9235
B8A568;B3DJM6;A9JT78;Q6IQX1;A0JMC2;A5D6S9;B8A561;A9JRR3;B8A569;A7Y224;Q508P8;B3DK50;A0MQ61;A0A0R4INI3;A0A0R4IVW7;F1R6C7;X1WF87;F1QVX3	myhz1.1;myhz1;myhz2;myhz1.2;myhz1.3;smyhc1;myha;myhb		AGLLGTLEEMR	11	1188.62	0.00049452	90.05	5	23.4711	NaN	23.1989	23.108	23.2063	23.138
Q508P8;B3DK50;A0MQ61;A0A0R4INI3;A0A0R4IVW7	smyhc1		AGLLGTLEEMRDDR	14	1574.77	0.0022648	43.761	1	22.7257	22.941	22.7638	22.2346	22.4229	22.5173
B8A568;B3DJM6;A9JT78;Q6IQX1;A0JMC2;A5D6S9;B8A561;A9JRR3;B8A569;A7Y224;F1R6C7;X1WF87;F1QVX3	myhz1.1;myhz1;myhz2;myhz1.2;myhz1.3;myha;myhb		AGLLGTLEEMRDEK	14	1560.78	0.00016099	76.759	8	27.6986	27.6871	27.3322	27.3959	27.2471	27.4163
Q9I9E9	eif2s1b		AGLNCSTEAMPIK	13	1390.66	0.0014328	77.185	6	22.6615	22.9374	22.5362	22.0922	22.342	22.3799
Q6B337	gipc1		AGLNVSGLDGLDGGR	15	1399.71	0.00051195	63.682	4	22.3979	22.1386	21.9363	21.9543	22.1167	22.1035
B2GQ13;Q7ZVF3;A0A0R4IYI4;G8JL21;A0A0R4ITN5	sdha	Succinate dehydrogenase [ubiquinone] flavoprotein subunit, mitochondrial	AGLPCQDLEFVQFHPTGIYGAGCLITEGCR	30	3365.56	2.7218e-05	48.18	1	NaN	NaN	NaN	21.735	21.7657	NaN
Q0Z946;A2BFY9;Q7ZU59;Q71PD7	h2afvb;h2afva;h2afv	Histone H2A;Histone H2A.V	AGLQFPVGR	9	943.524	0.0045119	85.161	8	28.1308	28.5588	28.2437	28.2356	28.1517	28.3649
Q6NYE2;E9QCP1;E9QGE3	rcc2	Protein RCC2 homolog	AGLQPVTVADDVKEK	15	1568.84	0.020677	29.099	3	22.2278	22.4789	22.6197	21.1927	21.2249	21.1523
Q6DGU9	gstk1		AGLTASEVDELLTLATSQPIKDK	23	2399.28	6.1581e-06	65.833	6	22.8683	22.8038	22.5386	22.5815	22.6715	23.1081
Q6DGW1;A0A0G2KEK2;F1R8R0	26-29kD-proteinase		AGLTYSVGINHFADK	15	1591.8	0.00032782	52.599	3	20.9839	20.935	21.1905	24.046	24.3501	24.3252
Q6DGQ9	arl6ip5b		AGMELAPMRPWDDFYPGVDR	20	2322.06	0.0005572	45.916	3	NaN	22.3266	21.9953	NaN	19.351	19.7943
E7F8C0;Q6PCR2;F6P5X4;A2VD24	ipo9		AGMSASGPGPVSSLDQVDK	19	1801.85	2.4642e-05	78.674	2	22.5221	22.5252	22.6309	NaN	21.9294	NaN
Q6PC77	atp5h		AGMVDEFEKK	10	1152.55	0.00056704	72.2	6	24.3811	24.3048	24.2446	23.9336	24.1378	24.0363
Q32Q51;F1QG80	rpl22		AGNLGGGVVSIER	13	1227.66	0.0042132	58.116	2	NaN	NaN	NaN	24.8505	25.0164	24.8378
Q08CC2;A8KBV1	oxct1b	Succinyl-CoA:3-ketoacid-coenzyme A transferase	AGNLIFR	7	789.45	0.02464	108.98	4	NaN	NaN	NaN	21.7123	21.7839	21.7588
Q6Q417;Q5RKN1;Q3B7P9;A8WGL4	rpl7		AGNYYVPAEPK	11	1207.59	0.0097402	58.17	5	23.5511	23.4499	23.3242	22.549	22.7556	22.6408
F1QSE7;A0A0R4INK2	uap1		AGPAGTVTPEVSQNLK	16	1567.82	0.0069416	43.592	2	20.9161	21.5249	21.4477	21.0483	20.9242	21.2314
Q9I9E6	gart		AGPDCSPDTGVLR	13	1343.61	0.0014405	75.589	1	22.0313	21.8664	21.7361	21.9845	22.0137	21.8863
X1WH26	flnbl		AGPGSLSLTIEGPSK	15	1412.75	0.062923	34.395	0	21.6589	21.2593	NaN	21.3389	NaN	NaN
E7F225;A4QN90	zgc:163061		AGPGVGELIVK	11	1038.61	0.025418	50.385	1	23.6078	24.0736	23.7404	23.2326	23.1008	23.04
Q6NUZ3;F1QY96;F6NN54;A0A0R4ICN8;Q6TGW7;F1R8D7;Q802X5;Q6NYJ5;X1WH05	syncrip;syncripl		AGPIWDLR	8	926.497	0.054825	59.35	2	23.0117	23.3397	23.1083	22.9039	23.2213	23.1687
Q5TZ29	apobb.1		AGPLNGEVALR	11	1095.6	0.017533	51.998	0	23.748	24.2067	23.6168	24.8222	25.0464	24.905
Q6NXA0;B8JI15;A0A0R4IMX5;A0A0R4IAX3;Q5U3H4	rpia		AGPVVTDNSNFILDWK	16	1774.89	1.0541e-05	92.38	6	23.8103	23.8809	23.6959	23.0438	23.0912	23.1465
F1QU55;Q32LQ4	bhmt	Betaine--homocysteine S-methyltransferase 1	AGPWTPEAAAEHPEAVR	17	1787.86	3.8863e-09	96.208	18	27.8221	28.014	27.916	27.1982	27.038	27.136
Q6TNR8;Q502S9;Q803T9;F1Q883	pgd	6-phosphogluconate dehydrogenase, decarboxylating	AGQAVDDFIDK	11	1177.56	0.00036136	110.08	6	23.9289	24.3584	24.0147	24.0186	24.0118	24.1252
Q7T303;Q502K8;Q32PU2;Q6PBA5;Q4F876	cnn3a;cnn3b;cnn2	Calponin	AGQCVIGLQMGTNK	14	1475.72	8.8148e-09	133.16	6	23.3869	23.6917	23.5758	23.7487	23.6537	23.8468
Q4KMK4	atp1a3b		AGQDSLPILK	10	1040.59	0.0064113	65.719	4	22.2532	22.6948	22.2162	22.3829	22.3961	22.3198
B0S5Q5;Q9DGL5;Q90X34	atp1a2a		AGQEEIPIR	9	1011.53	0.0016676	99.442	3	22.1193	22.282	22.1084	22.4654	22.5552	22.5284
Q6P271;Q9DEY2	atp1a3a		AGQESLPILK	10	1054.6	0.0019756	77.662	6	25.0206	24.9969	24.7073	24.4394	24.565	24.695
E9QDH8;A7E288	syngr3b	Synaptogyrin	AGSAFDLVAFVK	12	1223.65	0.0040909	64.121	2	20.6914	20.7429	20.1032	20.6842	20.4831	20.5394
Q7ZTT4;F8W3B6;Q5U3P5;A2CEF5;Q6NXB5;F1R0L7;A2CEF6	clic4;clic5a;clic5b	Chloride intracellular channel protein	AGSDGESIGNCPFSQR	16	1680.72	8.4045e-14	135.72	6	22.6917	23.2829	22.9212	22.7724	22.5689	22.9707
B8JL43;F1R858;Q6IMF9;B8Q685;A0A0R4IHQ0;X1WE71;E7F6H5;B8Q686	tfa	Serotransferrin	AGSGFNINELK	11	1148.58	0.0013565	76.165	4	26.7288	27.305	26.7361	27.014	27.2142	27.1392
Q803M1	tpm3		AGSNSIDAVK	10	960.488	0.0080086	72.096	1	24.4328	24.373	24.366	24.4147	24.378	24.4028
Q803M1	tpm3		AGSNSIDAVKR	11	1116.59	1.8371e-05	120.77	4	22.3987	22.8119	22.6349	23.165	23.1684	23.3752
Q567K2;E9QCE9;A0A0R4IXM0;E9QG87	esd		AGSQQAASENGIIIVAPDTSPR	22	2181.1	2.6952e-60	206.34	7	23.5054	23.2611	23.1653	23.9607	23.8099	23.7547
Q802Y2;B0UXL2;A8KB14;F6NIA7	idh1	Isocitrate dehydrogenase [NADP]	AGSVVEMQGDEMTR	14	1508.66	7.7039e-09	131.35	6	22.3634	22.8669	22.0955	22.7271	23.011	23.1207
Q1LXJ1;I3ITC7;I3IT59;A0A0R4IV49;Q1LXJ7;A0A0R4II96;E7FCX7;A0A0R4IXF3;I3ISA0;Q6P0E4;Q9PWD8;A0A0N4SUF2	krt17;cyt1;cyt1l		AGSVYGGAGGSGVR	14	1193.58	1.3737e-06	107.99	1	26.8025	21.8126	26.664	26.4403	26.5731	26.6598
E7FBD3	apoba		AGSWNIDVTK	10	1089.55	0.03038	51.286	2	NaN	23.3092	23.1682	21.487	NaN	21.8256
A0A0H2UKQ1;F1QX52;Q6PH19;F8W3L4;F8W4N8	gatm	Glycine amidinotransferase, mitochondrial	AGTDIFVQR	9	1005.52	0.00071729	125.16	6	23.8927	24.1479	24.0307	24.5124	24.4738	24.6616
Q6PHU9	phgdh		AGTGVDNVDVDAATK	15	1431.68	5.1187e-14	153.2	2	23.877	23.9183	23.7913	23.2917	23.2446	23.274
Q6PHU9	phgdh		AGTGVDNVDVDAATKR	16	1587.79	0.017064	29.58	1	23.0613	23.3273	22.6208	23.213	23.2333	23.3538
Q6P0J5;Q8AX99;E9QFR8;Q2YDR5;D1GJ55;E9QCQ2;A5PLJ3;D1GJ54;B8JHU4;Q7SYE2;D1GJ56;Q7SYD3	actn3b;actn2b;zgc:165653;actn1;actn4;actn3a		AGTQIENIEEDFR	13	1520.71	2.46e-06	131.06	6	24.6775	24.7652	24.5357	24.172	24.1462	24.196
D1GJ54;B8JHU4;Q7SYE2	actn1;actn4		AGTQIENIEEDFRDGLK	17	1933.94	2.8817e-23	162.29	6	25.1908	25.0984	25.1021	24.8224	24.6505	24.7614
Q6P0J5;Q8AX99;E9QFR8;Q2YDR5;D1GJ55;E9QCQ2;A5PLJ3;D1GJ56;Q7SYD3	actn3b;actn2b;zgc:165653;actn3a		AGTQIENIEEDFRNGLK	17	1932.95	4.1269e-09	97.235	1	21.9937	22.7225	22.3606	21.6388	NaN	21.6334
Q7ZUI3	ttc9c		AGVASLELGDAPAAR	15	1396.73	1.0757e-07	110.44	3	20.4049	20.585	20.1763	21.2154	21.323	21.2452
A0A0R4IYI3;A0A0R4IX46;A0A0R4IXE0;Q6NW69;B3DJE9	zgc:85932		AGVATDSLTQPLSPR	15	1511.79	0.00084919	57.288	3	20.9871	21.3737	21.1663	21.0412	21.1823	21.3366
F6P2R4;Q6NWC4;Q7SZN4	gcat		AGVEALQK	8	814.455	0.0018831	131.03	2	22.7081	22.8172	22.5981	NaN	22.8313	NaN
Q502J6;A0A0G2KM29	sncgb		AGVEEAALK	9	886.476	0.00059105	128.38	6	23.7035	24.0205	23.7082	23.8254	23.8788	23.9708
F1QYX8;A3KMH5;Q561T0;Q0IIQ4;A4FUL2	hadhab		AGVEQGPTTGYLVESQQFGK	20	2095.02	2.4635e-19	123.55	2	21.1097	21.1212	20.5352	22.2142	22.1967	22.0621
Q803H5;Q5BJ11;Q6PH57	gnb1b;gnb2;gnb1	Guanine nucleotide-binding protein G(I)/G(S)/G(T) subunit beta-1	AGVLAGHDNR	10	1008.51	0.00017343	110.38	4	23.6947	24.1191	23.6006	23.5881	24.1185	24.1684
Q6TGN5;Q6IQI2;A0A0R4IEQ5	lgals2a	Galectin	AGVLIQNMSFK	11	1206.64	0.021192	60.255	3	18.1001	18.0503	NaN	20.3732	20.2995	20.4948
Q6PBZ1	rpl7a		AGVNTVTTLVESK	13	1317.71	0.0014633	70.889	3	NaN	22.2014	NaN	24.3142	24.3351	24.294
Q9DDT1;F1QYZ6;B3DGZ9;B0S5R6	pcxb	Pyruvate carboxylase	AGVPVVPGTDAPISCLQEAQEFAK	24	2483.24	0.00014997	41.911	1	NaN	NaN	NaN	22.1452	21.9574	21.9972
Q7SZR9	wdr77		AGVQTEAGVSDVHWISDR	18	1925.92	2.9749e-08	87.676	3	22.5313	22.8777	22.5138	NaN	NaN	NaN
E3NZ06;I3ITN9	aldh1l1	10-formyltetrahydrofolate dehydrogenase	AGVTSTVELSEDENR	15	1605.75	0.00015589	78.69	2	21.5724	21.9084	21.4705	21.8105	21.7835	21.9098
A0A0H2UKQ1;F1QX52;Q6PH19	gatm	Glycine amidinotransferase, mitochondrial	AGWTVVTPPTPLIPDNHPLWMSSK	24	2643.35	2.5735e-11	86.987	3	NaN	21.9112	NaN	23.4171	23.2883	NaN
Q7ZU19;F1QM20;Q6TLE7;F1R473;Q503T4;E7F7V5;F8W3Z2;A0A0R4IRK4	actl6a;actl6b		AGYAGEDCPK	10	1066.44	0.0085485	63.624	6	22.3903	22.6801	22.4656	22.4182	22.8612	22.5796
Q5SPA4;Q5SPA3;Q9W795	acat2		AGYFDKEIVPVTVPSR	16	1776.94	0.006891	33.36	1	21.325	NaN	21.2531	21.9268	21.4528	21.964
Q7ZWJ4	rpl18a	60S ribosomal protein L18a	AHAIQIMK	8	910.506	0.0066662	113.5	6	21.6011	21.7061	21.3432	21.4416	21.5837	21.9084
Q92051	cahz	Carbonic anhydrase	AHAWGYGPADGPESWAESFPIANGPR	26	2739.25	9.4251e-17	102.45	6	22.9065	23.2099	23.1729	22.4752	22.1713	22.1463
Q52PJ7;F1Q5V8	dpysl5a		AHCPIYLVNVSSMSAGDVLASAK	23	2389.18	0.004042	29.842	1	NaN	NaN	NaN	21.1943	20.8835	21.0349
Q7ZWE1	pwp1		AHDGEVSGMDLSSQIR	16	1700.78	0.030879	23.527	1	NaN	21.3262	NaN	21.2551	21.6584	NaN
Q7ZVQ3;Q6NY25	wdr1		AHDGGIYAVSWSPDSTQLISASGDR	25	2589.21	7.7188e-30	126.04	6	24.9712	24.9929	25.0734	24.1746	24.1775	24.0764
F1QFV2;Q803K3	hnrnpa1b		AHFEQWGTLTDCVVMK	16	1920.89	5.0778e-07	100.23	6	23.1659	22.9975	22.8665	22.9609	23.2187	23.105
F1QFV2;Q803K3	hnrnpa1b		AHFEQWGTLTDCVVMKDPNTK	21	2476.15	2.3196e-26	131.56	7	24.7114	24.6926	23.8415	24.2797	24.1652	23.8258
Q7SXQ3;E7FAQ8	hnrnpa1a		AHFEQWGTLTDCVVMR	16	1948.89	5.5695e-13	125.33	4	22.1102	22.5483	21.7166	23.1816	23.033	23.3608
Q7SXQ3;E7FAQ8	hnrnpa1a		AHFEQWGTLTDCVVMRDPNTK	21	2504.16	7.7185e-05	55.453	3	22.5104	22.4391	22.954	22.1249	21.2681	21.844
Q6P113;Q7ZU48	hnrnpa0l		AHFEQYGQLTDCVVVMNQPLQR	22	2632.25	2.6667e-38	139.11	3	20.5241	21.1656	21.0173	24.0107	24.04	24.2119
F1QUW4;B2GRZ4;Q7ZUW2	hyou1	Hypoxia up-regulated protein 1	AHFNMDESGVLILDR	15	1715.83	3.8124e-05	71.08	1	22.7713	22.7537	22.6089	22.7766	22.9686	22.766
F8W412;E7EXC4	serpinb1l4		AHFPLASIPEMNSQVLELPYVGK	23	2539.31	0.0085404	25.987	2	NaN	NaN	NaN	20.3201	20.5834	20.1794
Q504J1;Q4U0E2;Q9DDJ2	caspb	Caspase	AHGDDIYTPR	10	1143.53	0.023733	35.652	1	22.2296	22.6313	22.8361	22.4545	22.5454	22.1622
Q4VBK0;A8WGC6;A4FVM5	atp5b;zgc:163069	ATP synthase subunit beta	AHGGYSVFAGVGER	14	1405.67	0.0003115	89.624	9	24.8937	25.1617	24.8911	25.749	25.9167	25.9852
Q7T1B1;Q5BLF6	hbbe3		AHGVVVLK	8	821.512	0.0018154	132.09	5	24.1874	24.4893	24.4441	25.0246	24.8161	25.5022
A8KB78	rps23		AHLGTALK	8	809.476	0.0046463	119.41	5	23.0193	23.1726	22.7081	22.309	22.3337	22.4075
Q90WX6	gnat1		AHLSMCFPEYDGPNTFEDAGNYIK	24	2775.19	0.00019996	37.817	2	NaN	NaN	NaN	21.8868	21.9892	21.7755
Q5SNX7	galc	Galactocerebrosidase	AHNGLLSLK	9	951.55	0.008214	75.509	2	20.797	21.3611	21.0558	21.0688	21.135	21.2153
Q7ZVR3;A0A0R4IW89;Q1JPZ8;F1QI59;Q7T313;A0A0R4IA80;A0A0R4ITA1;A0A0R4IZT6;Q6NSN6	ppp1cab;ppp1cb;ppp1cbl;ppp1caa	Serine/threonine-protein phosphatase	AHQVVEDGYEFFAK	14	1638.77	0.0060781	36.519	4	21.786	22.4986	22.2508	23.4934	23.3948	23.2785
F1RDU8;F1R3I9;F1QJS8;A0A0R4IRI2	si:dkey-65b12.6		AHSHYEVCAAGCPQTCSGLTEPK	23	2559.09	1.1045e-06	68.42	8	NaN	22.4353	21.666	22.5653	22.1799	22.6701
E9QI69;Q6IQT4	cops2	COP9 signalosome complex subunit 2	AHTDFFEAFK	10	1211.56	0.0098062	43.492	1	NaN	NaN	NaN	NaN	NaN	20.8755
Q9PVF8;A9JRW0;A0A0R4IF47	ctnna1		AIADQCPDSACK	12	1334.56	0.0043404	63.662	1	21.3152	21.2037	20.671	20.5631	20.823	21.0969
Q7ZU96;Q6TNV4;A0A0R4IJT8	cct8		AIADSGASVVVTGGK	15	1330.71	3.8642e-05	90.725	5	25.4615	25.7533	25.526	25.141	25.2757	25.1444
B2GQS8;Q7T394;A0A0R4I9B2;Q803D2	pafah1b1a;pafah1b1b	Lissencephaly-1 homolog;Lissencephaly-1 homolog A;Lissencephaly-1 homolog B	AIADYLR	7	820.444	0.063464	69.383	1	20.4718	NaN	20.8973	21.1208	21.7584	21.5768
Q4VBK0;A8WGC6;A4FVM5;Q05AL6	atp5b;zgc:163069	ATP synthase subunit beta	AIAELGIYPAVDPLDSTSR	19	1987.03	8.5107e-19	120.9	9	24.2819	24.3483	24.7207	27.0805	27.4143	27.121
E7FE03;Q502J1;X1WG01	napba		AIAHFEQAADYYKGEESNSSANK	23	2529.14	0.00062527	33.37	2	NaN	NaN	NaN	21.9922	21.7918	22.5097
F1Q9P4;A1L245;A4FVI4;A2CET2;Q7T2F5	napbb;napaa;napab		AIAHYEQAADYYK	13	1541.72	0.0084685	36.938	2	NaN	NaN	NaN	21.5142	21.8468	21.1911
F1Q9P4;A1L245	napbb		AIAHYEQAADYYKGEESNSSANK	23	2545.14	0.048682	15.8	1	NaN	NaN	20.3901	20.4096	20.3932	19.8817
Q7T2F5	napab		AIAHYEQAADYYKGEESTSSANK	23	2532.14	3.6491e-06	66.845	1	NaN	NaN	NaN	21.027	20.8299	21.2118
Q7ZU99	vcp	Transitional endoplasmic reticulum ATPase	AIANECQANFISIK	14	1577.79	1.9863e-05	102.5	7	26.0929	26.2669	26.2146	26.2962	22.7877	26.2891
A0A0S2I7K2;A0A0G2KHA1			AIAQQLQHTLK	11	1249.71	0.00032904	69.721	3	NaN	NaN	NaN	21.3942	21.3003	21.4855
Q7ZSY2;Q7T3D9;Q801E6	mdh1ab;mdh1aa	Malate dehydrogenase	AICDHMR	7	901.39	0.03415	97.602	3	21.5846	21.8771	21.2545	22.3145	22.6664	22.7433
Q7ZU41;B8JLJ3;Q6IQT1	ywhaz		AICNDVLHLLDK	12	1409.73	0.00030384	92.856	12	25.446	21.7452	25.3945	26.8934	26.8777	22.9845
Q7ZU96;Q6TNV4;A0A0R4IJT8	cct8		AIDDGVNTFK	10	1078.53	0.0010222	85.807	4	24.9203	25.0438	24.7077	24.8181	25.1044	25.0086
F1QJU0	si:dkey-9i23.11		AIDHGNQLILELPER	15	1716.92	0.00043958	50.305	2	NaN	NaN	NaN	23.0389	23.131	23.2236
B0UYD6;F1R5Q4;B0UYD5;B0UYD7	qars		AIDLAQGQLGSSAIDK	16	1585.83	3.0921e-05	86.488	1	23.0169	22.9099	22.9693	22.3137	22.6175	22.6098
Q804H2;Q7T3A8;A0A0R4IWC6	anxa1a	Annexin	AIDLELK	7	800.464	0.035996	91.9	5	24.2496	24.6318	24.4451	24.2448	23.9166	24.3009
A4IGB9;Q8AXV7;A0A0R4IVV0	mtp		AIEAGPAEVAGK	12	1111.59	0.00097257	79.492	6	22.3808	22.6002	22.4278	22.4152	22.2675	22.5625
Q7ZSY3	smarca4a		AIEEGTLDEIEEEVR	15	1730.82	0.0029988	49.595	1	21.1039	21.3582	21.1155	19.6098	19.8691	NaN
Q5U369;A8E5E5;B0JZI3	anxa3b	Annexin	AIEGIGTTEK	10	1017.53	0.01715	60.064	0	22.0947	22.1573	21.9473	21.6623	22.0279	21.7119
Q803T5	ahcy	Adenosylhomocysteinase	AIEIAENEMPGLMK	14	1544.76	6.3027e-09	124.51	5	25.3591	25.2012	25.2059	25.6692	25.4168	25.4556
E7FE03;Q502J1;X1WG01	napba		AIEIFEQVASNTMDNPLLK	19	2132.08	6.3372e-19	122.49	9	22.4402	22.3504	22.0475	23.1718	23.4329	23.507
Q7SX99	fh	Fumarate hydratase, mitochondrial	AIEMLGGK	8	817.437	0.030225	73.248	2	21.1043	20.9823	20.2374	22.1989	22.6844	22.3186
Q7T2C2;F1Q8J4;A9JT52	acadvl		AIEQFGAVIEELLLK	15	1671.94	0.0023284	51.771	2	18.9204	17.9533	17.6623	20.4588	21.3088	21.1216
Q9I9P6;Q1MTI1;Q6DGI4;A0A0R4IAK0	stx1b		AIEQSIEQEEGLNR	14	1614.78	8.9936e-22	194.12	7	23.8008	23.8714	23.6614	23.6939	23.7205	23.6194
F1R5A5;F1QV31;Q6P3K5;E9QBD7;Q9PUB5	krt5		AIFEEELR	8	1005.51	0.01216	110.81	3	NaN	NaN	NaN	NaN	NaN	NaN
F1R5A5;F1QV31;Q6P3K5;E9QBD7;Q9PUB5	krt5		AIFEEELRELQSQIK	15	1831.97	6.8748e-06	91.076	6	23.219	22.8815	22.879	21.753	21.8688	21.9735
Q6GMJ1;Q08BF1;F1R9X5;Q32LW0;Q1LUZ9;Q5BJI3	ces2;ces3	Carboxylic ester hydrolase	AIFQSGVATVK	11	1119.63	0.0081844	60.255	4	25.5576	25.6131	25.2474	25.145	25.4678	25.4786
A0A0R4INE6;E7EYT7;F1QQ90;D1MCG5;Q6TNP4;Q6PC95;Q6P5N0;Q6DC49	si:ch73-199e17.1;tuba8l2;tuba8l3		AIFVDLEPTVIDEVR	15	1714.91	2.5213e-16	163.99	13	26.0898	26.0145	25.9469	26.0833	26.0785	26.1561
Q7SXW7;F1QF00	pgm1		AIGGIILTASHNPGGPNGDFGIK	23	2205.15	0.0010395	48.5	0	NaN	21.1186	21.4704	22.4014	22.6867	22.7518
Q1LYC9	capns1a		AIGGVIDVIGNIDPNQFVPSEPPPPR	26	2697.41	6.9602e-09	71.696	5	23.7843	23.8701	23.6921	24.9977	25.3462	25.4111
Q6NXA1;F1QMG8;Q7ZUM6	sgta;hug		AIGIDANYSK	10	1050.53	0.039946	47.894	1	23.9274	24.0247	23.6751	23.3253	23.2643	23.4052
Q6IQU1;Q5TYY5;Q1JPZ2;Q6AZC3;Q5RH67;Q502L9	akr1b1;si:dkey-180p18.9		AIGISNFNR	9	990.525	0.0033446	88.819	4	NaN	22.6187	NaN	22.9084	23.046	22.9084
Q52PJ5	dpysl3	Dihydropyrimidinase-related protein 3	AIGKDDFTQIPEGVNGAEER	20	2145.03	2.7699e-08	83.251	8	25.0391	25.3668	25.2333	24.9111	24.761	24.9968
F1R7N8;B0S758;A5X6X5;A5X6X6;G1K2X0;Q7ZZ48	ttna;ttnb;dZ249N21.1-003		AIGNPLPDIVWLK	13	1434.82	0.0075732	53.034	2	20.7536	20.8582	20.5306	NaN	NaN	NaN
E9QFZ7	psma5	Proteasome subunit alpha type	AIGSASEGAQSSLQEVYH	18	1832.85	7.1358e-20	131.56	4	21.1314	21.4568	20.9546	22.4555	22.5585	22.2558
Q6TGV6;E9QIF2	psma5	Proteasome subunit alpha type	AIGSASEGAQSSLQEVYHK	19	1960.95	8.0248e-30	148.44	10	24.0127	24.198	23.9742	25.8007	25.6644	25.59
A0A0R4IEU2;B8JHR9	kpnb3		AIGTEPDSDVLSEIMHSFAK	20	2146.03	6.9687e-09	89.011	4	NaN	NaN	22.687	23.5725	23.9154	23.9856
A0A0R4IUQ9;Q6NXA4	ilf3	Interleukin enhancer-binding factor 3 homolog	AIGTGNRPMGAGEALR	16	1569.8	0.051952	19.672	1	NaN	NaN	NaN	23.358	23.2009	23.3422
Q6PBW6;Q8JHH0	cct2		AIGVDNPAAK	10	954.513	0.0030468	72.325	5	24.3456	24.4605	24.2674	24.0954	24.2465	24.3447
Q66I80	fabp11a		AIGVGFATR	9	890.497	0.026113	58.246	2	NaN	NaN	NaN	NaN	23.0628	23.1569
Q5U3A4;Q642Z0	atp2a1	Calcium-transporting ATPase	AIGVVVATGVSTEIGK	16	1499.86	1.1674e-11	121.13	101	26.2948	26.1889	25.6172	25.9882	26.107	26.0986
E7F0E8;A0A0R4IA10;X1WFP8;E7FBU7	xpo1a;xpo1b		AIIASNIMYIVGQYPR	16	1807.97	3.4881e-07	101.3	2	19.3287	19.2452	19.2107	20.6997	20.71	20.8845
A0A0R4ITV7;F1QEW2;A4IG07;A7MBP7	si:dkey-183i3.5		AIIEDDQAR	9	1029.51	0.061086	47.187	1	20.5316	20.7967	20.443	20.3328	19.4423	NaN
A0A0R4ITV7;F1QEW2;A4IG07;A7MBP7	si:dkey-183i3.5		AIIEDDQARYEEETSQTK	18	2124.98	2.5165e-09	94.203	6	21.6145	22.0412	21.2838	21.0571	20.8981	21.0727
P62084	rps7	40S ribosomal protein S7	AIIIFVPVPQLK	12	1336.85	0.0017784	69.346	2	22.3952	22.3545	22.2706	22.5844	22.7953	22.5769
A0A0R4IW79;A0A0R4IJ00;A0A0R4IG42;A0A0R4IBA7;A0A0R4IBW8;A0A0R4IBA4;A0A0G2KZ36;A0A0R4IVL7;A0A0R4IA46;A0A0R4IXI3;A0A0R4IEM4;A0A0R4IEP7;A0A0R4IX98;A0A0R4IS64;A0A0R4IUV8			AIIINTPNNPIGK	13	1363.78	1.1009e-05	103.44	6	22.709	22.3557	22.4427	22.4976	22.1481	22.442
Q5BJB8;Q6NUY8;F6NP87;A8E515;A7MCD7	ndufa9a		AIINAIQDPEANGK	14	1452.76	0.00037588	75.589	0	20.8693	20.9791	20.6271	20.8779	20.9702	20.7345
Q5RKQ3;E7EYA8;A0A0G2KNI1;A0A0G2KHK5	fubp3;CABZ01073334.1		AIITEDFKVPDK	12	1374.74	0.0032055	51.726	6	24.0171	24.239	24.1234	23.5641	23.7431	23.7838
B3DKJ0;Q8JHG7;Q7ZTS3	cct7		AIKNDSIVAGGGAIEMELSK	20	2002.04	9.0326e-05	61.345	3	23.0013	22.8684	22.7713	22.3161	22.597	22.4481
Q1MT21;F1QLQ5;A5D6T5	si:ch211-284e20.8		AILEACPDCPTAER	14	1601.72	0.00071221	81.904	6	21.8598	22.0233	21.7936	21.7477	21.8439	21.837
Q6TGU6;Q6IQT8;Q8AWW7	ruvbl1	RuvB-like 1	AILLAGPPGTGK	12	1093.65	0.0055269	61.48	2	21.6425	21.8335	21.398	21.9975	22.0551	22.3
A0A0F6PK88;Q1L8L9	ak2	Adenylate kinase 2, mitochondrial	AILLGPPGAGK	11	992.602	0.05735	41.399	0	24.908	25.0515	24.8208	24.3672	24.7526	24.5897
E7F0A1	pfn1		AILNTDR	7	801.434	0.01427	117.93	5	27.123	27.4647	26.8604	26.7161	26.841	27.1225
Q6P962;F1R4Z8;A0A0J9YJ95;F1QN63;F1Q814;A7E2P6;A7MCJ2	gstal;zgc:173961;zgc:173962	Glutathione S-transferase	AILNYIAGK	9	961.56	0.0087672	74.301	6	23.9931	24.3824	24.291	24.6986	24.5025	24.7844
Q7ZW95	rpl4		AIMAHNPDVK	10	1094.55	6.5784e-05	92.538	4	21.3799	21.2251	21.4473	21.0731	21.597	21.9159
Q6NYN3;E7F6B5;A9JST0;Q6WGM7	ipo7		AIMQNVQAR	9	1029.54	0.010817	69.825	1	NaN	NaN	NaN	21.1907	21.2154	NaN
Q6DH53;Q4V995;F1R7L1	psmd9		AIMVEIEEALHK	12	1381.73	0.0012442	57.175	5	22.3079	22.2683	21.9831	21.793	21.7503	21.5023
Q6P3H6;F1R9Y5	pck2		AINPENGFFGVAPGTSLK	18	1817.93	0.0006005	61.477	6	23.8665	23.5522	23.8429	23.1482	23.4378	23.2595
Q6DGY8;A0A0R4ISC7;F1R2U4;Q90ZS4;Q7SXN6	psma6b;psma6a	Proteasome subunit alpha type	AINQGGLTSVAVR	13	1284.71	2.6666e-06	131.69	6	23.4408	23.8243	23.3527	24.4191	24.2629	24.259
Q5XJM5;A8E4S1;F1RA88	adam10a		AINSIYQGTDFQGIR	15	1681.84	0.0035598	47.774	1	NaN	NaN	NaN	20.8896	21.1454	20.539
Q9PTK4;A0A0R4IXJ1;F1QGR7;Q90409;A0A0R4IEW8;Q6GQM6;Q1MT19;F6NX85;F1R133	hug;elavl4;elavl2	ELAV-like protein	AINTLNGLR	9	970.556	0.019951	62.463	2	NaN	NaN	NaN	21.7238	22.0639	21.9952
A0A0R4IJ08;F1R443;F1R446;A3FG33	spna2		AINVQEEK	8	929.482	0.0028297	124.98	6	22.7866	22.9952	22.6501	23.1206	23.2217	23.3313
Q503C7	pygma	Alpha-1,4 glucan phosphorylase	AIPAADLSEQISTAGTEASGTGNMK	25	2419.15	3.1814e-38	137.52	12	25.5045	25.3528	25.2146	25.3023	25.5204	25.3755
A0A0S2I7K2			AIPDLSAPVLAVQAAVSNLVR	21	2103.21	0.019836	22.24	1	NaN	NaN	NaN	NaN	18.2905	19.4506
A9LDD9;A0A0R4IBM1;A0A0R4IJD3	shmt2		AIPSPFQHADIVTTTTHK	18	1963.02	0.044748	18.936	2	21.2437	21.6977	21.4711	22.4646	22.6025	22.5129
E7F8S4	tkta		AIPTATIFYPSDAVSAEK	18	1879.96	2.6445e-07	73.918	5	23.4752	23.2532	23.2936	22.9115	22.9893	22.6507
Q6PHI8;B2GRK9	tktb		AIPTCTVFYPSDGVSTER	18	1998.94	3.1976e-06	79.489	9	26.6244	26.6702	26.6701	26.1873	26.2174	26.3717
F1QL68;E7F8Q5	huwe1		AIQDPAFSDGIR	12	1288.64	2.3829e-05	108.56	3	22.0565	22.0142	NaN	22.194	21.8479	21.7143
Q7ZTI4;Q6YI49	uchl1	Ubiquitin carboxyl-terminal hydrolase	AIQETHDAVADEGQCRPEADK	21	2339.04	2.7351e-72	221.6	11	23.2293	23.269	23.0863	24.4438	24.5708	24.4702
X1WGZ7;F1QP23;A8WG07	eprs		AIQGATSHHLGQNFSR	16	1722.86	0.042163	19.672	2	NaN	NaN	NaN	21.2231	20.6642	21.5739
A0A0G2KG61;M4MD44	akt1		AIQTVAESLQK	11	1186.66	0.0025841	58.132	8	23.9399	24.3031	24.0288	22.6132	22.9288	22.9363
F1QKG7;Q1LXM1	tpm4a		AISEELDHALNDMTSL	16	1757.81	1.1072e-05	91.812	14	27.1428	26.9572	26.7163	27.4259	27.8901	27.8019
Q6DHT4;F8W4L7	aldh6a1		AISFVGSNQAGEYIYER	17	1902.91	5.1565e-62	230.38	13	25.9348	25.799	25.9288	25.57	25.6772	25.6417
Q6P6E0	atp5l		AISGFQDMLK	10	1108.56	0.0059313	66.19	4	24.1834	24.4449	24.3025	24.2942	24.39	24.2863
F1Q577;A8KC22;A0A0R4IB42;Q7SYM9;F1RC33;A0A0R4IW45;A0A0R4IVC0	hnrnpl2		AISHLNNNFLFNQK	14	1658.85	0.0003279	59.227	3	22.8207	22.8194	23.0226	23.5029	23.7058	23.8841
Q6NX98	st13		AISINPDSAQPYK	13	1402.71	6.9835e-05	101.53	6	24.8701	25.1803	24.7308	25.0023	25.0301	24.9503
B2GQZ3;Q9I8L5;A8E585	fabp10a;api5	Fatty acid-binding protein 10-A, liver basic	AISLPEEVIK	10	1097.63	0.0047646	67.334	3	26.3235	26.3134	26.2128	25.8635	25.7833	25.6117
Q6NYQ7;A7YYF6	nnt		AISPDKETFYFDVK	14	1658.82	0.025907	28.727	2	NaN	NaN	NaN	22.6628	22.1261	22.2749
Q6PH47;Q5RIC5;A0A0E4AY38	mcm3	DNA helicase	AISPVLTQDAANHIAEEYSR	20	2184.08	3.8463e-06	70.094	1	NaN	NaN	NaN	NaN	NaN	NaN
Q4V9B8;Q66ID8	anxa3a	Annexin	AISSDVSGYYADCLK	15	1647.74	0.0002411	71.08	3	21.524	21.1509	21.517	21.9613	22.0418	21.968
E7EYE1;A0A0R4IER4;A0A0R4INP3	CR847973.1		AISSTEGYK	9	954.466	0.005939	80.688	3	NaN	23.3266	NaN	22.9947	NaN	NaN
B0S7W4;Q7ZVB2;A0A0R4IJU2;B0S7W5	aldh9a1a.1;aldh9a1a;aldh9a1a.2	Aldehyde dehydrogenase family 9 member A1-A	AISVGDPLCEGTR	13	1373.66	2.3615e-06	122.39	4	25.279	25.4361	25.3209	26.185	26.156	26.2965
B8A568;B3DJM6;Q7T1B7;G3KFL5;Q6IQX1;Q90ZE5;B8A561;B8A569;Q9I8U6;Q508P8;B3DK50;A0MQ61;A0A0R4INI3;A0A0R4IVW7;Q7T1B6;F1QZW1;Q9PVE1;F1R6C7;X1WF87;F1QVX3;E7F5L1;E9QF07	myhz1.1;myh7ba;myhz2;myhz1.2;myhz1.3;smyhc1;vmhc;myha;myhb;myh7bb		AITDAAMMAEELKK	14	1520.76	0.024523	46.797	0	NaN	NaN	NaN	21.7332	22.1042	21.9794
E3NZ06;I3ITN9;X1WCT6	aldh1l1;LOC101885121	10-formyltetrahydrofolate dehydrogenase	AITEVVDQYK	10	1164.6	0.0012151	83.499	5	23.556	23.6457	23.5379	23.4764	23.2351	23.5424
A0A0R4IMS3;Q8JGR4	rpl24	60S ribosomal protein L24	AITGASLAEILAK	13	1256.73	5.431e-06	109	5	21.8786	21.9243	21.9065	23.8856	23.8899	23.9131
Q08CC2;A8KBV1	oxct1b	Succinyl-CoA:3-ketoacid-coenzyme A transferase	AITGDFALVK	10	1033.58	0.0080507	67.334	4	NaN	NaN	NaN	NaN	NaN	NaN
A0A0R4IRI3;A0AUR2;Q5EAR8;Q6DC80;A0A0R4IVA8;A8E4Z4;A0A0R4IQA8	srl		AITHELPSLLGSINSGK	17	1735.95	4.6214e-05	62.055	5	NaN	NaN	NaN	24.5048	24.8365	24.8858
Q66HW9	ctrl		AITHPYYNSQNFNNDITLLK	20	2365.17	5.6459e-06	72.359	1	21.8783	22.2055	NaN	22.3471	22.6616	22.618
Q5U3E1;Q5PRC5;Q4KME3;Q1LVA5;F1Q9W8;B2GTK4;Q7SY35;F1RDZ1;Q1LVZ0;A0A0R4IYC4;Q802D1;Q6DGU2;A7YYE6;Q1LVZ1	rab11a;rab25a;rab25b;rab11al;rab11ba;rab11bb		AITSAYYR	8	943.476	0.045613	63.565	1	20.6423	20.9219	20.2759	21.8253	21.9655	22.3929
Q6P0I2	psma8	Proteasome subunit alpha type	AITVFSPDGHLFQVEYAQEAVK	22	2448.23	2.0179e-06	71.148	2	NaN	NaN	NaN	22.1438	22.1029	22.0075
Q6P0I2	psma8	Proteasome subunit alpha type	AITVFSPDGHLFQVEYAQEAVKK	23	2576.33	2.085e-07	78.976	3	NaN	NaN	NaN	22.0038	22.5071	22.1644
B2GNT1;Q803F6;J9JI05	rpsa	40S ribosomal protein SA	AIVAIENPADVCVISSR	17	1812.94	4.8207e-21	155.1	6	25.9309	25.8791	26.1741	26.0115	26.0008	25.9883
Q9PUE4;B2GRP4	copg2	Coatomer subunit gamma-2;Coatomer subunit gamma	AIVDCIISIIEENPESK	17	1928.98	4.7611e-14	117.18	12	23.6467	23.6857	24.0682	23.6811	23.8633	24.0016
Q6NZS0;Q6PHV5;Q90WI2	cpa5		AIVDFVK	7	790.459	0.064358	68.915	1	24.0686	24.2406	24.2546	23.705	23.8788	23.7665
E7F071	FP085405.1		AIVICPTDEDLKDR	14	1643.82	0.00016368	68.277	3	24.0424	24.1528	23.9617	23.1482	23.5085	23.5645
F1QAI8;A5WUL8;Q7SXZ9	ccbl1		AIVINTPNNPLGK	13	1349.77	0.0012664	81.709	6	21.095	22.0656	22.0544	21.6648	21.7961	21.5074
Q6NUU2;Q6DRK8;Q1L8R2;I3ITB4;I3ITQ3;Q802Z5;A2BGU3	sfpq;nono		AIVIVDDR	8	899.508	0.022204	81.296	6	25.7042	25.806	25.5414	24.9841	25.254	25.3421
Q7ZVF6;Q6TNW3;Q502R2	abce1		AIVKPQYVDQIPK	13	1497.86	0.023975	30.567	2	22.5597	22.8376	22.5472	22.5257	22.5627	22.445
Q4G5K8	rtn2a	Reticulon	AIVLSCSALETLR	13	1431.78	0.0011043	83.53	2	NaN	20.7388	NaN	22.1104	21.8322	22.4901
Q5TZ29	apobb.1		AIVLTVIEAIEK	12	1297.79	0.00058709	86.772	6	22.4612	22.4958	22.1954	23.2909	23.5005	23.426
A0A0R4IVA0			AIVSIVEVFEEYAGKDEQK	19	2153.09	1.3605e-12	100.02	6	23.3823	23.1275	22.9345	23.7351	23.8154	23.9385
A4QPA0	me3	Malic enzyme	AIVVTDGER	9	958.508	0.0086923	74.464	1	22.5302	22.8434	22.7278	22.6608	22.6387	22.6409
Q5TZ72	pfas		AIWESTSFELER	12	1466.7	0.0034527	65.295	2	NaN	20.0583	NaN	21.9778	21.9423	21.7969
Q6P980	sod2	Superoxide dismutase	AIWNVVNWENVSER	14	1714.84	0.0034725	54.402	3	24.0992	24.1781	24.0272	NaN	NaN	NaN
Q8AW07;A7YYF2;Q6IQG7	psmd12		AIYDTPCILEDSSK	14	1610.75	0.00025527	90.707	3	23.4364	23.5684	NaN	23.938	24.1228	24.0441
Q5U3A4;Q642Z0;A0JMP4;F1Q7N8;Q6ZM60;A0A0R4IQS8;Q7ZW18;B2GRT2;A9C3Q5;A9C3Q4;F1Q4P9;A2BIP1	atp2a1;atp2a1l;si:dkey-28b4.8;atp2a2b;atp2a2a;atp2a3	Calcium-transporting ATPase	AIYNNMK	7	852.416	0.032409	102.98	6	27.0661	27.3542	27.0828	27.2605	27.3065	27.2761
Q9PUS4;Q6IQD0;B0R028;A8E5G8	psmb5	Proteasome subunit beta type	AIYQATYR	8	984.503	0.015668	89.752	2	NaN	21.4805	NaN	22.3885	22.4251	NaN
Q6PC74;F1QVD3;A0A0R4I9W1;B0S6Y7;Q6P027	rlbp1a;rlbp1b		AKDELNETDEKR	12	1446.7	0.00065058	71.933	2	23.2256	24.0703	23.3347	24.478	24.2143	24.5017
A0A0R4IZ70;Q6DRK2;Q568L3;Q4V9Q2;A0A0R4ILH7	sf3a3		AKDNPSEEAQNLVEFTDEEGYGR	23	2597.15	6.7695e-05	52.898	4	22.5711	22.309	22.422	22.5383	22.6548	22.2931
A0A0R4IP07;Q6PE25;Q6NYN8;Q8JIU6	eef1g	Elongation factor 1-gamma	AKDPFAHLPK	10	1122.62	0.00050425	74.611	6	23.6641	23.85	23.865	24.1266	24.1273	24.2996
Q5XJC3;B0R0F7	cmlc1		AKDQGTFEDFVEGLR	15	1710.82	0.049575	20.838	1	21.1117	20.9373	21.3882	21.8062	21.8724	21.3111
Q4V9B8	anxa3a	Annexin	AKEDAQALYQAGEK	14	1520.75	0.0061499	38.376	1	NaN	NaN	NaN	20.326	20.54	20.7232
Q499B6;F1QB54;Q6P5M4;Q6P3L1;A0A0R4ILZ8;F1QUU2;Q7T3G5	pabpc1a;pabpc1b;pabpc4	Polyadenylate-binding protein	AKEFTNVYIK	10	1211.65	0.0022282	89.266	1	20.5385	20.9937	20.8899	21.1782	21.4199	20.9823
Q7SX92	sncb	Beta-synuclein	AKEGMAVAAEK	11	1103.56	0.022806	84.297	5	22.2133	NaN	NaN	NaN	NaN	NaN
F8W291;F1Q713;A8E5K1	sord		AKEIGADFLLPVK	13	1399.81	0.0051554	42.317	2	21.808	21.9544	22.0579	21.3258	21.5478	21.427
A2BEN1;E7FCD8	atp6v1aa;atp6v1ab		AKEILQEEEDLAEIVQLVGK	20	2253.21	6.6279e-20	122.19	6	24.3204	24.0255	24.1207	24.3564	24.5461	24.8444
A0A0R4IEU2;B8JHR9;A5PLF4	kpnb3		AKENVNATENCISAVAK	17	1817.89	5.952e-21	141.13	10	23.4483	23.9087	23.4858	23.6141	23.6076	23.7345
Q6PEI6;F8W4M7	aco2		AKEVNQEVYSFLASAGAK	18	1910.97	0.056632	27.523	0	NaN	NaN	NaN	21.836	21.7294	NaN
Q6P3L3;Q7SZD3	hspa5		AKFEELNMDLFR	12	1511.74	0.014973	38.674	3	23.2758	23.158	23.1605	24.7935	24.8783	24.6398
Q6NX91;F1Q7F8;Q803F7;A9JT29;Q6IQ97	rbm4.2;rbm4.1	RNA-binding protein 4.1	AKFEEYGPVVECDIVK	16	1881.92	0.0016001	43.135	5	23.1981	22.6894	23.6865	23.6581	23.709	23.6825
Q66I42;Q7ZWC7	msna		AKFYPEDVSEELIQEATQR	19	2252.1	0.0023237	41.53	1	21.5904	NaN	21.6904	NaN	21.3516	20.9818
Q568D0;A3KPR3;B5DDP0	histh1l		AKKPGPSVSDLIVK	14	1437.86	0.00034191	73.802	2	22.951	22.8036	22.6106	21.8142	21.93	21.8292
A8KBV7;B0V1K4;Q29R96	zgc:136930		AKLDFEQGVK	10	1133.61	0.00047172	103.08	3	23.3665	23.466	23.0522	22.7051	22.7569	22.8255
Q5TZ29	apobb.1		AKLDGNAPDYK	11	1190.59	0.00087478	119.52	8	26.0026	26.3771	26.4012	26.0706	26.1692	26.1723
Q7ZUL1	slc16a1		AKLEDKDEETNLDNALNEK	19	2188.05	0.00014459	65.423	4	21.2252	22.0031	21.4911	21.3644	21.375	21.666
Q5TZ29	apobb.1		AKLEGTSSLSTK	12	1220.66	8.8845e-07	162.13	9	24.7193	24.5084	24.2864	24.669	25.2231	25.3779
O42363	apoa1	Apolipoprotein A-I;Proapolipoprotein A-I	AKLEPLMDDIR	11	1299.69	0.00043183	85.522	7	24.258	24.4994	24.6347	25.9877	25.9188	26.1253
O42363	apoa1	Apolipoprotein A-I;Proapolipoprotein A-I	AKLEPLMDDIRK	12	1427.78	0.00023749	90.412	13	25.6254	25.9108	25.781	26.8967	26.8298	27.1398
A0A0R4IKF0			AKLEPVVLSLK	11	1195.75	0.0061438	59.592	7	24.3756	24.7518	24.2954	25.2527	25.5912	25.6296
Q508P8;B3DK50;A0MQ61;A0A0R4INI3;A0A0R4IVW7;F1QZW1;Q9PVE1;X1WF87;F1QVX3;A7E2L9	smyhc1;vmhc;myhb		AKLEQQVDDLEGSLEQEKK	19	2186.11	0.007265	36.207	6	22.637	21.779	23.1218	22.865	22.7526	23.0371
Q6PBJ8	fkbp1aa	Peptidyl-prolyl cis-trans isomerase	AKLTCTPDFAYGSK	14	1557.75	0.024998	44.925	1	21.9182	22.0907	21.9953	21.2493	21.9014	21.7473
A8KBU7;A6H8Q3	mybphb		AKNEHGEAVVTCK	13	1441.7	0.00063375	61.657	4	24.0544	24.7014	23.8599	25.1189	24.3973	24.2945
Q1MTC4;A0A0G2KTK1;F1R876;F1R8J4;A8WGJ1	vtg2		AKNSEKELELTVALPSK	17	1856.03	7.7431e-23	166.57	15	26.0271	26.3394	26.1654	24.8124	24.8788	24.8802
Q9DDT1;F1QYZ6;B3DGZ9;Q7ZZ22	pcxb	Pyruvate carboxylase	AKPSPVDPVIPSVSLGEPPLGFR	23	2358.29	0.0059633	29.158	2	NaN	NaN	NaN	NaN	22.8867	23.2084
Q08CQ9;B8JLQ3;F1R6L6;B3DH54;Q6DRJ8	ncl		AKTDGEGFSLFLGNLNNNKDFDELK	25	2785.36	9.867e-05	44.167	1	21.7569	21.5427	21.6313	21.7067	21.1968	21.3241
F1QL68;E7F8Q5	huwe1		AKTEETQTDTDSSSVAVEMAPPKEESELK	29	3136.46	0.029784	16.465	2	21.6919	21.4238	21.4076	21.4055	21.8042	NaN
B3DHH0	cast		AKTESDALDALSDTLGAFEPPK	22	2275.12	7.754e-09	83.395	5	22.0046	NaN	22.1968	22.5848	22.7304	22.7278
E9QC46	cast		AKTESDSSISLDALDALSDTLGASKPPQK	29	2944.49	1.1034e-19	93.278	1	21.0884	21.7611	NaN	22.6017	22.4633	22.6433
Q90474	hsp90a.1	Heat shock protein HSP 90-alpha 1	AKYENLCK	8	1024.5	0.022187	111.82	2	21.1613	21.1409	20.7094	NaN	21.3415	21.2657
B7ZV15;Q504F5;E7FBY5;A9JT02;A5PMP0	capn2b		ALAAGFGTNANATK	14	1305.67	7.8324e-09	121.18	6	21.6856	21.7268	21.7005	21.7078	21.6826	21.8504
Q6NWD0;Q6PHK4	agxtb	Serine--pyruvate aminotransferase	ALAALEDGLK	10	999.56	0.015948	56.548	3	22.8387	23.2235	22.7215	NaN	22.1334	22.3156
E7F225;A4QN90	zgc:163061		ALAASGYDVEK	11	1122.56	0.0036991	66.267	4	23.6131	23.7823	23.483	22.7709	NaN	23.0734
Q9DFU9;Q568U9;F1R362	fech	Ferrochelatase	ALADLVQSHLQSNESCSR	18	2013.95	9.4953e-05	61.477	1	NaN	NaN	NaN	21.4611	21.2415	21.3121
A0A0R4IG82;Q6DG71	uqcrc2a		ALADQSPQIGVLEK	14	1467.79	5.6325e-09	142.1	6	23.7649	23.9957	23.6023	23.5571	23.6102	23.6915
Q6DHR6;E7EZ90;X1WHL0	thop1		ALADVEVEYTVQR	13	1491.76	2.9951e-06	117.03	6	21.8529	21.9665	21.9148	22.6348	22.7451	22.9099
Q7ZU96;Q6TNV4;A0A0R4IJT8	cct8		ALAENSGVK	9	887.471	0.00133	116.05	3	24.544	24.0404	24.2295	24.0381	24.5951	24.7697
F1RBU0;A2BGE5;Q6TEP2	aifm1		ALAEVAESK	9	916.487	0.011352	68.657	3	22.0366	21.6948	21.5118	21.1968	21.6348	21.6165
Q7T387;A7YYI1	abhd14b		ALAIDLPGLGQSK	13	1281.73	0.0014405	75.589	1	NaN	22.5856	NaN	NaN	NaN	NaN
G1K2H9;Q7SZC2	cse1l	Exportin-2	ALAIPGSSENEYIMK	15	1621.8	0.00017751	76.759	2	22.5326	22.8828	23.2548	23.0678	NaN	22.8963
Q9DDT1;F1QYZ6;B3DGZ9;Q7ZZ22;Q58EN6;A0A0R4IFJ4	pcxb	Pyruvate carboxylase	ALALGDLNK	9	913.523	0.0015341	100.84	6	24.6139	24.8114	24.5484	24.4336	24.6805	24.5413
A0A0S2I7K2			ALALIDSK	8	829.491	0.01105	101.54	6	22.9477	23.4967	22.944	22.7681	22.8354	22.6437
A0A140LG01;Q29RB0;A0A140UHW3;A0A140LGF4;A0A140LGZ6	myg1		ALALVGSEFQDR	12	1304.67	1.4573e-05	130.56	6	24.4303	24.4957	24.4989	24.4664	24.4651	24.5159
Q6P962;F1R4Z8;A0A0J9YJ95;F1QN63;F1Q814;A7E2P6	gstal;zgc:173961;zgc:173962	Glutathione S-transferase	ALANSSFLVGK	11	1105.61	0.00051193	82.954	4	25.2107	25.4638	25.1379	25.0852	25.2106	25.2867
Q6NYS9;E9QCI4;Q6PHE5;F1Q8N0	dhrs2		ALAPELAQSNIR	12	1281.7	0.0051965	62.088	4	21.2518	21.5477	21.4674	20.589	20.9959	20.9423
A0A0R4ISX6;A0A0R4IPV5			ALAPEYSK	8	877.455	0.0023285	126.52	6	25.4498	25.8441	25.3856	25.5853	25.654	25.8336
Q9DEG7;E9QEQ4;Q7ZU55;F8W571	ctbp1;ctbp2a		ALAQALK	7	713.444	0.041135	91.093	0	21.3914	21.1148	20.8018	21.7967	22.1487	22.1792
Q803T3;Q6P3L9;B8A4B0;A0A0R4IUG7;Q6NZ29	glud1b;glud1a		ALASLMTYK	9	996.531	0.053543	52.579	0	19.1319	NaN	NaN	20.9671	21.4073	NaN
Q6P5K5;Q6Q414	rplp1		ALASVDIGSLICNVGAGGGAAPAAAAGAAAPAGGDAPAK	39	3287.66	5.1837e-10	51.268	2	22.9291	NaN	NaN	22.7894	22.4026	22.6568
Q6P5K5;Q6Q414	rplp1		ALASVDIGSLICNVGAGGGAAPAAAAGAAAPAGGDAPAKEEEK	43	3802.88	1.5866e-97	154.04	12	26.0395	25.9797	25.9363	25.6721	25.5976	25.7837
Q6P5K5;Q6Q414	rplp1		ALASVDIGSLICNVGAGGGAAPAAAAGAAAPAGGDAPAKEEEKK	44	3930.97	9.8728e-84	149.19	6	24.7197	24.798	24.8246	24.5082	24.7574	24.3393
Q7ZYX4;E9QGU4;A0A0R4IQH8;E9QD64	cct6a		ALAVLEEVK	9	970.57	0.0023926	91.867	3	24.5773	24.8669	24.6937	25.1656	25.0855	25.3198
A0A0R4IXL8;A0A0R4IXS5;A0A0R4IDZ8;Q5U7N6	tln1		ALCGLTEAAAQGAYLVGVSDPNSHAGQK	28	2784.35	1.5861e-19	96.052	6	23.0021	22.8179	22.8183	22.9247	23.0857	22.857
Q3B738;F1QLH1;A7MCN0;B7ZCQ4;Q66ID2;B7ZCQ5;A0A0R4IW55	ppifb;ppifa	Peptidyl-prolyl cis-trans isomerase	ALCTGEHGFGYK	12	1338.6	0.00021509	74.611	6	23.0898	23.278	23.099	22.9651	23.0567	23.1538
Q7T1D9;Q7ZZ04	echs1		ALDAFEMDSEVGAIVVTGSEK	21	2167.04	7.9543e-08	81.884	10	23.1311	23.0262	23.0313	22.6958	22.7842	22.5262
Q6PYX3;A0A0R4IZQ5;Q498X5;Q1ECZ7;Q5RHQ7	hnrnpub		ALDDEDDEEDDIIDKIDVEDGDADKDSSADQK	32	3537.48	5.7393e-60	147.49	8	25.5345	25.6569	25.5472	25.5731	25.5628	25.4127
B8A565	c9		ALDEYVAEYSVCK	13	1545.7	0.00038453	91.62	3	21.7776	NaN	21.7667	22.5676	22.8034	22.7935
A2BEN1;Q7SY46;E7FCD8	atp6v1aa;atp6v1ab		ALDEYYDK	8	1015.45	0.035885	68.016	3	22.5304	22.7562	22.5701	22.4774	22.6953	22.6541
Q7SYE2	actn4		ALDFIASK	8	863.475	0.02896	74.464	5	24.2753	24.7358	24.5828	24.1299	24.2721	24.4937
Q6P0J5;Q8AX99	actn3b		ALDFICSK	8	952.469	0.011707	99.442	4	23.2886	23.3328	23.24	22.6297	NaN	22.6211
D1GJ56;Q7SYD3;Q6TNW2	actn3a		ALDFISSK	8	879.47	0.021995	78.149	4	24.0554	24.1545	23.8358	NaN	NaN	NaN
Q6AZC1	psmc5		ALDGIEQMDIEDSK	14	1562.71	2.6548e-08	115.91	6	23.2448	23.3054	23.2227	24.1051	24.1554	24.0953
Q6AZC1	psmc5		ALDGIEQMDIEDSKGGSGLR	20	2089.99	7.7692e-05	61.276	2	22.2322	NaN	21.8379	22.1324	22.4208	22.3853
Q4VBT8;Q6IVM1	rbp2b		ALDIDFAIR	9	1032.56	0.0034879	88.37	3	22.2986	22.3287	22.5454	23.1421	23.3504	23.4094
Q8UVG6	rbp2a		ALDIDFATR	9	1020.52	0.0059178	80.755	2	22.761	22.9814	22.7689	23.3667	23.3193	23.4371
Q7ZWF5;F1QCD4	got2b	Aspartate aminotransferase	ALDKEYLGIVGLGDFNK	17	1850.98	8.4869e-10	103.88	7	24.9487	24.8907	24.6934	25.824	25.7346	25.8096
F1QRM9	npepps		ALDLDALDNSHPIEVDVGHPSEVDEIFDAISYSK	34	3709.76	1.4751e-19	85.615	3	NaN	21.0185	20.9169	23.335	22.6186	23.1033
Q6NX98	st13		ALDLFTEAIK	10	1119.62	0.018914	55.353	4	24.5614	24.4077	24.4978	25.0607	25.1027	24.9478
F8W501;Q5XJU1;F1R2G5	zgc:101569		ALDLILTGRPVK	12	1294.8	0.016125	37.94	2	21.4768	21.515	21.0487	20.5763	21.1314	20.9502
Q7ZVK8;Q9DGR6;A0A0R4IHP1	mapk3	Mitogen-activated protein kinase	ALDLLDR	7	814.455	0.0088424	127.84	3	23.8752	24.1184	23.9334	23.7917	23.9919	23.9212
Q6NYV1	psmd3		ALDLVAAK	8	799.48	0.027636	75.738	3	23.2608	23.3551	23.3389	23.0607	23.2988	23.2787
A0A0R4IMF2;F1QJE5;A0A0R4IDB2	ppm1g		ALDMSYDHKPEDELELAR	18	2130.99	0.00014973	59.372	1	NaN	NaN	NaN	22.1666	NaN	NaN
O42363	apoa1	Apolipoprotein A-I;Proapolipoprotein A-I	ALDNLDGTDYEQYK	14	1643.73	8.5123e-16	180.48	12	28.9595	29.0769	28.9515	29.0904	29.0887	29.1262
O42363	apoa1	Apolipoprotein A-I;Proapolipoprotein A-I	ALDNLDGTDYEQYKLQLSESLTK	23	2643.29	1.2505e-44	174.01	4	23.9388	23.9261	24.1021	NaN	23.6178	23.5416
Q803M1	tpm3		ALDQTLK	7	787.444	0.01427	117.93	3	24.7482	24.7533	24.5793	24.3655	24.3833	24.524
Q499B6;F1QB54;Q6P5M4;Q6P3L1;A0A0R4ILZ8;B8JLJ5;I3ITD9	pabpc1a;pabpc1b	Polyadenylate-binding protein	ALDTMNFDVIK	11	1265.63	0.00037372	93.345	4	NaN	NaN	NaN	24.3097	24.2086	24.137
B7ZV15;Q504F5;E7FBY5;A9JT02;A5PMP0	capn2b		ALEAGALLGCSIDITSAADSEAITR	25	2504.24	0.049549	13.022	1	20.1518	NaN	NaN	20.3563	20.6515	20.7329
A0A0R4IMF2;F1QJE5;A0A0R4IDB2	ppm1g		ALEDAFLDIDAR	12	1347.67	0.00064922	85.554	2	24.2578	23.9871	24.0986	23.9178	24.1886	23.9101
Q6DC23;F1RCD0	ccdc12		ALEDTETEDR	10	1177.51	0.0057644	73.499	4	NaN	NaN	NaN	NaN	NaN	NaN
Q6DG67;F1QZ09	aclya		ALEEAGAFVPK	11	1130.6	0.016195	54.259	2	23.5192	23.9929	NaN	23.1164	23.1656	23.4437
Q08CQ9;B8JLQ3;F1R6L6;B3DH54;Q6DRJ8;E9QB18	ncl		ALEEAQGSDVQGR	13	1358.64	4.2628e-09	166.45	6	25.0638	25.2069	25.1058	24.5611	24.6897	24.8404
Q5U3E4	sgut1		ALEELNEALGEK	12	1314.67	0.0018035	69.03	2	22.15	21.8823	22.1969	22.0015	22.2517	21.9808
Q1RLQ1;A0A0R4II97	stmn1a	Stathmin	ALEENNNFSK	10	1164.54	0.0028111	73.499	1	23.2154	23.5628	23.2552	23.2714	23.5781	23.4331
F1R966;B3DK43;Q6DRI2;E9QBV1;E9QD79	cltca;cltcb	Clathrin heavy chain	ALEHYTDLYDIK	12	1479.72	3.8456e-06	107.09	3	20.5346	21.0501	20.5178	22.8047	22.9805	23.3302
B3DKJ0;Q8JHG7;Q7ZTS3	cct7		ALEIIPR	7	810.496	0.02568	108.24	5	25.1635	25.3422	25.2385	24.9565	24.9686	24.95
Q7ZU96;Q6TNV4;A0A0R4IJT8	cct8		ALEILPDCVCSSAK	14	1561.75	0.001774	61.409	6	25.4276	25.5072	25.4196	25.1551	25.2286	25.1793
Q7ZVW2;Q6IQ94;F1RCG7;F8W2D1	fkbp4		ALELDANNEK	10	1115.55	0.0025419	74.841	6	23.1636	23.2051	23.0387	23.1229	23.0751	23.2621
F1QZ50;F1R1J9	ahnak		ALELDIEAPEGNIKDPK	17	1850.96	0.0056614	35.089	1	22.6405	NaN	21.741	21.9908	22.3929	22.0424
F1Q4M0;A2VD35;Q58EP0	ppp5c	Serine/threonine-protein phosphatase	ALELDKNYLK	10	1205.67	0.0031073	56.404	3	21.3177	21.8562	21.4714	21.9387	22.1641	21.7966
Q6NXA1;Q7ZUM6	sgta		ALELDPDNDTYK	12	1392.64	2.3829e-05	108.56	6	23.663	23.8619	23.3314	23.4457	23.6668	23.5826
Q5RKM3	stip1		ALELDSNSK	9	975.487	0.0015597	100.57	5	23.6599	23.8239	23.6398	23.5234	23.8233	23.6612
Q9W6T5;B3DFN3	lmnb2		ALELENDRLQFK	12	1474.78	0.00030016	72.34	6	22.8552	23.6246	23.4519	23.0546	23.0063	23.3372
Q6P0K4;F1R1P6	nansa		ALERPYTSK	9	1063.57	0.010039	88.948	2	NaN	21.8657	21.0344	21.9469	22.256	22.1461
Q6DHD5;F6NHB2	akr7a3		ALESAYGSEKPSLTSAAIR	19	1950.01	2.0702e-12	98.175	6	22.66	22.685	22.7916	23.1488	23.4228	23.3374
Q804H1;B8JLZ3	anxa1b	Annexin	ALESELHGHLEDCLLTIVK	19	2176.12	0.0017506	42.068	4	21.9142	21.9654	21.8543	23.5519	23.2975	23.4685
Q6PHU9	phgdh		ALESGQCGGAGLDVFVEEPPRER	23	2472.17	6.0359e-09	56.29	2	NaN	24.6398	NaN	NaN	NaN	NaN
Q5TYQ3	coa7	Cytochrome c oxidase assembly factor 7	ALETGPDTTVAR	12	1229.63	0.0013776	74.392	3	NaN	NaN	NaN	20.7012	20.4574	21.0941
Q4VBI5	ndufa2	NADH dehydrogenase [ubiquinone] 1 alpha subcomplex subunit 2	ALETVVNAKP	10	1040.59	0.059643	52.579	1	22.7234	22.4582	22.1937	22.4953	22.4154	22.496
Q7ZVQ3;Q6NY25	wdr1		ALEVQGPVTDMSYSK	15	1623.78	1.2171e-07	109.79	6	24.9047	25.1521	24.9017	25.1041	25.2891	25.2083
Q7ZTT5;A0A0R4IIH9	adkb		ALFDEIVNK	9	1047.56	0.03382	54.982	2	NaN	23.8928	NaN	23.6327	23.8876	23.8261
Q6DEM2	crk		ALFDFPGNDDEDLPFR	16	1866.84	6.6351e-05	77.746	3	21.8361	21.7404	21.6223	22.2581	22.5218	22.4275
Q804H0;Q32PQ2;A0A0R4ICD6;Q6IQB2	anxa1c;zgc:86853	Annexin	ALFEAGENR	9	1005.49	0.0001884	113.71	6	25.1365	25.4182	NaN	25.2958	25.4148	25.4367
Q6NXC1;B5DDM9	rbm4.3		ALFEDYGTVAECAIIK	16	1798.88	3.718e-15	160.78	16	26.0458	25.9758	25.8108	25.7721	25.8277	25.7937
Q9DDG2;A0A0B5JK07;Q9W768	mdkb		ALFNAECQTTIK	12	1394.69	0.0017193	70.089	2	21.7673	22.0297	21.4756	21.1562	21.3555	21.2966
F1R9P5;E9QI62	flna		ALGALVDSCAPGLCPDWDSWDQTKPVDNAR	30	3313.51	2.5073e-72	158.29	7	24.0358	23.9252	23.7524	23.1288	22.7369	22.7961
A0A0R4IMG3;Q08BG9	si:ch73-52e5.1		ALGATAVVGATTIR	14	1299.75	0.0040253	53.3	1	20.9036	20.9358	20.5705	NaN	20.523	20.3635
Q6DG11	sart1		ALGDDEPWLDDTAAWVER	18	2057.93	0.0007134	60.062	2	21.0156	20.5342	20.6158	NaN	NaN	NaN
Q7SYN0	rangap1b		ALGDIAQITEALAK	14	1412.79	3.0385e-06	109.07	3	22.5245	22.8582	22.8877	23.7663	23.0119	23.3709
A0A0R4IXL8;A0A0R4IXS5;A0A0R4IDZ8;Q5U7N6	tln1		ALGDLISATK	10	987.56	0.0041561	67.93	3	NaN	22.8264	22.7031	NaN	22.3466	22.4275
Q5U386;A7YYD2	ppm1bb		ALGDYDYK	8	943.429	0.034021	69.598	3	22.4913	22.6018	22.5642	22.2257	22.262	22.1361
B2GTW6;B2GT34;Q7ZVY5	cs	Citrate synthase;Citrate synthase, mitochondrial	ALGFPLER	8	901.502	0.051414	60.91	1	21.6312	NaN	21.9705	21.8799	21.7559	21.9913
B2GTW6;B2GT34;Q7ZVY5	cs	Citrate synthase;Citrate synthase, mitochondrial	ALGFPLERPK	10	1126.65	0.00066299	70.552	7	25.5056	25.8467	25.4538	25.3857	25.7242	25.5573
F6P2R4;Q6NWC4	gcat		ALGGAAGGYTVGPK	14	1217.64	0.00081537	78.401	5	24.3336	24.3169	NaN	24.1266	24.1074	24.1448
F1QSW9;Q6NV24;A0A140LG67	fam213b	Prostamide/prostaglandin F synthase	ALGISANVQAGEKPQCNEDVCTR	23	2516.17	0.044009	16.593	1	NaN	NaN	NaN	21.1763	21.2008	21.2532
A2CEW4;B3DKL0	atic		ALGLPAATSFK	11	1074.61	0.0081844	60.255	7	24.0422	24.2521	24.2994	24.6724	24.7169	24.6927
F1QL68;E7F8Q5	huwe1		ALGMAEGTEK	10	1005.48	0.014907	57.39	1	21.1816	21.621	21.6543	20.9411	21.1615	21.09
Q7SYD5	sec31a	Protein transport protein Sec31A	ALGQHQHLQQPAAAVTGIQK	20	2095.13	0.00049588	45.916	1	NaN	20.7992	20.5072	20.0663	19.6678	19.4679
Q7ZUB0	myl13		ALGQNPTNAEVLHVLGKPKPEDMQVK	26	2812.49	3.3152e-06	58.938	5	22.0691	22.0642	22.0895	24.0226	24.1221	24.1789
Q6P0G6;Q9I8U7;Q9IB40;B8JKH7	myl1;mylz3		ALGQNPTNK	9	941.493	9.9534e-05	159.58	7	29.1912	28.0906	28.2102	28.2264	28.5629	28.8523
Q9I8U7;Q9IB40;B8JKH7	mylz3		ALGQNPTNKDVK	12	1283.68	3.7636e-25	204.85	12	26.6807	26.506	26.3506	25.9057	26.1494	26.1735
Q6TNS5;E9QG86;Q1JPY2;Q5U3D1;Q3B730;E9QF73;E9QCD6;E9QIL0;E9QB41;Q5XJ62;F1QWU4;A7MCF2	MLC3SM;zgc:153867;myl6		ALGQNPVNAEVLK	13	1351.75	6.6077e-06	105.66	6	25.849	26.0994	25.8375	25.9662	26.0148	25.9882
F1QR17	aldh7a1		ALGSLVSLEMGK	12	1203.65	0.00045815	89.301	6	25.1986	25.0778	24.9379	24.8418	24.8135	24.9001
Q6NVI6	cct5		ALHDALCVIR	10	1166.62	0.0017671	78.556	5	NaN	22.6462	22.2571	23.9236	NaN	NaN
Q1MTC4;F1R876;F1R8J4;A8WGJ1	vtg2		ALHPELR	7	834.471	0.013619	119.07	6	26.8326	27.3143	26.8917	27.1188	27.599	27.6352
A3KMS4;F1QHH9;F1R2S5;Q4QRF3;Q1LWN2;A0A0R4IUA0;Q1MTC6;F1R2T3;F1Q7L0;A2VCZ6;A8WGJ7;F1RBA0;A0A0R4IY49;E9QFD8;F1QV15;Q90YN8;A4VCF4;Q8JH37	vtg7;vtg5;vtg1;vtg4;vtg6		ALHPEVR	7	820.456	0.0095438	126.2	2	29.0325	29.1449	28.854	28.7643	29.0826	29.1033
Q6PBI0	sucla2	Succinyl-CoA ligase subunit beta	ALIAASPLK	9	882.554	0.002222	93.649	6	24.545	24.8889	24.4125	24.5689	24.5905	24.5385
Q6PH46;Q6P123	cct4	T-complex protein 1 subunit delta	ALIAGGGAPEIELALR	16	1549.88	6.1694e-05	78.69	6	23.5107	23.2549	23.4432	24.418	24.4854	24.392
Q6NXA5;F1R1X3;A7MCN3;Q4VBI0;E7FFZ8	pon2;zgc:174637;pon3		ALICDLK	7	831.452	0.044885	79.116	2	23.6301	24.0754	23.4121	23.4264	23.5963	23.6575
F1QYX8;A3KMH5;Q561T0;Q0IIQ4;A4FUL2;A7YT47;Q561U8	hadhab;hadhaa		ALIGLYHGQVACK	13	1428.75	6.9022e-06	104.82	4	23.252	21.0463	NaN	23.6502	20.2976	24.0856
F1R3T3;F1R2L8	ddx1		ALIIEPSKELAEQTLNNVNQFK	22	2498.34	0.0012308	32.797	1	21.3789	21.2249	20.8451	21.1281	21.8195	21.0649
F1R683;Q6DBU5	gmppb	Mannose-1-phosphate guanyltransferase beta	ALILVGGYGTR	11	1118.64	0.036261	45.829	2	22.6792	22.3449	22.4861	22.5585	22.6926	22.4311
A0A0R4IJ08;F1R443;Q566W8;F1R446;A3FG33	spna2		ALINADELANDVAGAEALLDR	21	2153.1	3.3829e-30	143.4	13	23.6398	24.6455	23.9678	24.3422	24.2862	24.6332
B8JLR1;Q7SY03	pdcd6ip		ALIQQGGLQSIEQLIK	16	1738	8.5706e-14	141	6	21.7272	21.9179	21.8454	23.5032	23.4284	23.2446
Q7T1B0	hbbe2		ALIVYPWTQR	10	1245.69	0.00026982	105.2	5	25.5989	25.3949	25.27	25.0557	25.0419	25.1225
Q5SPK6;P13104;Q6P0W3;Q803M1	tpma;tpm3	Tropomyosin alpha-1 chain	ALKDEEKMELQEIQLK	16	1944.02	4.5933e-26	188.41	16	25.7962	26.1274	25.8701	27.3605	27.5156	27.6051
Q7T3L3	hsp90b1		ALKEQIEK	8	957.549	5.5793e-07	166.07	6	22.6659	23.1348	22.7967	22.9915	23.1402	23.4462
Q8UUX0;E7EYV0	akt2		ALLAGLLK	8	797.537	0.035962	67.981	5	22.429	22.4664	22.3183	22.4059	22.6342	22.5063
Q803C2	tmem33		ALLANALTSALR	12	1212.72	0.0015445	72.29	3	20.3506	NaN	19.5802	21.1459	21.2416	20.9038
F1R8J8;Q6IQD4;E9QIH9	luc7l		ALLDQLMGTSR	11	1203.63	0.00013081	101.5	4	NaN	22.3477	22.0398	NaN	20.9185	NaN
A7YYK5;A0MGZ0;F1QME4	hs3st4	Sulfotransferase	ALLEALR	7	784.481	0.033352	100.07	3	21.7197	21.7655	21.747	23.0473	23.0824	23.4276
Q9DDU5;Q50LC6	gstp1;gstp2		ALLECENFK	9	1122.54	0.024788	59.153	4	26.8289	27.1937	26.8654	26.8001	27.0009	26.9039
Q6P3J5;Q7ZVM3	eef2b		ALLELQLEPEELYQTFQR	18	2219.15	1.489e-20	128.59	4	NaN	NaN	17.9241	24.5692	24.29	24.4376
Q6P0I2	psma8	Proteasome subunit alpha type	ALLEVVQSGGK	11	1099.62	0.00061757	87.184	6	26.1322	26.2671	25.9658	25.7367	25.71	25.7218
O57521	hsp90ab1	Heat shock protein HSP 90-beta	ALLFIPR	7	828.522	0.037889	88.734	5	26.52	26.4469	26.4667	26.5918	26.6759	26.6529
A0A0R4ISA3;Q5RG12;A3KNY9;Q90474	hsp90aa1.2;hsp90a.1	Heat shock protein HSP 90-alpha 1	ALLFVPR	7	814.507	0.03574	92.692	4	23.7726	23.9546	23.9123	24.0489	24.3949	24.4171
B0S6B9;B0S6C0	nrd1a		ALLISDLSGLDGK	13	1300.72	6.9835e-05	101.53	6	22.5281	22.6419	22.2574	22.3242	22.4788	22.6011
A3KMS4;F1QHH9;F1R2S5;Q4QRF3;Q3T7B0;Q1LWN2;A0A0R4IUA0;Q1MTC6;F1R2T3;F1Q7L0;A2VCZ6;A8WGJ7;F1RBA0;A0A0R4IY49;E9QFD8;F1QV15;Q90YN8;A4VCF4;Q8JH37;Q1MTC4	vtg7;vtg5;vtg1;vtg4;vtg6;vtg2		ALLKEALK	8	884.569	0.018659	114.89	4	24.2567	24.5429	24.4239	23.7395	23.6639	23.8382
Q7SXM2;F1QCT6;Q7ZUH2;F1RER9	plaa		ALLLGQR	7	769.481	0.062067	91.584	1	NaN	NaN	NaN	21.9218	22.1997	22.2059
Q6IQF0;Q568E7;F1RAM4	zgc:110339		ALLPLLR	7	794.538	0.027745	106.76	6	22.5528	22.2682	22.35	23.4998	23.5253	23.4037
Q5RKM3;F1QJA4	stip1		ALLSDPSYR	9	1020.52	0.018386	63.534	1	20.0992	20.8283	20.3636	23.5573	23.8031	23.6539
Q568N9;B7ZD39	ppa1b		ALLSQQTNAGELNCK	15	1645.81	3.4724e-26	186.56	9	25.1788	25.3208	25.0774	25.167	25.5044	25.3437
E7FC32	tubb1		ALLVDLEPGTMDSVR	15	1614.83	7.2838e-08	112.02	17	27.4292	27.1718	27.374	27.1355	27.3943	27.2384
A8WI00;Q5U3F4	stam2		ALMAEWAEDFQKDPQLSLIGATIK	24	2674.37	0.00012991	45.885	2	20.712	20.9882	20.4738	21.3515	21.1579	21.4802
Q6PBU0	fam136a	Protein FAM136A	ALMDGCVGSCVDEHLNLLPSMTR	23	2574.17	5.0427e-05	53.359	1	21.2951	21.2947	21.3638	21.9123	22.1973	21.5531
Q7ZUD6;Q4G5W3;F6NX00	rtn3	Reticulon	ALMDKDVTVPPETFR	15	1717.87	0.033707	25.365	1	20.9375	21.8387	21.159	22.1507	21.8306	22.3292
Q802Z5	nono		ALMEMEK	7	850.393	0.059724	71.342	2	22.739	23.0528	22.7836	22.5066	22.5596	22.6413
Q803B0;Q8JGM5;Q8JGM6	hspd1		ALMLQGVDLLADAVAVTMGPK	21	2112.13	0.03669	17.72	1	NaN	18.9796	NaN	NaN	19.0387	NaN
Q6PBW6;A8E556;A0A0G2KUJ0	cct2		ALMMLPTIIADNAGYDSAELVSQLR	25	2691.36	7.6057e-09	76.21	6	NaN	22.306	NaN	24.2326	23.5457	23.5367
A0A0R4ISJ3			ALMSDPESSIIDFYPDDFAIDLNGKK	26	2900.38	0.0075051	24.833	2	21.822	21.2922	21.1968	NaN	NaN	NaN
X1WHC2;F1R182;Q7T3C0	aimp2		ALNAALGR	8	784.456	0.012015	98.457	2	21.9174	21.7882	21.5659	21.886	21.6813	21.8761
Q7T1D9;Q7ZZ04	echs1		ALNALCDGLMLEVGK	15	1602.81	0.00046776	64.52	1	NaN	18.8542	NaN	NaN	NaN	22.3087
Q6NWD0;Q6PHK4	agxtb	Serine--pyruvate aminotransferase	ALNAPPGTAPISFNER	16	1653.85	0.00057227	56.514	4	21.9453	21.9822	21.7645	21.8379	21.8551	21.8846
X1WHY3;E7EXW8;Q0P419;B1WB88	glg1a;glg1b		ALNEACESVIQTACK	15	1692.78	0.00014854	79.346	1	22.1942	22.7867	22.2548	22.2948	22.2877	22.5673
Q66I16	etfdh		ALNEGGFQSIPQLTFPGGMLIGCSPGFMNVPK	32	3363.65	0.064267	4.3216	1	NaN	NaN	17.8038	19.9759	20.2103	20.0103
Q1LVL2;B0S709;Q1LVL3;B0S708;A1A5T1	aars	Alanine--tRNA ligase, cytoplasmic	ALNESLK	7	773.428	0.033886	98.418	1	22.3212	22.4579	22.5829	23.2368	23.2011	23.5524
X1WHB9	zgc:114181		ALNIDPPVNVK	11	1178.67	0.012513	55.806	3	21.6529	21.9958	21.5163	21.5896	21.7312	21.778
Q7T1B1;Q5BLF6	hbbe3		ALNNMDNIK	9	1031.51	0.01675	71.614	6	26.1944	26.0326	25.5843	25.8594	26.0337	26.1827
Q8JH72;Q803Q7	aldoaa	Fructose-bisphosphate aldolase	ALNNSQACVGK	11	1160.56	0.00010039	119.22	6	25.6917	25.8475	25.5339	25.6386	26.3838	26.2293
Q4V8Z7;T1SXK0;A0A0R4IIR1;A0A0R4ISG4;A0A0R4IH75;A0A0R4IZL8;E9QF63;E7FC95	dnm2a;dnm1b		ALNQQLTNHIR	11	1306.71	0.00013002	82.417	1	20.3802	20.773	20.3601	21.268	21.3409	21.218
Q7ZWA9;R4GDN5;Q5RG39;R4GEE0	eif5		ALNRPPTYPTK	11	1256.69	0.019105	62.799	1	NaN	NaN	NaN	19.7984	19.8963	20.3051
A0MTA1;A0A0R4IWF9;F1QTR9;H0WFG1;H0WFB7;H0WED1;H0WEZ7	apex1	DNA-(apurinic or apyrimidinic site) lyase	ALPADITGMPEYPHK	15	1638.81	0.0057079	33.787	8	23.9983	23.7314	23.954	23.4339	23.1893	23.192
A0A0R4IMF2;F1QJE5;A0A0R4IDB2	ppm1g		ALPAEEQMISALPDVK	16	1710.89	0.055199	15.779	1	22.0211	22.2337	21.5474	22.0053	22.4878	22.3272
Q7SZR4	pgam1a		ALPFWNDEIVPQIK	14	1668.89	0.00082934	72.681	7	25.366	25.1357	24.8925	24.9896	24.9862	24.9129
B8A4H6;Q7SYB4;Q6TNR9	pgam1b;pgam1l		ALPFWNEEIVPQIK	14	1682.9	0.0019406	60.196	6	24.6005	24.3487	24.0943	24.3125	24.1876	24.4678
Q7T3G4;A7MCL3	pgam2		ALPFWNEVIVPEIK	14	1653.91	0.0015301	63.185	16	26.2653	26.0141	26.0034	25.983	26.1483	26.1907
E7F9Y7	abhd10b		ALPIEVR	7	796.481	0.04584	78.616	1	NaN	NaN	NaN	NaN	21.5981	21.4934
Q1LWN2;A4VCF4;Q8JH37	vtg1		ALPTDKPLASAYLK	14	1486.84	6.138e-07	114.31	32	30.8741	31.0293	30.8522	31.0165	31.0033	31.064
F1Q7L0;A2VCZ6;A8WGJ7;F1RBA0;E9QFD8;F1QV15;Q90YN8	vtg4;vtg6;vtg1		ALPTDKPLASAYVK	14	1472.82	0.00016225	86.756	23	29.3863	29.5872	29.5057	29.3258	29.2274	29.3195
F1QHH9;F1R2S5;Q4QRF3;Q3T7B0	vtg5		ALPTDRPLASAYFK	14	1548.83	2.7211e-06	110.57	16	26.9646	27.5307	27.2141	27.4736	27.5048	27.6665
A3KMS4;A0A0R4IUA0;Q1MTC6;F1R2T3;A0A0R4IY49	vtg7		ALPTDRPLASAYVK	14	1500.83	3.1479e-08	115.68	15	28.196	28.4511	28.182	28.0493	28.0484	28.1648
Q5TZ29	apobb.1		ALPYAADLTGSWK	13	1391.71	6.9835e-05	101.53	5	24.6306	24.4509	24.393	24.5093	24.5523	24.4035
Q7ZU46;F8W5B2	hspa4a		ALPYPDPTIGQFTIHK	16	1796.95	1.2169e-08	106.3	4	23.7598	23.6416	NaN	23.3395	23.8093	23.9513
Q7ZVW2;Q6IQ94;F1RCG7;F8W2D1	fkbp4		ALQAMEQGEEALFTIKPK	18	2003.04	1.1029e-16	126.84	6	24.4808	24.4324	24.2882	24.6691	24.8187	24.5482
Q6P043;F1QC70;A0A0R4IFC1;Q4KMC8;Q8JH72;Q803Q7	aldoab;aldoca;aldoaa	Fructose-bisphosphate aldolase;Fructose-bisphosphate aldolase C-A	ALQASALK	8	800.476	0.0059208	115.49	10	26.5112	26.3947	26.0355	26.645	26.8946	27.0869
F1RDU8;F1R3I9;F1QJS8;A0A0R4IRI2	si:dkey-65b12.6		ALQDCGCHVDGTFYK	15	1769.75	4.3365e-06	92.265	6	22.7218	23.0567	22.5611	22.5574	22.5108	22.5134
B8A568;B3DJM6;Q6IQX1;B8A561;B8A569;F1R6C7;X1WF87;F1QVX3;A7E2L9	myhz1.1;myhz2;myhz1.2;myhz1.3;myha;myhb		ALQEAHQQTLDDLQAEEDKVNTLTK	25	2837.4	4.6557e-73	207.64	6	23.317	23.4779	23.2744	26.4447	26.4023	26.6705
Q7ZUP8;E7FGP2;E7FDV9	cars		ALQEGEGDLSISADR	15	1559.74	2.4754e-06	102.64	6	22.8224	22.8913	22.2138	22.4732	22.4847	22.3512
F1QHH9;F1R2S5;Q4QRF3;Q3T7B0;F1Q7L0;A2VCZ6;A8WGJ7;F1RBA0;E9QFD8	vtg5;vtg4		ALQEGIAFQYAK	12	1337.7	1.4573e-05	134.3	10	25.509	25.5153	25.4576	28.3145	28.4228	28.5457
F1QHH9;F1R2S5;Q4QRF3;Q3T7B0;F1Q7L0;A2VCZ6;A8WGJ7;F1RBA0;E9QFD8	vtg5;vtg4		ALQEGIAFQYAKPLLAAEVR	20	2187.21	2.1994e-25	134.29	4	NaN	NaN	25.4424	24.3544	24.4712	24.5263
Q1MTC4	vtg2		ALQEGISWQR	10	1186.61	0.00035474	148.32	12	28.5911	28.8327	28.596	28.2014	28.3145	28.2706
A3KMS4;Q1LWN2;A0A0R4IUA0;Q1MTC6;F1R2T3;A0A0R4IY49;F1QV15;Q90YN8;A4VCF4;Q8JH37	vtg7;vtg1;vtg6		ALQEGVAFQYAK	12	1323.68	2.2808e-05	111.63	21	27.4538	27.8227	27.4354	30.7905	30.776	30.8644
A3KMS4;Q1LWN2;A0A0R4IUA0;Q1MTC6;F1R2T3;A0A0R4IY49;F1QV15;Q90YN8;A4VCF4;Q8JH37	vtg7;vtg1;vtg6		ALQEGVAFQYAKPLLAAEVR	20	2173.19	1.3272e-24	137.12	20	27.254	27.1198	27.1899	26.7586	27.0426	26.8303
A3KMS4;Q1LWN2;A0A0R4IUA0;Q1MTC6;F1R2T3;A0A0R4IY49;F1QV15;Q90YN8;A4VCF4;Q8JH37	vtg7;vtg1;vtg6		ALQEGVAFQYAKPLLAAEVRR	21	2329.29	0.0001508	48.616	7	24.8399	25.0225	24.4004	23.2659	23.4151	23.6619
Q6P0H6	cops4	COP9 signalosome complex subunit 4	ALQFTDAEQLEALK	14	1575.81	4.0012e-05	101.3	6	23.2888	23.1811	22.9456	23.1645	23.1219	22.9787
B8QSI4;A0JMP8;F6NTZ9;A4QNS8;X1WC44	a2ml;sb:cb37;si:ch211-212c13.8		ALQNLHGLLR	10	1133.67	7.5552e-05	93.178	5	NaN	NaN	NaN	22.3347	21.7419	22.5846
A8KBV7;B0V1K4;Q29R96	zgc:136930		ALQQENAALEAK	12	1284.67	1.5264e-05	144.92	4	24.8774	25.0474	24.8041	24.502	24.6399	24.6897
Q6DRD2;Q1LUG7;R4GEZ7	psmc6		ALQSVGQIVGEVLK	14	1439.83	4.1705e-05	101.2	12	25.1462	25.185	25.0147	24.9564	25.0808	25.0917
A0A0R4IJ08;F1R443;F1R445;Q56A42;F1R446;A3FG33	spna2		ALSAENKPYVTK	12	1319.71	3.2602e-05	109.16	8	23.1027	23.5175	23.1237	23.177	23.6254	23.7067
Q7ZWH4;U3JA28	arpc5b	Actin-related protein 2/3 complex subunit 5	ALSAGGVGCIVR	12	1158.62	0.017217	51.286	2	NaN	22.4724	NaN	23.0072	22.9179	23.0806
A0A140LH63;A0A140LFZ1;E7F2T3;Q503M9;F1R314;A0A140LH34;A0A140LH11;A0A140LGZ1;A0A140LH24;X1WGK9;E9QFU6;E7FAU1;E7F8J2;X1WCD4;E7F5A4;Q6DH38;R4GEY3;E7FAK0;F1R9N6	FP325123.1;zgc:110425;zgc:153405;si:dkey-108k21.14;si:dkey-108k21.10;si:dkey-108k21.21;si:dkey-261m9.12;zgc:110216;si:ch211-113a14.24;si:ch211-113a14.12		ALSAGGYDVEK	11	1108.54	0.0007337	84.479	4	26.5965	27.1434	26.8173	NaN	NaN	25.7616
Q6NWK4;Q8JHH4	atp6v1e1b		ALSDADVQK	9	945.477	0.05457	44.318	0	NaN	NaN	NaN	23.6068	NaN	NaN
Q803Q7	aldoaa	Fructose-bisphosphate aldolase	ALSDHHVYLEGTLLKPNMVTAGHACSQK	28	3076.52	2.6984e-25	106.44	2	22.9522	23.5766	23.1686	22.3508	22.5356	24.9667
B2GP30;Q8JH70	aldocb	Fructose-bisphosphate aldolase;Fructose-bisphosphate aldolase C-B	ALSDHHVYLEGTLLKPNMVTAGHSCPTK	28	3075.53	1.9982e-19	96.312	1	22.5404	NaN	22.5348	24.1035	23.5336	24.2694
Q6P043	aldoab	Fructose-bisphosphate aldolase	ALSDHHVYLEGTLLKPNMVTAGHSCSHK	28	3101.52	1.4636e-42	133.15	3	NaN	20.856	21.0457	22.5964	23.3649	23.5343
Q7ZW73;Q8JH71;E9QF34	aldob	Fructose-bisphosphate aldolase;Fructose-bisphosphate aldolase B	ALSDHHVYLEGTLLKPNMVTAGHSCTK	27	2978.47	3.8543e-14	83.879	3	22.3452	22.9077	22.3607	24.6282	24.3676	24.5267
F1R183;Q6NYA7;F1Q8G3;Q6PUR8;Q5PRE0	eif4bb		ALSLNEENLGNR	12	1328.67	2.2852e-05	111.5	3	22.9701	22.6738	22.5861	NaN	NaN	NaN
Q5TZ29	apobb.1		ALSLPFIDEFPFDLQHMK	18	2147.08	2.5045e-08	88.385	7	20.8794	21.3129	21.5316	22.3806	22.9306	23.8355
F1QQQ3;F1QPC0;Q9DFT8;Q9DFT9	vtg3		ALSLSPQAK	9	913.523	0.002776	90.601	6	25.0237	25.0612	24.9443	26.2048	26.1584	26.2602
Q7SXA2;E9QFX2;F1R3G7;Q4G000;F1Q8U2	ubqln4		ALSNLESIPGGYNALR	16	1673.87	0.00022459	65.374	3	20.8028	21.4966	20.9012	22.6378	22.7227	22.9043
A0A140LG92;Q6NWI6;A0A0R4IWE1	fahd2a		ALSSGQNVLPR	11	1140.63	0.0073721	61.344	3	22.9658	23.0511	22.8562	23.1392	23.276	23.3601
Q6DBR3	adprh		ALSSGTGPVNWPDNYGPAERDEAYK	25	2693.24	8.7011e-05	47.058	3	21.84	21.9813	21.8777	21.0726	20.6403	20.893
Q1JPZ7	prpf39	Pre-mRNA-processing factor 39	ALSSSMALESR	11	1150.57	0.0015312	74.611	6	21.9883	21.6796	21.896	22.0711	22.446	NaN
A0A0R4IXL8;A0A0R4IXS5;A0A0R4IDZ8;Q5U7N6	tln1		ALSTDPNSPNLK	12	1255.64	0.00062064	86.114	3	21.3514	21.6955	21.8657	21.7187	21.7184	21.7903
Q7ZU69;Q6TGV4;A8WGP1;C5IG48	psmd13		ALSVGLIK	8	799.517	0.056209	58.716	1	24.3601	24.4906	24.1989	24.1972	24.1069	24.2095
Q9I8V0;Q7ZT36	pvalb2;pvalb3	Parvalbumin-2	ALTDAETK	8	847.429	0.0072522	111.95	3	26.6338	26.8088	26.903	26.2343	27.4701	27.9061
Q9I8V0	pvalb2	Parvalbumin-2	ALTDAETKAFLSAGDSDGDGKIGVDEFALLVK	32	3252.64	3.1716e-06	54.466	6	22.3835	22.4472	22.3611	21.8229	22.4825	22.367
E7FH67;R4GDQ0	si:ch73-244f7.4		ALTDTFWELQK	11	1350.68	0.0017649	72.531	3	22.4066	22.7291	22.5251	21.4259	20.4679	21.0339
Q7ZU12;Q6P3G1;Q90ZT2;F1RBQ0;F1Q8N4	cp		ALTEDQQFIESNK	13	1521.73	0.00049204	90.412	2	23.6638	23.886	23.442	23.0903	23.0357	22.7901
A0A0R4IH84;F1QGH9	psmd11b	26S proteasome non-ATPase regulatory subunit 11B	ALTEYTK	7	824.428	0.044212	79.469	2	21.1596	21.4312	21.363	NaN	21.9041	21.7152
X1WGZ7;F1QP23	eprs		ALTGEEYKPVTTPGNSGGEDK	21	2149.02	6.3743e-13	97.69	6	23.6739	23.6149	23.3597	23.1996	23.1853	23.2204
F1QEX9;A6P4B8;A0A0R4IQE3	ryr1b		ALTIPEEEVLEVDPDSDYEVLKK	23	2630.32	1.5866e-09	87.319	6	23.2149	23.122	23.4649	23.388	23.4495	22.912
Q802V5;Q5TYZ5	cand1		ALTLIAGSPLK	11	1082.67	0.001611	73.9	6	23.4606	23.6269	23.5015	23.6389	23.6259	23.5643
F1QII8;Q567V6	eif3k	Eukaryotic translation initiation factor 3 subunit K	ALTNLPHTDFTLCK	14	1629.82	0.0069358	35.054	3	22.8015	22.8917	22.3089	23.1478	23.3384	23.2014
A0A0R4I9L4;Q5RIF6;Q5RIF4;E7FE20;A0A0R4IYS0;A0A0R4IUG4;Q5RIF3;Q4QRC7;F1QBR1;A8WGB3;F1R0L0;A0A0R4IJP0;A0A0R4IYQ0;A0A0R4INJ9;A0A0R4IH19;Q5RIF5	tnnt2e;tnnt2d		ALTNMTHQYGGIQQK	15	1688.83	0.0022858	41.227	6	22.0308	22.3607	21.8917	22.067	22.2849	22.1782
Q567K2;E9QCE9;A0A0R4IXM0	esd		ALTQVSSNK	9	946.508	0.0037685	109.88	1	24.4743	24.6434	24.506	24.7426	24.9247	24.7825
Q6NYL6;F1QEU7;F1R243	fam49bb		ALTSETYDDPTQHLER	16	1874.86	2.6018e-06	90.348	2	20.9182	21.6004	21.2646	21.1089	21.5619	NaN
Q6IQJ2;Q6TGT0;Q6P5M9	tubb4b		ALTVPELTQQMFDAK	15	1690.86	3.875e-06	98.676	12	24.3031	24.2836	23.5795	26.6618	26.8065	26.733
Q6NW90;Q8AYC4	tubb5		ALTVPELTQQVFDAK	15	1658.89	1.5134e-05	88.561	20	25.2046	25.0552	25.02	26.085	26.0428	25.9371
Q1LWH1	rps16		ALVAYYQK	8	954.517	0.022186	81.32	4	NaN	23.188	22.8467	23.5826	23.6267	23.6099
Q2L6L0;Q0V965	cnpy2		ALVDEMEWEISQIDPK	16	1901.91	1.1701e-05	91.616	10	23.6698	23.7437	23.5283	22.659	22.797	22.645
Q4VA89;F8W5C6;A0A0R4III2	snx6		ALVDYENANK	10	1135.55	0.060057	48.284	1	NaN	NaN	NaN	NaN	NaN	NaN
F1QCC2;Q32LT7;E7F5H4	ttyh3b;ttyh3;ttyh3a	Protein tweety homolog;Protein tweety homolog 3	ALVEMQDDVSELLR	14	1616.81	0.00081177	79.875	1	NaN	NaN	NaN	20.6285	20.9204	20.8913
A5WVX0	itpa	Inosine triphosphate pyrophosphatase	ALVFVTGNAK	10	1018.58	0.029958	51.436	1	22.056	22.2178	22.3435	22.466	22.2144	22.1584
E7F9Y7	abhd10b		ALVGISTAADHFVTAFK	17	1746.93	4.6852e-05	61.962	2	22.7096	22.0147	NaN	22.9892	23.0624	22.7062
X1WGK9;E9QFU6;E7FAU1;E7F8J2;X1WCD4;Q0P452	zgc:153405;si:dkey-108k21.14;si:dkey-108k21.10;si:dkey-108k21.21		ALVLNGTLVQPK	12	1251.76	3.3916e-06	97.163	1	23.0455	23.0557	23.0838	22.469	22.523	22.6696
Q8JFV8;A7YYF7;Q4KME8	vat1	Synaptic vesicle membrane protein VAT-1 homolog	ALVLTGYGGYDK	12	1255.64	0.00052343	88.021	4	NaN	24.122	24.1348	25.0541	24.9982	25.2893
Q6PHU9	phgdh		ALVNHPNVISCPHLGASTK	19	2014.04	4.014e-09	90.729	5	22.2027	22.2364	21.6842	24.3882	24.1963	24.5662
F1R9Y8;Q7ZU44	hdlbpa		ALVPVTIAVEVPFELHR	17	1889.08	0.00035745	50.831	2	18.8914	NaN	NaN	19.9621	20.6948	19.9996
A0A0R4IXY4;Q6TEL5;Q6P0Z1;B3DIU1;F6NVK8	cul3a;cul3b		ALVSEEGEGKNPVDYIQGLLDLK	23	2486.29	0.00016477	44.848	3	21.0878	NaN	NaN	22.2811	20.9658	21.3993
A0A140LH63;A0A140LFZ1;E7F2T3;A0A140LH34;A0A140LH11;A0A140LGZ1;A0A140LH24	FP325123.1		ALVTNGTLAQTK	12	1215.68	1.6411e-05	134.75	6	22.5441	22.6986	22.4262	21.9007	21.8169	22.0347
Q6DH38;R4GEY3;E7FAK0;F1R9N6;Q5BJK0	zgc:110216;si:ch211-113a14.24;si:ch211-113a14.12		ALVTNGTLVQTK	12	1243.71	0.00029588	93.162	4	22.5988	22.6946	22.3177	21.4357	21.9611	21.8568
Q803T6	sh3gl2		ALYDFDPENEGELGFK	16	1842.83	3.0698e-05	86.548	6	22.2987	22.3414	22.0813	22.4676	22.4161	22.5215
A8WI00;Q5U3F4	stam2		ALYDFEAAEDNELTFK	16	1874.86	0.024038	38.261	0	20.634	20.891	20.5071	20.2846	20.597	21.0399
B8JLL0;B8JLK9	si:dkey-69o16.5		ALYDNNLVTEIK	12	1391.73	7.7592e-05	101.56	6	23.0868	22.9761	22.8249	22.6859	22.7446	22.6907
Q499B6;F1QB54;Q6P5M4;Q6P3L1;A0A0R4ILZ8;B8JLJ5;I3ITD9;B8K0D5;Q803E7;Q6TGY6;B8K0D6;F1QUU2;Q7T3G5	pabpc1a;pabpc1b;pabpc1l;pabpc4	Polyadenylate-binding protein	ALYDTFSAFGNILSCK	16	1805.87	0.00016761	66.826	1	NaN	NaN	NaN	21.9739	21.5982	21.8756
E7FD14	pacsin1a		ALYDYDGQEQDELSFK	16	1919.84	4.6424e-14	136.81	5	22.1597	21.7679	21.9348	22.4138	22.6544	22.6855
Q804H2;Q7T3A8;A0A0R4IWC6;A2BFV8	anxa1a	Annexin	ALYEAGEK	8	879.434	0.021331	82.426	6	23.9549	24.1121	23.756	23.6991	23.9445	23.9788
Q6DI20	dpp3		ALYEGYSAVTSDGAHDFLR	19	2070.96	0.0001658	58.123	2	NaN	NaN	NaN	22.5358	22.5801	22.6482
E9QI69;Q6IQT4	cops2	COP9 signalosome complex subunit 2	ALYEQSLHIK	10	1200.65	0.01823	38.75	1	NaN	19.4147	19.3261	21.9193	21.4922	21.514
Q6PYX3;A0A0R4IZQ5;Q498X5;Q1ECZ7;Q5RHQ7	hnrnpub		ALYTLPEQGDCFSEVTYVELQKDEASK	27	3119.46	1.2075e-33	125.83	4	NaN	22.4394	NaN	23.4478	23.7769	23.688
A9LDD9;A0A0R4IBM1;A0A0R4IJD3	shmt2		AMAAALLDK	9	902.49	0.050869	50.108	1	21.9255	22.0207	21.982	22.2407	22.3738	22.6313
O93423;Q58EG9;F1QCQ7;A0A0R4IGK4;Q568N1;F1R5A4;E9QIN9;A5PLE0;F1R973;Q561U1;A0A0R4IEC2;F1QP86	stom;stoml3b;stoml3a;zgc:112408		AMAAEAEASR	10	1005.45	0.0060683	66.056	5	22.1123	22.4827	22.1312	22.6581	23.0446	22.9123
B0UYD6;Q6DRJ2	qars		AMAILEPLK	9	984.568	0.018851	63.216	3	22.2655	22.1182	22.3952	22.3999	22.4168	22.3499
A3FKT8;Q6XG62	icn2;icn	Protein S100	AMAMLIATFHK	11	1232.64	1.5874e-05	102.52	10	20.4976	23.5962	23.7507	24.6945	25.1285	25.1251
F1R184;Q6PFL9	txndc5		AMAPTWEQLASSFEHSDSIK	20	2234.03	2.172e-06	77.08	2	20.9627	20.5755	20.8022	22.0003	22.4387	22.1517
Q6AXK0;E7F7A4;F1QFR5	zgc:101000	Deoxyribonuclease	AMDNFLK	7	837.405	0.052906	65.803	1	NaN	NaN	NaN	NaN	NaN	NaN
A0A0R4IPA6			AMDSGGTSDPYVK	13	1326.58	0.0048583	73.927	4	20.8415	21.2208	21.0082	19.984	20.7676	20.6437
Q7T3G4;B8A4H6;Q7SYB4;Q6TNR9;Q7SZR4	pgam2;pgam1b;pgam1l;pgam1a		AMEAVAAQGK	10	974.486	0.00093102	86.898	5	25.1306	25.1244	25.0385	24.706	25.0811	25.277
Q568Q7	stmn1b	Stathmin	AMEENNNFSK	10	1182.5	0.0008308	146.11	6	23.4074	23.7782	23.4911	23.3147	23.6292	23.5194
Q7ZWI2;Q6TEN9;A0A0R4IRD7;F1QNY5;A7MBS0	cpne1		AMEFLDGDNGVLK	13	1407.67	0.00033743	92.856	3	22.2203	22.3582	22.3506	22.7581	22.7971	22.7142
F1QJK4;F1QC64	myh9b		AMEQQLEEMK	10	1235.55	6.8702e-07	105.98	2	20.9945	21.5115	21.5689	21.6998	21.7444	21.6713
Q7ZVA4	s100a10b	Protein S100	AMETLITVFHR	11	1316.69	0.034345	30.205	2	22.5452	22.1068	22.5099	23.0705	23.4269	23.4532
A0A0R4ILA8;F1QUQ7;Q6IQL5	psmc3		AMEVDERPTEQYSDIGGLDK	20	2252.03	1.0554e-19	119.27	5	22.6494	22.7226	22.7067	24.4605	24.3991	24.5776
F8W291;F1Q713;A8E5K1	sord		AMGASQVIISDLSSDR	16	1648.81	6.9658e-06	96.208	10	24.6525	24.5371	24.4134	24.16	24.1704	24.1861
R4GE02;X1WHF1;R4GE15;Q05AK8;G1K2V1;F1R4A4;F1QAU0;E7EZA5;B3DJF8;A7MCA7;A7MC11;A7E2M8;A0A140LG54;A0A0N4STN6;X1WH60;X1WG17;X1WC20;Q5BJA5;Q6PC60;A7MCA8;X1WDH8	si:ch211-113a14.11;si:dkey-261m9.6;zgc:171759;si:dkey-108k21.13;zgc:173585;si:dkey-108k21.11;LOC570661;zgc:114046;ano9a;si:dkey-108k21.9;si:dkey-108k21.20;hist2h2l;zgc:173587;si:dkey-261m9.19	Histone H2B;Histone H2B 1/2;Histone H2B 3	AMGIMNSFVNDIFER	15	1742.81	2.0712e-13	134.88	42	27.2717	27.0141	27.0151	27.909	27.9338	28.0918
Q6NY90;Q4V973;F8W4C4;Q1MT86	usp5	Ubiquitin carboxyl-terminal hydrolase	AMGQQPGEELLPEVAPPPLMTPDVEVK	27	2871.44	3.9604e-07	62.582	8	24.8996	24.862	24.7986	24.6805	24.6588	24.5304
Q58EM3;F1QTT0;A0A0R4IU14	man2b1	Alpha-mannosidase	AMGVAQHHDAVSGTEK	16	1636.76	3.9241e-07	101.01	4	NaN	19.4736	19.0872	23.1841	22.9735	23.183
F1R246;A0AUR8;F1QVY0	dars		AMHHNIDLEK	10	1206.58	0.00033839	113.69	4	22.4165	22.3923	22.5184	22.4772	22.3916	22.8353
Q5EI67;U3JAV8;Q5XLV0;F1QS89;Q5RHG8	cad		AMKEENIQTILINPNIATVQTSK	23	2555.36	0.00038883	39.188	3	20.9654	21.1829	21.4349	21.8817	21.6215	21.6709
Q7ZV56	cdc37		AMKEYEEEER	10	1312.56	5.1618e-05	105.13	6	22.023	21.4763	21.9355	21.4931	21.8892	20.2717
A8KBY3;A0A0R4I9C1;Q6TGS6;Q1LWM3;Q1LWM2;Q1LWM1	yars	Tyrosine--tRNA ligase;Tyrosine--tRNA ligase, cytoplasmic	AMLESIGVPLDK	12	1271.68	0.0011558	77.185	5	22.5772	22.6929	22.5825	22.5549	NaN	22.5388
Q6PFQ4;Q6DRB3;F1QVW1;Q6TEM5;F1QFL1	mars		AMLSGPGAFICTLPAGHR	18	1854.92	4.9791e-08	84.653	6	22.7726	22.9844	22.7775	22.5689	22.2713	22.3062
Q502M9;E9QCI1;Q66IB1	tceb1b;tceb1a		AMLSGPGQFAENETNEVNFR	20	2210.01	6.2713e-29	141.07	3	20.5148	21.2059	20.8576	21.6495	21.8604	21.6649
Q1MTC4	vtg2		AMPSNKPLASAYVK	14	1475.78	2.4392e-06	111.07	13	27.1034	27.2922	27.1516	27.469	27.6562	27.6309
F1QFC0;Q7ZYY3;Q5XJ12	hspa9		AMQDAEVSK	9	977.449	0.0057555	81.263	5	23.0927	23.1868	23.1706	23.0416	23.5024	23.1392
E7F071	FP085405.1		AMQEYREDEVKQELEESPSHPEPQEEQNFEEPK	33	4014.77	0.00077186	30.915	1	NaN	21.84	NaN	22.3076	22.5936	NaN
Q7ZWH9;B7ZGY7;Q9PVF7;F1QTT3	jupa		AMQNTTDMETTR	12	1397.59	0.0057282	61.11	1	NaN	20.4652	20.0705	20.0289	20.5099	20.628
B2GRL2;Q7ZVZ6;F1QNA0	pitrm1	Presequence protease, mitochondrial	AMSNINSLPEDLK	13	1430.71	0.001468	69.92	2	21.7097	NaN	21.5521	NaN	NaN	NaN
Q804W1	pvalb6		AMSSILNHDDIKK	13	1470.75	0.0006308	56.956	1	NaN	22.7478	NaN	NaN	NaN	NaN
Q7T2P2;Q8JHI7	cct3	T-complex protein 1 subunit gamma	AMTGVEQWPYR	11	1336.62	0.0014917	74.962	3	22.4033	22.2358	22.5945	NaN	19.4987	NaN
A0A0F6PK88;Q1L8L9	ak2	Adenylate kinase 2, mitochondrial	AMVASGSELGQR	12	1204.59	1.8732e-05	141.08	5	24.0857	24.0405	23.7681	23.7283	23.9241	23.8988
A0JMP4	atp2a1l	Calcium-transporting ATPase	ANACCSVVK	9	1007.45	0.0014566	101.65	6	23.7381	23.8413	23.3225	23.6322	23.9317	24.0547
Q6DHB6;A0A0R4IV49;Q1LXJ7;A0A0R4II96;E7FCX7;E9QDY3;Q6P0E4;Q9PWD8;A0A0N4SUF2;B0UYS0;Q803Y5;Q9PUB6	krt17;cyt1l;cyt1;krt15;cki		ANADLELK	8	872.46	0.015975	89.355	6	27.1635	27.4007	27.233	26.0708	26.3199	26.3861
Q567X5;Q05AP7;Q1LXK0;Q4QRD3;Q1JQ52;A4QN86;Q1LXJ9;Q1JQ08;A3KNT7;I3IRY2	krtt1c19e;krt1-19d		ANAELELK	8	886.476	0.016389	88.819	6	25.3506	25.6518	25.3855	24.6412	24.6406	24.54
B8A568;B3DJM6;Q6IQX1;Q90ZE5;B8A561;B8A569;X1WF87;F1QVX3	myhz1.1;myhz2;myhz1.2;myhz1.3;myhb		ANALAANLDK	10	999.535	0.0078295	67.93	1	NaN	NaN	NaN	NaN	NaN	NaN
B8A568;B3DJM6;Q6IQX1;Q90ZE5;B8A561;B8A569;X1WF87;F1QVX3	myhz1.1;myhz2;myhz1.2;myhz1.3;myhb		ANALAANLDKK	11	1127.63	6.627e-05	132.62	12	25.2621	25.6472	25.4466	25.8699	25.8584	25.9732
E9QGU7;E9QIL3	afp4		ANAYLEESR	9	1051.49	0.0018089	97.965	3	23.535	23.583	23.3174	22.7998	23.1017	23.2297
Q4L216;A0A0B5JSD9	afp4;Zgc:161979		ANAYLEQSR	9	1050.51	0.00074364	140.45	6	25.6949	26.3094	25.9781	26.0793	26.1677	26.2801
A7MBU9	cmbl		ANEAKPCPCDIGDKIEYGGVGEEVQIEHIK	30	3354.59	7.026e-12	73.361	4	NaN	23.7972	NaN	23.7469	23.768	23.5963
A0A0R4ICX9;Q6PCR7	eif3a	Eukaryotic translation initiation factor 3 subunit A	ANEFLEVGK	9	1005.51	0.010321	70.908	3	21.8564	21.7589	21.8819	20.1263	NaN	20.5459
F1R7N8;A5X6X5	ttna		ANEGQETVLNCEVNTEGAK	19	2061.93	0.00068292	61.942	1	20.7022	20.3216	20.2398	20.4856	20.5514	20.0599
E7EYE1;A0A0R4IER4;A0A0R4INP3	CR847973.1		ANEGTYTIQIHDGK	14	1545.74	0.0075269	46.318	2	20.4354	20.7131	21.1691	20.7615	20.6832	20.5926
A0A0R4IMZ8			ANFDKETER	9	1108.51	0.0009481	136.96	6	22.3063	22.704	22.1181	21.6564	22.0694	22.2645
E7F071	FP085405.1		ANFVLPDVGEFLDEVR	16	1818.92	3.8345e-05	84.508	9	20.6635	20.6149	20.3586	23.1804	23.0958	23.2317
Q1LWN2;Q504J4;Q90YN8	vtg1		ANHIIVTK	8	894.529	1.0801e-07	169.44	14	28.8618	28.8297	28.4465	28.6566	29.1309	29.0619
Q567X5;Q1LXJ9;Q1JQ08;A3KNT7	krtt1c19e		ANHQEDLSTSR	11	1256.57	6.7828e-24	204	12	26.3528	26.5707	26.2345	25.6898	26.1071	26.2972
F1QE30;Q502H9	atp6v0a1b	V-type proton ATPase subunit a	ANIPTMDTGENPEVPFPR	18	1983.94	5.886e-05	69.081	1	NaN	NaN	22.4503	NaN	NaN	NaN
Q52PJ3;A8DZ95	dpysl2b		ANITSLG	7	674.36	0.049268	107.49	4	21.678	NaN	21.1527	22.866	22.8672	22.802
A9JRX1;F6NZL0	and2		ANIVMPLPVR	10	1108.64	0.064091	43.308	1	21.522	21.1245	21.1411	22.2876	22.2106	22.3311
Q6PFN7;F1R3J9;Q803D9;F1QFJ1	prmt1		ANKLDHIVTIIK	12	1363.82	0.0003239	83.692	6	24.2687	24.6756	24.1412	23.9011	23.847	23.9916
Q6P0U7;F1QWP0;A0A0R4I9I2;Q7ZUX2;A0A0R4IUC2	cstf2		ANLAVAAAAAAAAR	14	1210.68	3.7243e-06	107.65	2	22.4466	22.4005	22.2486	22.6703	22.7715	22.7688
F1R5A5;F1QV31;Q6P3K5;E9QBD7;Q9PUB5;Q6NY60;F1QK60;A9JRS6;Q9PV92	krt5;krt4		ANLEAQIAEAEER	13	1442.7	1.1403e-06	151.74	15	27.4717	27.7249	27.4942	26.9538	26.6911	26.6963
F1R5A5;F1QV31;Q6P3K5;E9QBD7;Q9PUB5;Q6NY60;F1QK60;A9JRS6;Q9PV92	krt5;krt4		ANLEAQIAEAEERGELAVK	19	2040.05	2.1118e-127	278.08	18	28.2309	28.4254	28.4483	27.502	27.6367	27.9478
Q6NWF6;A8WGN0	krt8	Keratin, type II cytoskeletal 8	ANLENQIAEAEER	13	1485.71	2.1779e-06	140.82	6	23.9145	24.1015	23.7604	22.7758	23.0593	22.8843
F1RAG3;F1R998	nid1a		ANLQGGEPVQLIK	13	1365.76	0.021523	43.297	4	21.312	21.6634	21.2456	21.3659	21.4116	21.5398
A0A0R4IHU9			ANLTDAASLQQFDELLK	17	1875.96	1.4789e-20	153.72	3	17.8876	17.2064	17.6052	21.6563	21.8149	21.7196
A0A0R4IBX9			ANNDAEVSEPK	11	1172.53	7.9851e-05	103.21	6	25.3997	25.7142	25.2325	25.1206	25.4469	25.4827
B0S7W4;Q7ZVB2;A0A0R4IJU2;B0S7W5	aldh9a1a.1;aldh9a1a;aldh9a1a.2	Aldehyde dehydrogenase family 9 member A1-A	ANNTTFGLASGVFTR	15	1554.78	0.00026068	69.331	2	NaN	21.611	20.6657	23.1975	23.0495	23.266
A0A0R4ISX6;A0A0R4IPV5			ANQLPLVIEFTEQTAPK	17	1898.01	4.9656e-21	140.77	14	22.3556	22.254	22.1416	25.2887	25.317	25.2837
Q5TZ29	apobb.1		ANSDDGTYVHDFSLQLQPYSTSLK	24	2685.26	0.00015565	41.446	5	22.0503	22.0216	21.6923	22.7497	22.8463	22.6707
B8A568;B3DJM6;Q6IQX1;Q90ZE5;B8A561;B8A569;F1QZW1;Q9PVE1;F1R6C7;X1WF87;F1QVX3	myhz1.1;myhz2;myhz1.2;myhz1.3;vmhc;myha;myhb		ANSEVAQWR	9	1059.51	0.0039809	98.582	3	NaN	NaN	NaN	NaN	NaN	NaN
E7FH67;R4GDQ0	si:ch73-244f7.4		ANSITLSPGASQPFYITSLPDDKIPK	26	2759.44	0.024662	18.864	1	NaN	NaN	NaN	21.1928	22.4266	21.6692
Q5U3A4;Q642Z0	atp2a1	Calcium-transporting ATPase	ANTCCAVIK	9	1035.48	0.00133	106.68	6	28.3615	28.3789	28.1768	27.929	28.292	28.4194
Q7T334	mdh2	Malate dehydrogenase	ANTFVAELK	9	991.534	0.0019833	96.143	6	26.7225	26.9798	26.7083	26.5423	26.5751	26.5342
Q7ZSY2;Q7T3D9;Q801E6	mdh1ab;mdh1aa	Malate dehydrogenase	ANVAIFK	7	761.444	0.029926	105.2	6	25.4699	25.4749	25.3421	25.3524	25.4396	25.4796
Q1MTI4	tpi1a	Triosephosphate isomerase A	ANVSDAVADSVR	12	1202.59	0.00023102	95.656	6	24.0414	24.2628	23.6057	24.1306	24.1583	24.1378
A0A140LG11			APAAEVTAVVEEK	13	1312.69	6.295e-09	162.72	6	22.8459	23.2676	22.7122	23.6908	24.1676	23.9872
F1QQL4;Q08CT5	si:ch211-125o16.4		APDLNLSAPNLDIETPGAHVQAPDIDIEAPSAK	33	3378.69	1.5536e-12	72.152	2	22.115	21.9013	21.8795	NaN	21.1984	21.6717
F1QQL4	si:ch211-125o16.4		APDLNLSAPNLDVQTPGAHVEVPDIDIEAPSAK	33	3392.71	1.8151e-12	70.833	3	21.9573	20.9804	21.9777	NaN	21.6323	22.1863
F1QQL4	si:ch211-125o16.4		APDLNLTAPNLNVQTPGAHVEVPDIDIEAPSAK	33	3405.74	2.7392e-08	56.68	2	21.5988	21.5126	21.1208	21.425	21.3933	21.4569
F1QZ50;F1R1J9	ahnak		APDVDIKAPELDIEGPEGK	19	1992.01	0.033261	28.675	0	22.1572	22.0805	22.1432	21.1431	21.4327	21.5469
F1QZ50;F1R1J9	ahnak		APDVDIKGPEIDIEAPEGK	19	1992.01	4.3427e-13	102.43	4	23.392	23.4234	22.9552	22.8082	22.7012	22.8962
F1QZ50;F1R1J9	ahnak		APDVDIKGPEIDIEGPEGK	19	1977.99	3.7604e-12	93.776	1	24.5078	24.9478	NaN	24.7108	24.6744	24.5953
Q8JFV8;A7YYF7;Q4KME8	vat1	Synaptic vesicle membrane protein VAT-1 homolog	APEEDTFTYR	10	1227.54	0.00014776	103.31	3	21.0673	21.2905	20.6818	22.111	22.2987	22.2587
F1QZ50;F1R1J9	ahnak		APELDIEAPEGNIKDPK	17	1834.93	4.8696e-10	108.77	16	25.6984	26.0466	25.7146	25.8187	25.5464	25.8547
F1QKS4;Q7SYE1	canx		APEPMGEHYFAEAFDK	16	1837.8	1.3975e-06	94.203	6	23.8048	24.2716	24.0224	25.2358	24.9816	25.0479
F1QZ50;F1R1J9	ahnak		APGVDIESPDLNIEGPDGK	19	1921.93	7.6326e-33	173.37	5	23.2123	23.5106	23.3041	22.5692	22.5875	22.9498
Q9DFT9	vtg3		APHSVQDIVLNLFVQK	16	1807	1.0301e-08	107.69	3	22.8053	22.752	22.5751	22.9649	22.7948	22.7875
Q6NWH7;A0A0R4IDH0;Q6TNU9;F1Q5L6;F1RBJ8;B0JZJ1;I3ISW2	ddx5;si:dkey-156n14.5		APILIATDVASR	12	1225.7	0.010159	53.448	0	21.0781	22.0218	21.7124	21.0083	21.383	21.7717
B8QSI4;A0JMP8;F6NTZ9;A4QNS8;A8KAZ5	a2ml;sb:cb37		APLAEAESVQK	11	1141.6	0.00028398	108.35	6	23.3106	23.3026	23.0788	23.0541	23.2149	23.1662
B2GQ09;Q7SXG4;A0A0R4IHE1	uba2	SUMO-activating enzyme subunit 2	APLPLEWEEINQLGSQEQVIGSGLK	25	2734.42	4.8697e-05	50.271	2	20.0971	19.955	19.74	21.115	21.2589	21.1411
Q08CQ0;Q6NWE8;Q32LS3;F1QPJ6;X1WC28	alas2;sb:cb283;LOC100535398		APLQDYSAVDCCIKDEVVVLR	21	2449.2	1.037e-22	127.01	4	21.3871	21.929	21.4417	23.2912	23.3643	23.3523
Q7T2J4	adh8b		APLVMEEIEVAPPQEGEVR	19	2092.05	3.5851e-36	179.46	12	25.2159	25.0004	25.1741	25.3674	25.4717	25.439
Q6DGJ8	surf4l		APNDLMSNAEDVADQFLR	18	2004.92	1.2076e-09	98.062	7	20.6809	20.4826	20.3655	21.9513	21.6028	22.1362
F1QZ50	ahnak		APNVEIEGPDIK	12	1280.66	2.5358e-05	103.97	3	21.3276	21.4141	20.6868	21.1139	21.2082	20.9718
F1QZ50	ahnak		APNVEIEGPDIKGPEGGFK	19	1952.98	0.0001042	63.488	1	NaN	NaN	22.0982	NaN	NaN	NaN
Q6NXC1	rbm4.3		APPAPPAPAGNGYSYER	17	1713.81	0.00025734	62.861	2	21.1724	21.621	21.5143	21.4009	21.8568	21.5282
Q6TH07;Q7ZWG3;Q98TZ5	flot1b		APPLMIAGGR	10	981.543	0.0022892	76.1	6	24.0038	24.2677	23.9555	23.7139	23.9837	23.8993
Q7SZF4;F1QIQ2	bag6		APPQTTQQGSGSGGVPGSSGATQGGNQNPNSTSSTQGTPLGPTHDR	46	4359.99	0.00029524	23.651	1	NaN	21.7546	NaN	NaN	21.3527	20.5539
A8KC30;Q7ZWD1	psmc1a		APQETYADIGGLDSQIQEIK	20	2175.07	1.7375e-21	127.1	6	NaN	NaN	NaN	22.9814	22.9425	23.0765
A0A0F6PK88;Q1L8L9	ak2	Adenylate kinase 2, mitochondrial	APSTQEDDTVSGIR	14	1474.69	0.048352	33.842	1	NaN	NaN	NaN	21.1304	19.7555	NaN
F1QQL4	si:ch211-125o16.4		APTANIGGSLESPNLNISKPNVDLNLPK	28	2872.53	6.1585e-15	89.723	4	22.0331	22.1633	21.9422	22.0916	22.0754	21.9603
Q08C78	btf3	Transcription factor BTF3	APVAGGEEDDDEVPDLVENFDEASK	25	2646.15	2.3146e-08	68.445	7	23.5209	23.2737	23.3104	22.8717	23.0768	22.9232
Q08C78	btf3	Transcription factor BTF3	APVAGGEEDDDEVPDLVENFDEASKNEAN	29	3074.31	3.5895e-65	153.34	8	25.6959	25.5084	25.3172	25.2872	25.1431	25.0809
Q6P6E7	rps20		APVEAEVAIHR	11	1190.64	7.9864e-05	89.805	6	23.1934	23.5089	23.0652	22.7206	22.9444	23.4018
F1QZ50;F1R1J9	ahnak		APVLDIEGPEGK	12	1223.64	1.4381e-05	128.85	6	22.6543	22.9517	22.5515	22.329	22.3195	22.5747
A0A0R4IGX7			APVQAPEPVK	10	1034.58	0.029958	51.436	1	21.0961	21.1344	21.0797	22.13	22.3931	22.1256
Q5RIH2	mthfd1a		AQAFGLPVIVAVNK	14	1425.83	0.039278	36.292	1	19.6959	NaN	20.2749	20.8606	20.9976	20.9948
O42364;A4VAJ8	apoeb	Apolipoprotein Eb	AQAQEVSEQLEVQAGALK	18	1897.97	1.0572e-33	188.16	16	27.1576	27.4325	27.2192	27.8215	27.963	27.7474
Q6PC80;Q8JHH3;Q0P475	rps5;zgc:153322		AQCPIVER	8	971.486	0.033899	69.716	4	23.5458	23.6973	23.6186	22.4186	22.5451	22.5127
Q6PH46;Q6P123	cct4	T-complex protein 1 subunit delta	AQDIEAGDGTTSVVVIAGALLDACAK	26	2544.27	0.0033811	28.782	6	21.992	21.9959	21.646	22.6384	22.8445	22.9437
A0A0R4IXL8;A0A0R4IXS5;A0A0R4IDZ8;Q5U7N6	tln1		AQEACGPLEIDNALTMVR	18	1986.95	0.0003994	63.998	2	NaN	NaN	22.1617	21.1407	20.7808	20.988
E7FD66;A0A0R4IV50;F8W3V5	aass		AQEANMGLLDDLLKK	15	1657.87	0.04694	15.99	1	NaN	NaN	NaN	NaN	NaN	NaN
Q4V8U2	scamp4		AQEEWTTGAWK	11	1305.6	0.049454	43.501	0	21.054	21.0845	20.7547	NaN	NaN	NaN
B2GP54;Q7ZUQ3	stk3	Serine/threonine-protein kinase 3;Serine/threonine-protein kinase 3 36kDa subunit;Serine/threonine-protein kinase 3 20kDa subunit	AQEGFNHNQQDPCLISK	17	1984.91	0.00055039	46.873	3	NaN	NaN	20.1186	21.5073	21.2814	21.488
Q1LXR3;A0A0R4IGW7;A9JT41;Q6TGU8	rrbp1b		AQENPTVEIEATVQK	15	1655.84	0.0089766	44.252	0	21.567	21.3627	21.3721	21.3217	21.1864	21.4474
A5WV25;Q6NWY1	mpp1		AQFDYDPAKDELIPCK	16	1908.89	0.0017019	42.947	2	21.5506	21.7703	21.8655	21.5086	21.6923	21.7259
F2Z4T4;A0A0R4IC31;A5HLY6	akap12b		AQFEEIKDTPIAETVADIHEVAAVK	25	2723.4	2.7887e-11	83.992	6	23.5391	23.3359	23.1011	24.0981	23.8138	24.1856
Q7T1D9;Q7ZZ04	echs1		AQFGQPEILLGTIPGAGGTQR	21	2110.12	4.8915e-20	116.43	6	21.9285	21.8662	21.9909	22.338	22.4333	22.2583
Q6IQS6	sae1	SUMO-activating enzyme subunit 1	AQFLIPVDADGQNHAQASLER	21	2279.13	8.6842e-09	84.946	3	NaN	NaN	NaN	25.1691	25.4258	25.4179
Q6IQS6	sae1	SUMO-activating enzyme subunit 1	AQFLNPMVEVK	11	1274.67	0.0097385	58.172	3	23.4664	23.4774	23.5222	24.0687	23.8242	23.9764
Q4L216;A0A0B5JSD9;E9QGU7;E9QIL3	afp4;Zgc:161979		AQFQPMVEK	9	1076.53	0.0075572	76.943	4	25.9314	26.0839	26.0613	26.6387	26.6224	26.71
Q6PEI6;F8W4M7	aco2		AQFTVTPGSEQIR	13	1432.73	2.3536e-06	122.46	6	25.9088	26.1833	25.9136	26.026	26.0798	26.0061
Q6PBU0	fam136a	Protein FAM136A	AQGLVTSELEQFQDR	15	1719.84	2.445e-06	102.65	3	24.4733	24.1791	24.0488	NaN	NaN	NaN
Q6P2A9	fubp1		AQHAADIITDLLR	13	1435.78	0.0014867	50.897	6	22.9487	22.9118	22.7007	24.0223	24.1465	24.049
A0A0R4IP07;Q6PE25;Q6NYN8;Q8JIU6;A0A140LFQ3	eef1g	Elongation factor 1-gamma	AQIAAQYSGAR	11	1134.58	0.00050096	89.9	2	23.5036	23.8105	23.4645	24.1662	24.3592	24.3635
F1QC03	zyx		AQIAPSQPSSFVSTGVIGR	19	1901	5.4976e-15	108.71	6	21.3726	21.5757	21.763	22.2387	22.1241	22.0399
Q6NYR4;A0A0R4IVB0;A0A0R4IMF8;Q6TEQ5;Q7ZVJ1;Q90473;P79984;Q6PH56;B7ZV46;B0UXS6;B0UXR9;B0S610;A8WFS0;Q9IAC1;Q8UUJ8;Q6PGX4	hspa8;hsp70.3;hsp70l;mcm5;hsp70.2;hsc70	Heat shock cognate 71 kDa protein	AQIHDIVLVGGSTR	14	1464.8	8.2117e-07	110.97	11	25.6352	26.0001	25.5873	27.1497	27.4675	27.4462
A8WFV1;A0A0R4IR98;F1Q9X9	trap1		AQILQPTLEINTGHDLIK	18	2003.11	1.0173e-11	108.96	6	23.8909	23.5391	23.7679	23.3508	23.4096	23.5727
A0A0R4IML0;Q7ZU64	capgb		AQITNVNEGEETQEMLK	17	1932.91	1.5548e-27	176.49	7	23.6166	24.0321	23.9895	23.9707	24.054	24.064
F1QHR0;Q6DHE2;Q567B9;Q3B7G4	apoa4b.1		AQIVQQSLTPYAEDLKEK	18	2060.08	1.2053e-20	132.79	9	23.683	23.9132	23.7254	25.645	25.6268	25.742
Q5U3E1;Q7SY35;F1RDZ1;Q1LVZ0;A0A0R4IYC4;Q802D1;Q6DGU2;A7YYE6;Q1LVZ1	rab11a;rab11al;rab11ba;rab11bb		AQIWDTAGQER	11	1273.61	1.6701e-10	116.55	5	NaN	24.6396	NaN	23.4737	23.2743	23.279
F1Q740;Q5BLI2;Q8JHH6	vars		AQLCGSESVSDR	12	1307.58	2.0857e-05	136.7	6	22.1404	22.4706	21.8114	21.5012	21.9813	21.7959
Q6P0G5	tfg		AQLGDDIR	8	886.451	0.023103	69.598	1	NaN	NaN	NaN	NaN	NaN	NaN
Q7ZYX4;E9QGU4;A0A0R4IQH8	cct6a		AQLGVQAFADALLVIPK	17	1753.01	0.028056	35.473	1	NaN	NaN	NaN	19.6951	20.7168	20.1998
F1R9G2;Q7ZVJ6	qtrtd1	Queuine tRNA-ribosyltransferase subunit qtrtd1	AQLIQETSAELPQEKPR	17	1937.02	0.00012761	56.039	1	21.0618	20.5888	21.0737	20.8022	21.6067	21.0887
A0A0R4IBP7;Q6P0V6;B0S6P5	rpl8	60S ribosomal protein L8	AQLNIGNVLPVGTMPEGTIVCCLEEKPGDR	30	3266.61	2.8856e-23	96.351	3	19.9665	NaN	20.0207	22.3063	22.5594	22.5503
Q1L907;A2V6B1;A2V6B2	gstr1;gstR2;gstR3		AQLPTFK	7	803.454	0.048814	77.058	2	23.8286	23.9013	23.6934	23.7645	23.8734	23.9927
A8KBU7;A6H8Q3	mybphb		AQLTLQIIELPGPPASVK	18	1874.09	0.030034	34.174	1	NaN	NaN	NaN	20.8415	21.359	20.3236
E7FBD3	apoba		AQMEDVR	7	847.386	0.056288	64.567	2	NaN	NaN	NaN	NaN	NaN	NaN
B3DHC5;A0A0R4IG36;E9QJQ2	apoa4b.2		AQMVQQSLTPYAEDLKEK	18	2078.04	0.0054132	35.133	1	NaN	NaN	NaN	20.729	20.0309	21.121
Q66IA8;E7F0H8;Q567G0;F1Q895	hmgb3b		AQNPSLGIGDVAK	13	1268.67	0.0072323	56.286	0	21.2176	21.5215	20.9435	21.4728	20.9618	20.9288
Q6IQL7	ppid		AQNWQSAIK	9	1044.54	0.0088259	74.173	3	22.5127	23.0047	22.4109	21.2031	21.1307	20.8178
Q6P0B3	scamp1		AQQEFATGVMANK	13	1393.67	0.00081316	86.803	1	21.1293	21.3269	21.0649	21.5577	21.7007	21.415
Q7ZV08	scamp2		AQQEFSQGVLTNR	13	1476.73	0.00032227	93.348	2	21.302	21.3416	21.2438	21.322	21.633	21.3668
B0S7W4;Q7ZVB2;A0A0R4IJU2;B0S7W5;B0S7W3	aldh9a1a.1;aldh9a1a;aldh9a1a.2	Aldehyde dehydrogenase family 9 member A1-A	AQQPLLSLPEFQSVSTGTLVVK	22	2341.29	3.0403e-05	57.484	1	NaN	NaN	NaN	NaN	21.5428	21.6312
A0A0R4IYQ3;B8JIH2;B3DI32;Q567Z1;A3KNT5	vcla		AQQVAQGLDILVGK	14	1438.81	0.048352	33.842	2	NaN	NaN	NaN	21.2532	NaN	21.0613
A0A0S2I7K2;T2FK05	vclb		AQQVSQGLDVLTGK	14	1442.77	8.4363e-09	119.87	4	21.7398	21.9069	22.1653	23.3953	23.5048	23.3135
Q642J0	hint1		AQSAQPGGDTIFGK	14	1375.67	5.1744e-09	148.52	6	24.583	24.8123	24.5424	24.4994	24.7464	24.9148
Q5TZ29	apobb.1		AQSDATHSIQIDLMK	15	1656.81	9.1731e-21	181.72	12	26.1481	26.4716	26.2589	27.0068	27.1994	27.1726
H0WF22;B3DK73	si:dkey-222f8.3		AQSDMAQFK	9	1024.46	0.054534	49.06	2	21.7874	21.6969	21.9102	21.8191	21.5567	21.8167
Q1LVG7	atp5d		AQSELVGASDEATR	14	1432.68	2.0196e-07	114.31	6	24.1345	24.1749	23.8728	24.0586	23.9247	24.0722
Q6P1J5	atp5d		AQSELVSASDEATR	14	1462.69	9.7153e-09	117.08	2	20.7007	21.44	20.3443	22.8829	22.8078	23.018
A0A0R4IML0;Q7ZU64;Q6IQN9;A0A0R4IZL5	capgb		AQSGPGPVQR	10	995.515	0.00040142	95.523	4	21.4174	20.6789	21.0821	21.5514	21.8548	22.2742
Q1LVL2;B0S709;Q1LVL3;B0S708;A1A5T1	aars	Alanine--tRNA ligase, cytoplasmic	AQSIPNKDVQK	11	1226.66	0.00037405	123.01	9	20.6231	22.8796	22.2632	22.5786	22.682	22.8501
F6P3G4	psmd11a	26S proteasome non-ATPase regulatory subunit 11A	AQSLLSTDR	9	989.514	0.022969	60.398	3	22.7126	22.8997	22.4212	22.612	22.3105	22.8639
Q6TGU6;Q6IQT8;Q8AWW7	ruvbl1	RuvB-like 1	AQTEGLNISEEALSHLGEIGTK	22	2296.15	3.8601e-13	95.996	3	23.1468	22.5809	22.238	23.1467	23.3715	23.1389
F1R889;F8W3L6;A1L219;Q7ZW21;B6ICZ7;F1QJK4;F1QC64	myh9a;myh9b		AQTQEQAEFAVEALAK	16	1732.86	2.0164e-05	89.358	3	20.9414	20.0522	21.5344	21.6344	21.8559	21.743
F1QUV7;Q4V9I4	gars		AQTSGQSAQIMR	12	1276.62	2.3325e-05	110.08	3	20.0069	20.7031	NaN	21.3578	21.3787	22.0141
G4XPM4;H1ZYM5	marcksa		AQTTEEAAKPEQNPVEETKPTSPATEESK	29	3126.48	1.3549e-33	121.72	8	23.7585	23.9035	23.9562	24.2084	24.0534	24.1658
Q568B3	2010-09-01		AQTYDLQESNVR	12	1422.67	0.0057282	62.088	2	NaN	NaN	19.1626	20.6289	20.9266	21.1961
A0A0R4IMC6;F1QVU3;Q802V3;E9QJ38	vil1		AQVAVVEGDDEQSSEEAMK	19	2020.89	1.5789e-18	115.57	5	21.7516	21.56	21.7828	20.8386	20.8113	21.0548
E7EZ94;E9QFP4	gstt1a		AQVDEFLSWQHTNIR	15	1842.9	0.00041416	51.03	1	NaN	NaN	NaN	23.2767	23.143	23.463
Q6P113;Q7ZU48	hnrnpa0l		AQVITDKDTGK	11	1174.62	3.0144e-05	142.08	12	26.7098	26.8102	26.4908	26.0866	26.3312	26.4845
Q6P113;Q7ZU48	hnrnpa0l		AQVITDKDTGKK	12	1302.71	0.037549	36.944	1	24.3427	24.0105	24.4558	22.9251	24.1765	24.5429
Q6PBI0;F8W590	sucla2	Succinyl-CoA ligase subunit beta	AQVLAGGR	8	770.44	0.012986	95.352	4	NaN	22.2366	22.3462	23.1273	23.1285	23.1272
F1QNE0;F1QLG7;Q6NV22;Q7ZVH7	nasp		AQVYDAMSEDNTR	13	1498.64	0.01143	48.527	2	NaN	NaN	NaN	20.5656	21.1012	20.8589
F1R5A5;F1QV31;Q6P3K5;E9QBD7;Q6NWF6;A8WGN0;Q9PUB5;Q6NY60;F1QK60;A9JRS6;Q9PV92	krt5;krt8;krt4	Keratin, type II cytoskeletal 8	AQYEDIANR	9	1078.5	0.0017498	98.582	6	27.9348	28.1715	27.8386	27.0901	27.1968	27.2219
F1QGP8	hmgb3a		AQYPSLGIGDVAK	13	1317.69	0.0019977	64.313	2	NaN	NaN	NaN	NaN	NaN	NaN
Q7ZUZ2;Q4V943	actr1		AQYTLPDGSTLDIGPAR	17	1773.89	0.00080706	55.546	2	NaN	NaN	NaN	22.4032	NaN	23.0389
F1RBW3;A0A0R4ILT4;Q802Z2	prkcsh		ARDDFEEAEK	10	1208.53	8.3007e-05	135.16	12	23.9045	24.0608	23.7652	23.7513	24.0387	24.1824
Q6NWK4;Q8JHH4	atp6v1e1b		ARDDMIADLLNDAR	14	1587.77	0.00028481	63.682	3	21.1459	20.2137	20.5802	22.8352	22.6396	22.7326
Q5U3A4;Q642Z0;A0JMP4	atp2a1;atp2a1l	Calcium-transporting ATPase	AREIVPGDIVEVSVGDKVPADIR	23	2433.32	2.5088e-31	131.77	12	26.0625	25.9099	25.874	24.8507	25.5593	25.639
Q6NYR4;A0A0R4IVB0;A0A0R4IMF8;Q6TEQ5;Q7ZVJ1;Q90473;P79984;F1R9V3;Q6PGX4	hspa8;si:dkey-4p15.3;hsc70	Heat shock cognate 71 kDa protein	ARFEELNADLFR	12	1479.75	0.00025569	101.3	4	22.8695	22.6892	22.7624	23.8927	24.1383	23.9501
E7FBD3	apoba		ARFESGTISLTVGTVGSGK	19	1865.98	0.038679	22.24	1	20.3627	NaN	NaN	19.9703	19.634	NaN
Q6P3J5;Q7ZVM3	eef2b		ARPFPDGLAEDIDK	14	1542.77	0.044343	23.901	1	22.2052	22.2675	22.1445	NaN	22.3766	22.1644
Q6P3J5;Q7ZVM3	eef2b		ARPFPDGLAEDIDKGDVSSR	20	2144.05	7.9106e-33	169.85	36	26.9963	27.1846	26.8919	26.8527	27.0354	27.0515
Q6NXC1	rbm4.3		ARPYGVAYDDR	11	1281.61	0.00044925	122.33	8	23.5923	22.3481	21.9223	24.4713	24.6697	24.7155
Q9W6T5;B3DFN3	lmnb2		ASAAQTPLSPAR	12	1168.62	0.00085265	81.565	2	21.6046	21.5787	21.626	22.0237	22.297	22.2522
F1QIQ0;B0UXW0	pip4k2ab		ASAASSLAASIASK	14	1233.66	0.00095503	65.038	1	NaN	NaN	NaN	20.3785	20.5604	20.4199
B2GTE8;Q6P2U9;F1Q731	cops3	COP9 signalosome complex subunit 3	ASALEQFVNNVR	12	1346.69	5.1068e-07	162.26	1	22.3949	22.3455	22.2419	22.6101	22.7087	22.5786
A3KMS4;A0A0R4IUA0;Q1MTC6;F1R2T3;A0A0R4IY49	vtg7		ASAPFDR	7	762.366	0.00046295	153.73	11	26.5841	27.033	26.7878	25.6859	25.7759	25.8671
Q3YAA0;B3DHB6	itgb1b	Integrin beta	ASAQSCGECIQAGEK	15	1594.67	2.445e-06	102.65	6	22.0525	21.7123	21.3422	21.5083	21.8142	22.1298
E7FE90	fetub		ASASLHLGR	9	910.498	5.7816e-05	146.79	2	NaN	NaN	19.5404	22.2118	22.1046	NaN
Q08BK6	cplx4a		ASATLTEMK	9	950.474	0.0074434	77.192	2	21.5962	21.7191	21.3569	21.5239	21.2469	21.3561
Q5TZ29	apobb.1		ASATSPVVR	9	886.487	0.00051462	148.52	6	25.0438	25.2708	24.955	26.0195	26.2079	26.3561
Q7T3G2	ywhah		ASAVESSEGAYK	12	1197.55	1.2243e-05	136.7	6	24.399	24.2153	24.1102	24.0762	24.4913	24.5139
Q7T3G2	ywhah		ASAVESSEGAYKEAFDISK	19	1987.94	1.5145e-19	121.44	3	23.2679	24.0328	23.5399	NaN	NaN	NaN
Q567Y4;A8KBL4	ndufb9		ASAYLTHSQK	10	1104.56	0.0026438	85.821	2	NaN	NaN	NaN	21.438	21.8346	21.6499
B2GPU0;Q7T385	atp6v1c1a	V-type proton ATPase subunit C 1-A	ASAYNNLK	8	879.445	0.027153	83.753	1	NaN	NaN	NaN	NaN	NaN	NaN
Q7ZTY1;Q6P033;A0A0R4I9K9;Q567L9;F1R147;A9JTB4	pla2g12b		ASCYCEGEEKDEL	13	1588.6	0.03068	50.088	2	22.2961	22.0749	22.1919	22.9806	22.8353	23.0161
B0S6Z1	dhx9		ASDCNIVVTQPR	12	1358.66	0.0013212	75.102	3	21.985	21.8051	22.0307	NaN	NaN	NaN
Q08BV5	rangap1a		ASDDVANLADSLAK	14	1388.68	0.0021054	79.337	6	21.7258	21.5175	21.2568	21.4969	21.4381	21.4337
Q7ZU69;Q6TGV4;A8WGP1;C5IG48	psmd13		ASDEAVILCK	10	1104.55	0.06594	44.639	0	NaN	NaN	NaN	NaN	NaN	21.2831
Q5U3E5	slc6a1b	Transporter	ASDGHVLTEVNEAPTANDKPK	21	2192.07	3.4429e-13	100.39	10	22.8595	23.0808	23.1838	23.661	23.6306	23.7323
F1QKG7;Q1LXM1;Q5U3J6;Q7T3F0	tpm4a		ASDLEEELK	9	1032.5	0.0059178	80.755	3	23.4707	23.5106	23.1838	23.2731	23.4705	23.3138
F1QKG7;Q1LXM1;Q5U3J6;Q7T3F0	tpm4a		ASDLEEELKNVTNNLK	16	1815.92	5.8456e-35	201.3	4	24.6723	24.5029	24.4301	24.2275	24.1701	24.1192
Q6PHI8;Q7T2Q9	tktb		ASDLLNLR	8	900.503	0.0046463	119.41	2	21.4405	NaN	NaN	24.0371	23.6596	24.0319
E7EYE1;A0A0R4IER4;A0A0R4INP3	CR847973.1		ASDLSDPICAK	11	1175.55	0.0002248	123.62	6	23.9642	24.1657	23.8458	23.5826	23.7048	23.5657
A0A0R4ITV0			ASDSAGKPEQEEEIDIDLEAPETEK	25	2729.24	5.301e-29	121.06	6	24.6873	24.8439	24.7129	23.4013	23.4448	23.3251
F1Q7G9;A1L226	prss16		ASDTLLER	8	903.466	0.0073001	111.82	2	21.894	NaN	21.5804	21.5688	21.7487	21.8811
Q6PD99	marcksl1a		ASEEAAEAVATPTTAEDKPEENGQAATETK	30	3045.39	6.7536e-88	183.49	6	22.814	22.9499	23.0273	22.4931	22.8414	22.7599
A0A0G2KL94;E7F1Q8	FP102272.1		ASEEAFLKECEDDSPGTEWEK	21	2456.03	0.00013718	51.31	2	22.2254	22.3998	22.6518	21.3584	21.2511	21.6756
Q802Z5;A2BGU3	nono		ASEIFINK	8	920.497	0.0079777	110.03	5	23.6246	23.5072	23.4934	23.4793	23.2731	23.4229
I3IT87;F1RD00;F1Q9V1;B2GP49;G1K2F5;A0A0R4IL09;A0A0R4IHJ6;Q7ZW98;Q6NWK2	ap2m1b;ap2m1a	AP-2 complex subunit mu-B;AP-2 complex subunit mu-A	ASENAIVWK	9	1016.53	0.002564	91.265	1	22.0965	22.8554	21.8675	NaN	NaN	NaN
B3DJJ8	si:ch211-284b7.3		ASESVGIYEVTHQFVK	16	1792.9	6.5825e-05	60.489	1	NaN	20.8136	20.6795	22.2574	22.379	22.1261
E7FCQ0	cnbpb		ASEVNCYNCGK	11	1300.52	0.00034342	94.363	3	19.4784	19.8484	19.4409	20.3296	NaN	20.1797
Q5CZR5;A7MCP2;A0A140LGS3;A0A0G2L4S8;E7F8T3;A8WG08;A8WG86;A0A140LH64	zgc:113413;zgc:174689;LOC566745;LOC795922;zgc:172260	Natterin-like protein	ASFDLPYTGTVK	12	1297.66	7.3329e-05	101.72	7	26.862	27.0185	26.8859	26.6285	26.7387	26.5799
Q6P0J5;Q8AX99;D1GJ54;B8JHU4;F1QER4;D1GJ56;Q7SYD3;Q6TNW2	actn3b;actn1;actn3a		ASFNHFDR	8	992.446	0.015544	89.913	4	22.8146	23.173	22.9657	22.4897	22.3267	22.5254
F1R6E5;Q6TLD0;Q6PHE9;A7YYB1;Q32PS7;Q1L8N2	rad23b;rad23ab		ASFNNPDR	8	919.415	0.0010454	125.04	6	23.4158	23.6119	23.2072	23.0073	23.3184	23.4814
Q7ZU99	vcp	Transitional endoplasmic reticulum ATPase	ASGGESKNDDLSTAILK	17	1704.85	6.2924e-42	204.05	9	25.8309	25.4433	25.8034	25.6362	25.6307	25.609
B8JM34;Q6NYF7	atp5j	ATP synthase-coupling factor 6, mitochondrial	ASGGVVDAGPVYQK	14	1346.68	0.00014943	94.781	6	24.0579	24.3454	24.1134	23.6079	23.5117	23.6029
A0A0R4IBP7;Q6P0V6	rpl8	60S ribosomal protein L8	ASGNYATVISHNPETK	16	1687.82	8.8607e-06	79.837	7	23.6194	23.7464	23.6254	23.8503	24.3223	24.0955
Q1RLQ1;A0A0R4II97	stmn1a	Stathmin	ASGQAFEVILGSPASDVK	18	1774.91	1.605e-20	138.75	12	24.6244	24.3592	24.324	24.5008	24.495	24.5748
Q1RLQ1;A0A0R4II97	stmn1a	Stathmin	ASGQAFEVILGSPASDVKNEFLLSPPK	27	2800.46	6.86e-10	74.3	2	23.2504	22.676	22.8354	23.3391	23.298	23.2174
Q568Q7	stmn1b	Stathmin	ASGQAFEVILSPTAPDAK	18	1800.93	2.287e-14	115.57	10	24.9845	25.3428	25.3549	25.271	25.3883	25.2962
Q7ZWD8	cfl1l		ASGVAISDDVIAHYELIR	18	1928	1.8691e-19	131.45	15	22.9088	22.2234	22.267	24.8432	25.0748	25.2339
Q6TH32	cfl1		ASGVTVEETVLTVFNEMK	18	1952.98	1.4917e-87	248.25	25	24.7887	25.0466	24.8643	27.8743	27.7964	27.9048
X1WD71;X1WFD2;X1WC51;X1WHT2	ap2a1		ASHAMDTEVIK	11	1200.58	7.0541e-05	132.32	5	22.8303	22.9269	22.7052	21.9739	21.9142	22.3211
Q7ZU65;Q1LUX8;A4QN43	siae		ASHEDGYFEICCSEDR	16	1973.75	0.024474	31.901	0	21.7252	21.5331	21.7108	22.0683	21.6455	22.2376
A0A0R4IUE2			ASHLASPPEAPGDVAPK	17	1642.83	0.042604	19.262	1	20.8652	20.7232	20.0614	21.0281	20.4262	20.4913
F1QQQ3;F1QPC0	vtg3		ASHSVQDIVLNLFVQK	16	1796.98	8.0362e-15	146.59	6	22.2078	22.3584	22.4696	25.2451	25.3837	25.4621
Q3YAA0;B3DHB6	itgb1b	Integrin beta	ASIENPR	7	785.403	0.035232	94.262	3	21.4688	21.1299	21.1246	21.0858	21.1962	21.4595
E7F7J1	fdx1		ASIGESLLDVVVDR	14	1471.79	1.0253e-08	115.91	6	23.9266	23.6665	23.6006	23.7316	23.5681	23.6492
Q6Q417;Q5RKN1;Q3B7P9;A8WGL4	rpl7		ASINMLR	7	803.432	0.049217	76.847	2	20.7606	20.7831	20.5023	21.6193	21.4518	21.672
Q6NWE2;Q08CQ1;A4IGC0;Q32PU0;F1QW60;F1QQN9;A7MBR1;Q1JPX7;F1QNN4	2002-09-01		ASIPFAVVGSNQQIEAK	17	1757.93	0.01418	40.798	1	21.255	21.475	NaN	22.5699	22.6586	22.6016
Q90X41	sf3a1		ASKPLAPVATPDEYLISPITGEK	23	2396.28	1.6992e-05	60.472	5	24.2085	24.3	24.1808	23.6086	23.667	NaN
A2BEN1;Q7SY46;E7FCD8	atp6v1aa;atp6v1ab		ASLAETDKITLEVAK	15	1587.87	3.7944e-06	95.57	6	23.3844	23.9815	23.3871	23.9373	24.0556	24.1671
F1Q9P4;A1L245	napbb		ASLCHFIVDELNAK	14	1615.8	0.0078715	33.456	3	18.9417	19.7098	19.2218	21.519	21.6543	22.0788
A7YT77	qdpra		ASLDATPGMVGYGMAK	16	1567.74	6.1694e-05	78.69	4	22.3455	22.8345	22.6568	23.1315	23.2246	23.2234
A3FKT8	icn2	Protein S100	ASLDNIFK	8	906.481	0.023099	69.825	6	26.7745	27.013	NaN	26.9191	NaN	NaN
Q6DHB6;Q9PW37;Q1LXJ1;A0A0R4IV49;Q1LXJ7;A0A0R4II96;E7FCX7;A0A0R4IXF3;E9QDY3;Q6P0E4;Q9PWD8;A0A0N4SUF2;Q9PUB6	krt17;cyt1l;cyt1;cki		ASLEGTLADTQAR	13	1331.67	5.9075e-06	107.65	7	27.7365	27.8572	24.0614	27.1153	27.2011	27.2692
Q9DGQ5;A9JRA5;A0JMJ1;Q504J8;A0A0R4IQ11	scinla		ASLHMVSDAAGSMK	14	1403.65	3.7335e-05	91.076	6	NaN	NaN	NaN	23.2748	23.2187	23.3069
Q7ZW09;F1QMR5;F1Q577;A8KC22;A0A0R4IB42;Q7SYM9;F1RC33;A0A0R4IW45;A0A0R4IVC0	hnrpl;hnrnpl2		ASLNGADIYSGCCTLK	16	1728.78	6.4377e-06	96.773	6	23.4448	23.5841	23.4113	23.8769	24.0642	24.0918
F1R889;F8W3L6;A4VCF3;Q1ECX7;Q56A44;Q561Q7	myh9a		ASLQAEQVTVELTAER	16	1743.9	0.0033698	46.892	2	NaN	NaN	NaN	20.6609	20.9551	20.8301
A0A0R4IJY4;Q5SP90;Q566Y3;Q32PP7;A4FVH0	smek1	Serine/threonine-protein phosphatase 4 regulatory subunit 3	ASLSSPPTASLHPGSPGSPSSPGTGAR	27	2459.2	0.021368	18.356	1	21.6186	21.7318	21.5164	NaN	21.4746	21.1739
A1L1N9;A4JYJ3	si:zfos-1011f11.1		ASLTFDLTK	9	994.534	0.026786	57.785	1	20.6113	NaN	20.4834	21.4457	21.4033	21.5986
Q6PBH6;Q6NSN3;F1QUE3	uqcrc1		ASLVGQLNGTTPVCDEIGR	19	1985.98	8.3544e-32	164.53	4	NaN	23.0435	NaN	22.4171	22.7386	22.5472
F1QE30;Q502H9;Q6NY92;F1QEY7;A0A0R4IBK9	atp6v0a1b;atp6v0a1a	V-type proton ATPase subunit a	ASLYPCPETPQER	13	1546.71	0.0056894	60.157	2	23.3636	23.5902	23.2188	22.9243	22.9855	23.1517
A0A0R4IYQ3;B8JIH2;B3DI32;A0A0S2I7K2;A0A0G2KHA1	vcla		ASNFENHASR	10	1131.51	6.0136e-05	96.171	1	22.5376	NaN	22.061	22.6541	22.5927	NaN
Q6PBY5;Q4VBR8;B3DG31;Q1LWX4	si:rp71-45k5.4;psma2	Proteasome subunit alpha type	ASNGVVLATEK	11	1087.59	0.012291	55.899	1	20.6866	NaN	20.9347	21.8121	21.9934	21.7508
B3DKQ5;Q4G5V7;Q1ED35	rtn1a	Reticulon	ASNPFDKPQTNK	12	1345.66	7.5388e-05	90.697	2	22.0438	22.5733	22.3975	22.1127	22.2716	21.7351
A0A0R4IM35;A0A0R4ING6;A9JT35;Q6NZ16	camlg		ASPADSGVCESVSER	15	1549.67	0.0034234	48.216	1	NaN	20.4418	20.0059	20.2965	19.7609	20.2589
Q1ECX9;Q6P3I1;Q7ZVH2	pdia4	Protein disulfide-isomerase A4	ASPGQVVMLQPEK	13	1382.72	5.4215e-06	109.02	5	22.8528	23.3102	22.9682	24.1212	24.1935	24.2831
F1QFN9;F1QQ73;F1RAV6;B0R0H9;Q1JQ01;B0R0I0	acin1a		ASPGVGSSEGEAETASSAGAGR	22	1933.86	8.141e-06	74.364	3	20.7756	20.7989	21.2427	19.8143	NaN	19.9262
Q6B337	gipc1		ASPLVENEEAEPIR	14	1552.77	0.0034989	58.885	0	19.8935	21.0321	20.2055	20.9086	21.3764	21.1502
F1QXV8;E9QF19;Q7ZV29;Q6P003	pgk1	Phosphoglycerate kinase	ASQAEIDAFR	10	1106.54	0.00022702	100.88	6	25.2145	25.5277	25.2774	25.3577	25.4777	25.2374
Q7ZW73;Q8JH71	aldob	Fructose-bisphosphate aldolase;Fructose-bisphosphate aldolase B	ASQDAFVTR	9	993.488	0.0012876	109.02	5	23.3485	23.4735	23.3129	24.2048	24.5405	24.4456
Q6PBR5	atp6v1g1		ASQSQGIQQLLQAEK	15	1627.85	0.00010941	90.348	1	NaN	NaN	NaN	22.4766	22.4404	22.5091
Q503V2	apoea		ASQSVEDVKDR	11	1232.6	0.00055815	140.63	6	23.8073	23.6872	23.7389	23.3286	23.0667	23.7871
A0A0R4IF59;A0A0R4ISY7;A0A0R4IHV5;A0A0R4IDY7;A0A0R4IIX2;A0A0R4INK8;A0A0R4IL48;A0A0R4ICW0;A0A0R4IL34;A0A0R4IU89			ASSAALGSAPHEESGNEASAAGQTR	25	2355.07	4.8115e-16	101.41	4	21.6724	21.839	21.3542	21.7236	21.9029	21.8387
E7FCV2;A5D6S4	c5		ASSAGGTCSDTLRPK	15	1506.71	0.058395	18.503	1	NaN	20.5137	20.6039	20.4475	20.5419	20.719
F6PBL6;Q6PBI3;Q1LXQ3	cops7a		ASSASPSSGPAPAGAASNQDADQPAEPR	28	2593.16	1.5861e-19	96.052	4	21.8097	22.053	21.8114	21.9814	22.0286	22.0181
F6PBL6;Q6PBI3;Q1LXQ3	cops7a		ASSASPSSGPAPAGAASNQDADQPAEPRDPASSQEPR	37	3560.6	0.0045551	20.552	1	20.5543	NaN	NaN	20.354	20.3075	NaN
F1RCV7;F1QLU3;B3DIF4;F1QRS6;Q803J4;E9QCG8;E9QCK8	hnrnpc		ASSASQLIASNVTNK	15	1489.77	0.0023317	51.76	3	21.9651	22.015	21.8267	21.5874	22.0359	22.0874
B8QSI4;A0JMP8;F6NTZ9;A4QNS8;X1WH59;F1QZN3;X1WC44	a2ml;sb:cb37;si:ch211-212c13.10;si:ch211-212c13.8		ASSDDQYSSCLCANGR	16	1789.7	0.00077195	55.755	3	20.7659	20.7574	20.9125	21.6376	21.145	21.4178
Q568Q7	stmn1b	Stathmin	ASSGADIQVK	10	974.503	0.022938	63.32	3	24.0893	19.6316	NaN	24.1427	24.2224	24.0947
F1R183;Q6NYA7;F1Q8G3;Q6PUR8	eif4bb		ASSIFGAAKPVDTAAK	16	1532.82	0.0033067	40.724	3	23.5046	23.675	23.2334	23.1469	22.9063	23.0314
Q7ZSY2	mdh1ab	Malate dehydrogenase	ASSQVALR	8	830.461	0.02263	73.248	1	NaN	NaN	NaN	NaN	NaN	NaN
Q6AXI7	acads		ASSTANIILEDCR	13	1448.69	0.0066693	54.09	2	21.2005	21.2398	21.4549	21.4016	21.8204	21.4669
Q5GA11;B3DKP3;Q5GA13;A0A0R4ISG3;A0A0R4IBY4;A0A0R4IEZ5;A3KNI3	ogt.1		ASSVGNVADSTEPTKR	16	1617.8	9.609e-06	84.508	3	21.0159	20.7431	20.1864	21.4597	20.9557	21.3324
F1QJT6;Q7ZW47	stau2	Double-stranded RNA-binding protein Staufen homolog 2	ASTPLQNTPEK	11	1184.6	0.0016374	73.666	3	21.7041	21.9998	22.2476	NaN	NaN	NaN
F1QEX9;A6P4B8;A0A0R4IQE3	ryr1b		ASVDAEGNFDPKPVETTNTIIPER	24	2599.28	6.8836e-09	78.272	5	22.7617	22.8906	22.6388	22.6636	22.776	22.7953
Q6NY60;F1QK60;A9JRS6;Q9PV92	krt4		ASVENEFVLLK	11	1247.68	0.00026004	97.163	6	26.3	26.3388	NaN	25.9273	26.0039	25.9257
Q6NY60;F1QK60;A9JRS6;Q9PV92	krt4		ASVENEFVLLKK	12	1375.77	0.00016982	80.245	6	26.1178	26.343	26.0192	25.292	25.5271	25.7033
Q90XP7;B3DJ97;A8WGP7	ugdh	UDP-glucose 6-dehydrogenase	ASVGFGGSCFQK	12	1243.57	0.0010351	78.705	4	19.3545	NaN	22.2853	21.6555	22.1756	21.9556
B0S6C5	retsatl		ASVVVSNAGVFTTFQK	16	1653.87	0.027954	36.029	1	21.4189	20.6123	20.6516	21.8244	21.8101	NaN
Q1L907	gstr1		ASWPPEWLEKPVGEDILK	18	2093.08	0.012622	30.945	3	21.5327	21.088	21.2679	NaN	20.1746	20.051
F1Q9K1;Q7ZUU5	smarcc1a		ATAATAAGGTGSGGPSAGQTGAGSSIGR	28	2275.08	1.6823e-42	130.15	6	22.8281	23.0291	22.9639	22.3668	22.5813	22.4121
F1Q7N8	si:dkey-28b4.8	Calcium-transporting ATPase	ATACCSVIK	9	1008.47	0.0234	60.102	2	20.3798	20.9377	NaN	20.513	20.9216	20.787
F1Q6Z9;A0A0R4IG48			ATAEGQIQR	9	972.499	3.0455e-16	193.41	6	22.5734	22.2336	22.4593	22.5058	22.8149	23.1062
A5X6X6;G1K2X0;Q7ZZ46	ttnb		ATAELIISEAPADFAAQLR	19	1986.04	0.00346	36.504	2	NaN	19.0626	NaN	19.9539	19.5797	19.9884
Q9PUS4;Q6IQD0;B0R028;A8E5G8;O57331	psmb5	Proteasome subunit beta type	ATAGAYIASQTVK	13	1279.68	1.7407e-06	148.62	6	24.1294	24.6084	24.5517	24.3644	24.4709	24.4357
Q561Y6;F1QR34;A0A0R4IXU0;Q6DHD2;F1QU35	psmd5		ATAIEMVTNLAQSQHGR	17	1825.91	4.6701e-21	141.55	4	21.6549	21.6822	21.4559	22.3512	22.2351	22.5096
Q6PBX9	reep5	Receptor expression-enhancing protein	ATANIMFEEK	10	1152.55	0.00027898	99.283	4	22.7786	23.2461	22.4995	22.9583	23.3332	23.046
B2GQ09;Q7SXG4;A0A0R4IHE1;A0A0R4IV65	uba2	SUMO-activating enzyme subunit 2	ATASDQDGDIKR	12	1275.61	3.1464e-06	121.02	1	NaN	NaN	23.258	NaN	NaN	NaN
E7FCV2;A5D6S4	c5		ATATTVDNLSDNLK	14	1461.73	0.00084577	68.168	2	22.1234	NaN	21.9816	NaN	21.7847	21.7404
B8JLR1;Q7SY03	pdcd6ip		ATAVQTPLSQK	11	1142.63	0.0021376	69.216	3	21.277	21.7923	21.3323	21.9773	22.0943	22.2782
Q6DGJ6	prdx2		ATAVVDGQFK	10	1034.54	0.0013595	81.771	6	26.7688	26.8627	26.6885	26.5495	26.6396	26.6634
B2GTC1;A0A0R4IKW3;Q7ZVA6;A0A0R4IG38	eif4a3	Eukaryotic initiation factor 4A-III	ATAVVPVRK	9	939.587	0.017965	43.979	0	19.167	NaN	19.5587	18.8359	19.9376	19.5438
Q7ZV77	psma4	Proteasome subunit alpha type	ATCIGNNSAAAVSMLK	16	1606.78	0.032862	34.262	1	23.1144	23.5298	23.2538	24.1175	24.3047	24.2859
Q9DDU5	gstp1		ATCVFGQLPK	10	1119.57	0.022542	54.066	3	25.5486	25.8797	25.6504	26.4085	26.3816	26.5093
Q5SPK6;P13104;Q7ZVK9;F6NVA3	tpma;tpm1	Tropomyosin alpha-1 chain	ATDAEGDVASLNR	13	1317.62	4.5683e-72	245.46	9	26.6497	26.7259	26.4612	26.5669	26.7549	26.554
Q5SPK6;P13104;Q7ZVK9;F6NVA3	tpma;tpm1	Tropomyosin alpha-1 chain	ATDAEGDVASLNRR	14	1473.72	1.3991e-07	111.31	6	23.8372	24.1803	23.9317	23.8782	24.0086	23.9391
Q7ZUM3;Q6NX09;A0A0R4IJT7	hk1	Hexokinase	ATDCEGEDVVGLLR	14	1532.71	0.0050051	53.3	1	NaN	NaN	NaN	NaN	NaN	NaN
F1QZ50;F1R1J9	ahnak		ATDFNINLPNIDGDIPEGK	19	2042	0.00090239	44.788	4	21.6504	21.2892	21.6551	22.9434	23.1117	23.0773
Q7ZUP6	idh2	Isocitrate dehydrogenase [NADP]	ATDFVVNQPGK	11	1174.6	0.0020809	81.017	6	NaN	26.6392	26.3893	NaN	NaN	26.2316
Q802Y2;B0UXL2;A8KB14;F6NIA7;A8E575	idh1	Isocitrate dehydrogenase [NADP]	ATDFVVPGPGTVEMTYKPK	19	2036.03	2.8252e-19	116.51	6	23.6577	23.7362	23.8164	23.7285	23.9431	23.7778
F1QFS9	usp13	Ubiquitin carboxyl-terminal hydrolase 13	ATDLGELLVPYMPTIR	16	1787.95	0.00056468	74.296	2	NaN	NaN	NaN	21.3254	NaN	NaN
Q6DGP1;B0S6H7;F1RDG3;Q4JQP7;B0S6H6	sypb		ATDPDDVINLIPACER	16	1797.86	1.5479e-05	71.354	8	21.9389	23.9605	24.0951	22.5727	21.8527	22.3453
Q6DGP1;B0S6H7;F1RDG3;Q4JQP7;B0S6H6	sypb		ATDPDDVINLIPACEREENR	20	2326.09	9.1116e-05	61.276	2	23.3015	22.807	22.8015	22.4441	22.4833	22.8366
Q7ZTY3;Q1LY31	zpr1		ATDPTVADKIEEFIQR	16	1831.93	0.00046829	50.188	1	21.5717	20.8356	20.9796	20.7665	20.6918	20.8368
Q803T5	ahcy	Adenosylhomocysteinase	ATDVMIAGK	9	904.469	0.0048989	83.948	6	24.752	24.9918	24.762	24.5925	24.673	24.7583
Q5SPK6;P13104	tpma	Tropomyosin alpha-1 chain	ATEDELDK	8	919.413	0.01293	87.639	4	24.9613	23.5629	23.7355	21.5102	22.6549	23.0385
Q5SPK6;P13104	tpma	Tropomyosin alpha-1 chain	ATEDELDKYSEALK	14	1610.77	1.7044e-105	278.33	12	26.4133	26.7729	26.3199	26.773	26.8854	26.9204
Q5SPK6;P13104	tpma	Tropomyosin alpha-1 chain	ATEDELDKYSEALKDAQEK	19	2182.03	3.5507e-111	266.62	17	28.3221	28.4106	28.4781	28.3848	28.2648	28.3108
Q9PUS1;Q7T002;Q561Y7;F1Q5N4	psmb7	Proteasome subunit beta type	ATEGMIVADKNCSK	14	1522.71	0.0010086	51.004	1	22.5955	22.7427	22.5349	21.8119	21.9163	22.1186
F1QFJ8;Q803W8;Q6NW53;A0A0R4IHE2	hnrnph1l		ATEPDIYNFFSPLNPVR	17	1978.98	0.0045943	44.391	1	20.1361	20.9982	18.8089	21.5781	21.7587	21.54
Q68EH2	ak1	Adenylate kinase isoenzyme 1	ATEPVIAFYEQR	12	1422.71	0.00064922	85.554	7	23.5642	21.2161	23.5655	26.0404	26.0787	26.1698
E7FE19;A0A0R4IMW7;A0A0R4IRJ5;A0A0R4IU23;A0A0R4IPC8;A0A0R4IAJ6;A0A0R4ITR6	cnp		ATESAAPPAKPSEPEAK	17	1679.84	6.079e-09	94.203	6	24.4133	24.9408	24.4326	24.405	24.4535	24.6418
Q6NWC3	rps2		ATFDAISK	8	851.439	0.020405	83.623	5	24.5996	24.7209	24.6419	NaN	23.7283	NaN
F1QRM9	npepps		ATFDITLIVPK	11	1216.71	0.0089728	59.198	6	22.8203	22.8812	22.6954	22.7541	22.9251	22.8959
Q6DG23;A9UL47;A0A0R4IAH3	eci2		ATFHTPFSQLGQSPEGCSSYLFPK	24	2685.25	0.00017225	39.21	2	21.0015	21.2635	21.4576	22.5216	NaN	22.6786
B8JLR1;Q7SY03	pdcd6ip		ATFISVPLKK	10	1102.67	0.00060951	75.387	6	23.2952	23.2676	23.235	23.351	23.4422	23.4583
Q5TZ29	apobb.1		ATFNDILDQEIGTSDK	16	1765.84	6.9399e-15	152.94	12	26.4415	26.4274	26.3565	26.269	26.1072	26.185
Q5TZ29	apobb.1		ATFNDILDQEIGTSDKK	17	1893.93	4.0664e-61	223.29	15	28.4408	28.5172	28.4163	28.4556	28.3672	28.5271
Q803P2;Q9W792;Q9PW76;Q9PW74;Q9PW75	tcp1	T-complex protein 1 subunit alpha	ATGATVCSSLSNLEGEETFEPSMLGQAEEVVQER	34	3654.67	0.0014122	26.405	2	19.4269	19.7416	19.4229	21.712	21.73	21.8454
B3DHH0;E9QC46;A0A0R4IPE6	cast		ATGPVLDK	8	799.444	0.029262	65.224	3	NaN	NaN	NaN	NaN	NaN	NaN
G1K2H9;Q7SZC2	cse1l	Exportin-2	ATIELCQTHATDINALK	17	1897.96	6.2062e-07	78.501	2	NaN	21.3926	21.3441	21.9604	21.8889	22.0411
Q803M8	ywhaqb		ATIENSQDAYQK	12	1366.64	6.8337e-11	174.24	6	25.7379	26.0495	25.7863	25.6381	25.9637	25.9331
Q641M4;F6NJU6;Q7T2C6;Q6GQM5	zgc:100918;rab7;zgc:91909		ATIGADFLTK	10	1035.56	0.0035696	69.721	3	23.1306	23.4043	23.4616	24.2468	24.077	24.3606
Q5TZ68;E7F4T2	cacna2d1a		ATIGDTITQAK	11	1117.6	0.036414	45.764	1	21.2297	21.2193	20.9197	21.6328	21.8493	21.5221
O93548;Q7ZYZ5	bE1;si:ch211-5k11.12		ATIQDIFAK	9	1005.55	0.0053146	82.645	16	29.9807	29.9614	29.8373	30.1838	30.2563	30.1526
B3DKJ0;Q8JHG7;Q7ZTS3	cct7		ATISNDGATILK	12	1202.65	2.1707e-05	114.93	6	24.7513	24.9529	24.6579	24.6637	24.7377	24.6396
F1Q9N9;O57689;F1QX07;Q6P932;I2BJP5	irbp;IRBP		ATIVGENTAGGTVK	14	1316.69	0.0012294	65.374	6	20.895	21.3626	20.9327	21.1577	21.1393	21.4158
A0A0R4IM99;Q6IQD7;A0A0R4INL7;A0A0R4IAL5;A0A0R4IMN8	tpm2		ATKDEEKMEIQEMQLK	16	1949.94	0.0059193	33.313	2	21.3709	21.196	21.2125	22.3805	22.4352	22.3863
B3DJJ8	si:ch211-284b7.3		ATLENVTNVRPEGEDFR	17	1945.95	2.1756e-07	79.837	2	23.0043	22.5894	22.0957	22.8205	NaN	NaN
Q9DGQ5;A9JRA5;A0JMJ1;Q504J8;A0A0R4IQ11	scinla		ATLHIVEDGSEPDVFSNTLGPKPSIPEGSPDDETTDR	37	3921.84	4.1184e-28	101.04	2	NaN	NaN	NaN	23.3347	NaN	23.2946
Q9DGQ5;A9JRA5;A0JMJ1;Q504J8;A0A0R4IQ11	scinla		ATLHIVEDGSEPDVFSNTLGPKPSIPEGSPDDETTDRNNQK	41	4406.08	8.6416e-32	102.75	3	21.4977	20.6718	21.2318	23.3892	23.715	23.4345
Q6P0J5;Q8AX99;D1GJ54;B8JHU4;D1GJ56;Q7SYD3;Q6TNW2	actn3b;actn1;actn3a		ATLPEADKER	10	1128.58	0.0016517	74.533	3	24.9139	24.9836	24.8751	23.8505	24.008	24.0321
Q6NUU2;Q6DRK8;Q1L8R2;I3ITB4	sfpq		ATLSLLR	7	772.481	0.022333	110.63	3	19.7934	NaN	19.5698	21.3309	21.7868	21.8877
Q6PFN7;F1R3J9;Q803D9;F1QFJ1	prmt1		ATLYVTAIEDR	11	1250.65	7.3311e-05	105.94	3	22.0111	22.0283	21.7015	23.5904	23.7303	23.8621
E9QF92;A0A0R4IQV2;F1QA97;E7FB97;Q7T3H1	dctn2	Dynactin subunit 2	ATMEDAETQSK	11	1209.52	0.0001401	113.67	4	21.746	21.7349	21.3012	20.8067	21.1549	20.904
Q66I42	msna		ATMVQEDLEK	10	1162.55	0.010875	61.344	4	23.7925	23.6501	23.7713	NaN	NaN	NaN
Q6NY90;Q4V973;F8W4C4;Q1MT86	usp5	Ubiquitin carboxyl-terminal hydrolase	ATNNVLER	8	915.477	0.033544	70.056	4	23.5506	23.6464	23.5264	23.272	23.3715	23.536
A0A0R4IUZ8;A0A0R4IGQ8			ATNQSSLVLIGDVFK	15	1590.86	0.0002702	68.481	6	22.6561	22.7075	22.7175	23.6684	23.8835	23.5398
A3KMS4;Q3T7A8;F1QHH9;F1R2S5;Q4QRF3;Q3T7B0;A5PL84;Q1MTC6;F1R2T3;F1Q7L0;A2VCZ6;A8WGJ7;Q1RM99;F1RBA0;A0A0R4IY49	vtg7;vtg5;vtg4		ATNSEKEIELTAALPSQK	18	1929.01	4.8935e-136	284.5	26	30.0452	30.392	30.2574	29.9156	29.8251	29.9335
Q1LWN2;Q504J4;A0A0R4IUA0;E9QFD8;F1QV15;Q3T7A9;A8E4Y8;Q90YN8;A4VCF4;Q8JH37	vtg1;vtg4;vtg6		ATNSEKEIELTAALPSQR	18	1957.01	2.6765e-102	263.92	28	30.9466	31.2239	30.7243	31.0389	31.2239	31.1277
Q6P4P8;A0A0R4IUY2;A0A0R4IG78	pde6c		ATPAEVQQILNTK	13	1411.77	0.0095803	51.643	2	NaN	NaN	NaN	22.1925	NaN	22.2553
Q5TZ29;A8E4Z5	apobb.1		ATPGVSELSQLFR	13	1403.74	2.3615e-06	132.79	9	25.5582	25.4803	25.2672	26.2583	26.3535	26.3364
F8W5B8;E7F2Z5	pygl	Alpha-1,4 glucan phosphorylase	ATPLTDQEKR	10	1157.6	0.003879	55.98	0	NaN	NaN	20.2048	21.1531	NaN	21.2596
Q802C9	eif4a1a		ATQAMVLAPTR	11	1157.62	0.0020648	69.864	3	NaN	NaN	NaN	22.7663	22.6334	22.937
Q6DHT4;F8W4L7;F8W3W6	aldh6a1		ATQEEMLAAVDSCSR	15	1666.73	1.0396e-05	99.344	4	24.2849	24.5578	24.314	24.6708	24.6373	25.0216
B3DHC5;A0A0R4IG36;E9QJQ2;E9QCH4;F1QHR0;Q6DHE2;Q567B9;Q3B7G4	apoa4b.2;apoa4b.1		ATQTAEETVK	10	1076.54	0.00049862	150.15	6	26.1607	24.8029	25.1924	24.9536	25.8798	26.2356
Q7T2P7;Q7M569	glula	Glutamine synthetase	ATSASSQLSK	10	978.498	0.002928	84.507	3	23.8572	23.8178	23.8245	NaN	24.4124	24.4713
Q9I9E6	gart		ATSRPGCNADLGGFAGLFDLK	21	2166.05	5.2948e-13	98.684	6	23.2359	23.348	23.3399	23.6614	23.5379	23.5366
Q7ZU50;B7ZV62;A0A0R4IGS4	nsfa		ATSTVEVDMER	11	1236.57	0.0028647	67.385	1	23.2614	23.2302	22.9636	22.4963	22.4894	NaN
Q6DH65	denr	Density-regulated protein	ATTENAESGSPENKVDR	17	1803.82	1.065e-20	137.61	3	21.3791	NaN	21.1087	21.2983	21.0889	20.9251
Q5RI09	tprb		ATTESPLNVSLTEEGK	16	1674.83	0.033945	33.872	1	20.6182	20.9144	20.8897	20.868	21.2023	21.2646
F1QXV8;Q7ZV29;Q6P003	pgk1	Phosphoglycerate kinase	ATTGTATVAEGIPAGWMGLDCGPESSK	27	2663.22	9.2677e-15	89.297	8	23.8974	24.1279	23.9021	24.8706	25.011	24.7535
Q503D5	vbp1		ATTIESGNAGAANK	14	1303.64	1.6851e-08	124.07	6	23.284	23.5823	23.511	23.2201	23.5212	23.3951
Q66IB0;Q6PC63	lin7c;lin7a		ATVAAFAASEGHSHPR	16	1607.78	0.024248	25.995	1	NaN	NaN	NaN	21.2694	21.4668	20.9526
A0A0H2UKV7;A0A0H2UKP0;Q6P0D5	wbp11	WW domain-binding protein 11	ATVAGSGGASAQGGGATISAKPQIINPK	28	2508.33	0.0071248	23.585	2	21.3664	21.3468	20.8663	20.2187	20.8192	20.2229
B0F6R3;B0CLV6;Q1JPT9	cadm3		ATVTVLGVPGKPVITGFEGAVQEGGK	26	2510.37	9.8891e-05	43.206	1	23.4853	23.1909	23.5085	24.3079	24.4067	24.2896
O93548;Q7ZYZ5;F6NT71	bE1;si:ch211-5k11.12;hbbe1.1		ATYADLSVLHSEK	13	1432.72	6.2102e-14	184.96	12	26.0493	26.3272	25.8083	28.2473	28.5814	28.538
Q6P0G6	myl1		ATYDDYVEGLR	11	1300.59	0.00018293	138.99	12	27.6514	27.9408	27.6613	28.2602	28.4326	28.4747
B8JKW4	c3a.1		ATYIGDGPECVK	12	1308.6	0.0018316	68.676	6	22.1463	22.3597	21.9792	22.2097	21.9471	22.3799
H9GXL1	LOC557248		ATYNAIPITPAGR	13	1343.72	0.047009	27.734	1	20.8156	21.4382	21.9195	21.0529	20.9476	21.2285
A8KBV7;B0V1K4;Q29R96	zgc:136930		AVAAGGVGGSSAFAAGPATAAVAPILSR	28	2396.28	2.3354e-05	49.662	3	21.9637	21.9773	21.5219	23.0796	23.2525	22.9591
F1QPF7;Q6PHI6;Q6NWE3	cth		AVAALDGAK	9	814.455	0.019056	63.076	1	21.7152	NaN	21.426	21.5878	21.4985	21.5879
Q6P981;Q9W6A9;Q9PWN2	opn1sw1	Opsin-1, short-wave-sensitive 1	AVAAQQAESESTQK	14	1446.7	1.6044e-38	218.6	12	25.7616	25.7754	25.5727	25.9709	26.1729	26.4196
Q6P981;Q9W6A9;Q9PWN2	opn1sw1	Opsin-1, short-wave-sensitive 1	AVAAQQAESESTQKAER	17	1802.88	0.0092081	38.696	0	21.0298	20.2682	20.4242	NaN	NaN	NaN
F1QU55;Q32LQ4	bhmt	Betaine--homocysteine S-methyltransferase 1	AVAEELSAER	10	1073.54	0.00048048	125.75	8	27.4339	27.3899	27.2049	27.9609	28.0724	28.1602
A0A0H2UKQ1;F1QX52;Q6PH19;F8W3L4;F8W4N8	gatm	Glycine amidinotransferase, mitochondrial	AVAEIEEMCNILQHEGVTVR	20	2297.11	1.3626e-25	135.38	3	22.3505	22.1116	22.2814	24.2153	24.4369	24.2687
Q6PGV1	atp6v0d1	V-type proton ATPase subunit d 1	AVAEYYPEYK	10	1231.58	0.00019245	105.98	6	23.4275	23.087	23.1375	23.0382	23.1452	23.0251
Q6AZC1	psmc5		AVAHHTDCTFIR	12	1426.68	3.7679e-06	108.56	5	NaN	20.1294	NaN	22.6823	22.4773	22.9516
B0R1D0;Q7SXX0;A8E565	psmc4		AVAHHTTAAFIR	12	1293.69	0.00014188	80.69	5	19.0985	19.9911	NaN	22.232	22.175	22.6426
F1QTX4;Q6NXA9;A0A140LFV6;A0A140LGQ3	ubxn1	UBX domain-containing protein 1	AVAHTGNQGIER	12	1251.63	0.0032187	49.483	6	23.0472	22.9937	22.6587	22.5744	23.0382	22.9004
Q8AYH1;A0A0R4INZ2;Q98TA2;Q6NZW5	hsd17b4		AVANYDSVEDGEK	13	1395.62	2.1292e-10	102.87	0	NaN	21.1661	21.0556	NaN	20.7104	20.7024
Q8AYH1;A0A0R4INZ2	hsd17b4		AVAPAAPPDRPADAVVVEETSR	22	2217.14	2.4864e-06	71.148	6	22.1819	22.3038	22.132	21.9574	22.2838	22.1208
Q7T2P2;Q8JHI7	cct3	T-complex protein 1 subunit gamma	AVAQALEVVPR	11	1151.67	0.00030576	77.062	5	22.3179	22.3141	22.2916	24.8097	24.723	24.881
F1R264;A0A0R4ISR7	ephx2		AVASLNTPLFPVDPNTNPIEK	21	2236.17	2.0071e-06	74.776	10	22.5128	22.3104	22.2604	22.4593	22.6492	22.6591
Q6DRD2;Q1LUG7	psmc6		AVASQLDCNFLK	12	1364.68	0.00068663	84.821	2	23.0815	22.9269	22.9886	23.9846	24.1571	23.8989
F1QHE5;A3KNN5	psmd14		AVAVVVDPIQSVK	13	1323.78	0.00035474	92.295	5	25.4003	25.3576	25.2667	25.108	25.098	25.0845
A5WUQ7	apobb.2		AVAVYQNNAAVILK	14	1472.84	0.0017888	64.827	0	NaN	NaN	NaN	21.0844	21.0704	20.8171
E7EZA7;F1QTZ4	padi2		AVAYYPDMVNMIVLGDQLGIPKPFGPQVK	29	3159.65	0.00020946	37.526	3	NaN	NaN	NaN	20.1544	20.6637	20.7183
A0A0R4INE6;E7EYT7;F1QQ90;D1MCG5;Q6GQM1;Q6TNP4;Q6PC95;Q6P5N0;Q6DC49;Q6NWJ5;Q7ZVI6;A9JST4;B8A516;O42271;Q6NWK7;B8A518;Q8AWD6;A0A0R4IG84;A7MBS2;Q6P972;Q6TNP9	si:ch73-199e17.1;tuba7l;tuba8l2;tuba8l3;tuba8l4;tuba1b;tuba1a;tuba1c;tuba2;tuba8l		AVCMLSNTTAIAEAWAR	17	1863.9	0.042948	32.366	1	20.5859	20.6609	20.3868	NaN	NaN	19.7759
A0A0R4ILA8;F1QUQ7;Q6IQL5	psmc3		AVCVEAGMIALR	12	1288.66	0.0078682	57.175	2	NaN	NaN	NaN	21.5208	21.5852	NaN
Q568G3;E9QJI6;Q6TH14	eno3	Enolase	AVDHVNKDIAPK	12	1305.7	1.5113e-06	156.52	12	25.7476	25.9097	25.6465	25.538	25.8433	25.8468
E7EZ94;E9QFP4	gstt1a		AVDLSAGEQYGDEFGK	16	1684.76	2.1994e-11	115.8	6	25.0371	24.8751	25.136	24.9733	25.083	24.8696
Q502C8;F1QCE3	prdx5		AVDLVLNNAQLIPVLGNLR	19	2031.18	2.939e-24	132.84	12	22.8802	22.6063	22.5473	24.1326	24.0448	24.2314
F1R818;Q4VBV9	nit2	Omega-amidase NIT2	AVDNQVYVATASPAR	15	1560.79	0.0013213	57.595	0	20.4235	20.5764	19.8627	21.3973	21.1708	21.4504
Q7ZUC2	sdf4	45 kDa calcium-binding protein	AVDPDGDGLVTWDEYR	16	1806.81	6.9658e-06	96.208	4	21.8678	21.7145	21.9793	20.6516	21.3666	20.6402
F1R7N8;A5X6X5	ttna		AVDPQGPPTSPEK	13	1321.65	6.9835e-05	101.53	2	21.1025	20.9463	20.4844	19.8367	NaN	NaN
E7F9M7	LOC101884882		AVDSAAGGDNGPALELNSDSK	21	1986.91	4.4116e-20	117.48	5	21.8867	22.1024	21.9377	21.5725	21.7431	21.8031
Q08BA1;Q6EE37;Q58P23	atp5a1	ATP synthase subunit alpha	AVDSLVPIGR	10	1025.59	0.0014882	80.231	8	27.2116	27.4774	27.3553	27.2497	27.2384	27.3316
Q6DRC6;Q567N5	rpl6		AVDSQLLPLIK	11	1195.72	0.00048353	90.306	6	24.2468	24.1875	24.3407	24.5938	24.3591	24.6268
E9QIS9;Q803W1	scrn3	Secernin-3	AVDVITDLLEK	11	1214.68	0.0066301	62.338	1	21.9966	21.9915	21.7919	21.5316	22.0668	22.0565
Q6P3L0;F1Q781	mvp	Major vault protein	AVEAFIDTQGDEAEEEER	18	2036.88	4.6431e-11	110.74	2	NaN	NaN	NaN	21.0096	20.4415	21.2952
Q6P3L0;F1Q781	mvp	Major vault protein	AVEAFIDTQGDEAEEEERESR	21	2409.06	7.6672e-22	126.26	4	23.5512	23.5455	23.0941	23.6556	23.9096	23.8081
E9QEQ6	mvp		AVEAFIDTQGQDEAEEEERESR	22	2537.12	2.0605e-13	100.28	6	23.0358	23.3236	23.3184	23.0089	23.4598	23.4151
A0A0B5JF83;Q5NJJ1;Q5NJJ4;Q6PYX2;Q5NJJ5;B3DKJ1;Q5NJJ2;Q5CZQ6	matn4		AVEDELR	7	830.413	0.042122	81.784	4	22.6878	23.0732	22.9759	22.9021	23.0039	23.1839
A0A0B5JF83;Q5NJJ1;Q5NJJ4;Q6PYX2;Q5NJJ5;B3DKJ1;Q5NJJ2;Q5CZQ6	matn4		AVEDELREIASDPVEK	16	1798.89	0.027066	41.695	0	21.6224	21.7715	21.5221	NaN	20.7227	NaN
A0A0R4ICX9;Q6PCR7	eif3a	Eukaryotic translation initiation factor 3 subunit A	AVEDIHGLFALSK	13	1398.75	0.054824	19.678	1	21.7582	NaN	21.7719	21.8374	21.5049	21.861
F1QHE5;A3KNN5	psmd14		AVEEEDKMTPEQLAIK	16	1829.91	8.8181e-06	82.663	3	21.461	NaN	NaN	22.6929	23.0131	22.818
F2Z4T4;A0A0R4IC31;A5HLY6	akap12b		AVEEESLNQKPSVESATVVSQPLVTEVAVEEK	32	3424.75	8.3986e-39	117.21	6	23.5212	23.4382	22.9693	23.6144	23.8941	23.5361
B0S6C5;A0A0R4IHQ9;A0A0R4I9J2	retsatl		AVEEFFK	7	868.433	0.042419	81.297	2	21.7295	22.0873	21.9835	22.3242	21.9437	21.7662
Q568R9	sncga		AVEGLETMVASAGLVKPGVVK	21	2054.14	2.6362e-26	130.56	8	25.22	25.4025	25.2748	25.3358	25.6268	25.4636
F1R4G7;X1WBB9;A0A0R4ILY0;Q53B45;Q1LYC7	nova2;nova1		AVEIIVQK	8	898.549	0.029178	74.255	6	22.9544	23.1923	22.704	23.0444	22.9185	22.8799
Q6P4V5;A0A0R4IBH0	scp2a		AVEIVAQEMVTDLSTTFEENSCMK	24	2731.24	0.0053065	27.563	2	NaN	NaN	NaN	19.7648	19.7874	19.646
E7F8S4	tkta		AVELAANTK	9	915.503	0.025451	58.699	1	NaN	NaN	NaN	21.3493	21.2425	NaN
Q4V918	psma3	Proteasome subunit alpha type	AVENSSTAIGIR	12	1216.64	1.7045e-05	121.02	7	24.924	25.1928	24.7323	24.7805	24.873	24.9957
Q6PC89	eno1b		AVENVNQHIAPALIGQGIPVVEQEK	25	2652.42	1.6029e-06	65.428	2	NaN	NaN	NaN	22.2514	22.4674	22.4683
Q6PC89	eno1b		AVENVNQHIAPALIGQGIPVVEQEKIDQFMLELDGTENK	39	4286.19	7.4198e-07	39.054	1	NaN	NaN	NaN	20.8706	20.7739	20.2856
B8A568;B3DJM6;Q7T1B8;B8A561;B8A569;Q9I8U6	myhz1.1;myhz1.2;myhz1.3		AVETEKAEIQTALEEAEGTLEHEESK	26	2870.37	1.1121e-55	172.98	15	26.1125	26.0691	26.0183	25.8442	25.8618	25.9109
A0A0R4IJ66;A0A0R4IJP7;A0A0R4ISB0;A0JMB8;Q58EE4	znf185		AVETKPATTAEPKPTAQAK	19	1938.04	5.8569e-08	85.937	4	21.2877	21.1217	20.8828	21.0871	21.3744	21.2987
A4IGC2;F1QQQ5;A0A0R4III1	gsnb		AVEVDPVASSLNSNDAFVLVTPSGSTLWLGQGTSDAEK	38	3860.9	1.3752e-06	35.626	5	18.6103	18.8964	18.5936	22.3146	22.1869	21.8724
Q9DGQ5;A9JRA5;A0JMJ1;A0A0R4IQ11	scinla		AVEVEPCASK	10	1088.52	0.0012864	70.942	6	23.9317	24.3384	24.0272	24.172	24.1892	24.6651
Q6NYM6;A5PMZ3	scinlb		AVEVEPSAASLNTNDVFVLK	20	2102.09	7.5437e-16	113.54	5	20.7263	20.8197	20.915	21.8423	22.1935	22.0293
Q1JPZ7	prpf39	Pre-mRNA-processing factor 39	AVEVSVPGLAMVR	13	1326.73	0.0011393	83.137	3	21.5771	21.2011	21.5292	21.5284	21.6435	21.7828
Q1LVL2;B0S709;Q1LVL3;B0S708;Q6IQM6;A1A5T1	aars	Alanine--tRNA ligase, cytoplasmic	AVFDETYPDPVR	12	1407.67	1.4573e-05	124.12	5	22.9363	23.4822	23.2175	23.642	23.7176	23.7353
Q5SNQ3;A4VCF2	nrbp1		AVFDNLIQLEHLNIVK	16	1865.04	1.5842e-06	92.939	1	19.6608	NaN	19.4494	21.4017	21.4899	21.22
Q802Y6;Q6TGS5	tuba4l		AVFIDLEPTVVDEIR	15	1714.91	2.2683e-08	114.31	5	24.4098	24.2159	24.2439	24.3312	24.1628	24.2069
Q9IB47;Q6DKF5	copz2		AVFILDNDGNR	11	1232.61	0.0081844	60.255	2	22.0901	22.1789	22.2645	22.5618	22.6487	22.2987
Q7T391;Q804G4;B8A4V2	anxa11a	Annexin	AVFNEYQHMCGR	12	1510.64	0.0012442	57.175	4	21.7278	22.1793	21.7763	22.6309	22.6426	22.8308
Q9I8V1;Q6IQR3;Q7ZU23;Q567E8;X1WEN2;A2BG19;Q6IQL9;Q6DHS1;F1QUN8;Q6TH51;Q9PTR4;F1RCB6;A0A0R4IBT5;Q6IQK4;Q6XNL8;Q4KMI7;A8WG05;Q7ZVF9;B2GTB1;F1QC15;Q7ZVI7;B2GS08;E9QD59;E9QH14;E9QBP3	actc1b;actc1a;acta1a;zgc:86725;DKEYP-69D2.1;acta2;acta1b;actb2;actbb;actba;actb1	Actin, cytoplasmic 2;Actin, cytoplasmic 2, N-terminally processed;Actin, cytoplasmic 1;Actin, cytoplasmic 1, N-terminally processed	AVFPSIVGR	9	944.544	0.0012879	104.06	8	28.0049	28.1856	28.1385	28.8994	28.9283	28.9237
Q9I8V1;Q6IQR3;Q7ZU23;Q567E8;X1WEN2;A2BG19;Q6IQL9;Q6DHS1;F1QUN8;Q6TH51;Q9PTR4;F1RCB6;A0A0R4IBT5;Q6IQK4;Q6XNL8;Q4KMI7;A8WG05;Q7ZVF9;B2GTB1;F1QC15;Q7ZVI7;B2GS08;E9QD59;E9QH14;E9QBP3	actc1b;actc1a;acta1a;zgc:86725;DKEYP-69D2.1;acta2;acta1b;actb2;actbb;actba;actb1	Actin, cytoplasmic 2;Actin, cytoplasmic 2, N-terminally processed;Actin, cytoplasmic 1;Actin, cytoplasmic 1, N-terminally processed	AVFPSIVGRPR	11	1197.7	3.4632e-05	105.98	18	26.5558	26.9392	26.6367	27.1754	27.2943	27.2065
Q6TNP9;Q6NWI0	tuba8l		AVFVDLEPAVIDEVR	15	1670.89	4.2731e-08	113.4	11	25.7597	25.9282	25.7434	25.59	25.9216	25.8131
Q6NWJ5;B8A516;F1R6T2;A8E559;O42271;Q6NWK7;B8A518;Q8AWD6;A0A0R4IG84;A7MBS2;Q6P972	tuba8l4;tuba1b;tuba1a;tuba1c;tuba2		AVFVDLEPTVIDEVR	15	1700.9	1.9032e-13	133.48	14	29.5202	29.6888	29.4354	29.818	30.1404	29.7564
Q804W0	pvalb1		AVGALLAAADVDAALAACQAADSFDYK	27	2667.28	2.3262e-85	206.94	10	23.0478	24.5653	24.0799	27.7295	23.5247	26.2675
Q503X5;E7F821	fabp11b		AVGASFASR	9	864.445	0.024068	59.645	3	NaN	23.1954	22.7667	22.9468	23.2183	23.1066
R4GDT8;R4GEZ2	si:ch211-132g1.3		AVGDEVSFTPASPITK	16	1617.83	0.00041629	60.489	2	NaN	20.6737	20.877	22.1451	21.8521	21.824
Q1RM15;F1Q5H4	gale		AVGESVEQPLR	11	1183.62	0.0006761	85.821	6	21.0987	21.886	21.3922	22.2682	21.9959	22.2762
Q6GQM9	eno2		AVGHINDTLGPAIIASEISVVDQEK	25	2575.35	0.020249	28.412	0	21.4022	21.7574	21.1932	21.8446	21.8854	22.3047
Q6GQM9	eno2		AVGHINDTLGPAIIASEISVVDQEKLDNMMIEMDGTENK	39	4197.03	0.0016767	21.222	1	NaN	NaN	NaN	20.8095	21.0767	20.5541
A7YY10	zgc:171772		AVGIWHCGSCMK	12	1404.61	0.049807	42.031	1	20.658	20.5135	NaN	NaN	NaN	NaN
Q52PJ3;A8DZ95	dpysl2b		AVGKDDFTLIPEGTNGTEER	20	2148.03	8.0168e-16	105.52	5	24.7327	24.9797	24.9247	24.6772	24.6801	24.4898
F8W2A9;Q4VBT1	fabp1b.1	Fatty acid binding protein 1-B.1	AVGLPDDMIEK	11	1186.59	0.0018075	72.152	3	20.1468	NaN	27.6846	27.1884	27.1914	27.2596
A5PMV7;Q7ZV04;Q642H5;Q4V911	ppp2r1a;ppp2r1b		AVGPEITK	8	813.46	0.016795	88.294	4	23.4986	23.9094	23.5453	23.3809	23.5236	23.5566
A0JMP4	atp2a1l	Calcium-transporting ATPase	AVGVAVATGVATEIGK	16	1441.81	4.8699e-14	132.08	13	24.757	24.7282	24.6231	24.7481	25.0493	24.8665
Q6ZM60;A0A0R4IQS8	atp2a2b	Calcium-transporting ATPase	AVGVVVATGVNTEIGK	16	1512.85	9.3146e-05	72.315	6	22.5103	22.2142	22.4336	21.8202	21.7891	21.8899
F1QNY5;A7MBS0;Q1RM49	cpne1;LOC100000238		AVHGSPVEFDCIHPEK	16	1820.85	0.0076035	32.191	1	NaN	NaN	NaN	NaN	20.7169	20.2871
Q6NYQ3;Q7ZYY0	acad8		AVIFEDCAVPVTNR	14	1589.79	0.00081436	78.814	1	21.9963	22.1503	21.8485	22.401	21.5199	22.3427
Q7T337;F8W455	fbp1b		AVIIEPEKR	9	1053.62	0.0030989	107.57	6	22.5334	22.4196	22.1625	22.5349	22.5248	22.9127
Q6GMK8	gmppaa	Mannose-1-phosphate guanyltransferase alpha-A	AVILIGGPQK	10	994.618	0.026221	53.756	0	20.3347	20.3604	20.0522	20.8637	20.8517	21.0503
A4QP41;A0A0R4IJL2	naga		AVISINQDPLGIQGR	15	1579.87	2.2531e-11	122.64	6	22.6994	22.7604	22.6768	23.0906	23.2416	23.0344
A0A0G2L2K5			AVLASGTNNPENEGFCLTPK	20	2118.01	8.4877e-30	155.49	6	22.543	22.4436	22.4552	22.7575	22.6558	22.7835
Q803T6;R4GEX2	sh3gl2		AVLDILTK	8	871.538	0.033799	69.812	2	NaN	NaN	NaN	NaN	21.497	21.7409
Q6TGZ9;B0S8L0;A7E2N1	nfu1		AVLDSGTMDFAGPR	14	1435.68	0.00081436	78.814	1	22.0113	NaN	21.9815	NaN	21.6281	22.365
Q6NYR0;Q2TL58;Q7SXN1;Q7ZU61;E9QEK5;E9QBE1	shmt1	Serine hydroxymethyltransferase	AVLEALGSCMNNK	13	1405.67	0.0060608	59.225	0	23.4189	23.4519	23.4129	NaN	23.0475	23.2904
Q7ZU30;Q5XJ09;F1QZL6	gpia	Glucose-6-phosphate isomerase	AVLHTALR	8	879.529	0.034437	69.198	1	NaN	NaN	NaN	19.8459	NaN	20.4054
B2GQK9;B0S642;Q58EB4	hibch	3-hydroxyisobutyryl-CoA hydrolase, mitochondrial	AVLIDKDQSPK	11	1212.67	0.002044	57.164	1	21.4212	21.6683	21.3579	21.4892	20.9494	21.3583
Q9IB48;Q7SXH1;F1QFP1	copz1		AVLIMDNDGER	11	1231.59	0.00034342	121.9	5	22.2354	NaN	21.8086	22.7343	22.852	NaN
F1R7N8;B0S758;A5X6X5;A5X6X6;G1K2X0;Q7ZZ48	ttna;ttnb;dZ249N21.1-003		AVLMIPAVTAAHSGR	15	1492.82	5.9568e-05	66.246	5	22.6696	22.807	18.1537	22.406	22.4208	22.3789
F1QUW4;B2GRZ4;Q7ZUW2	hyou1	Hypoxia up-regulated protein 1	AVLQAAHIAGLK	12	1190.71	0.00078917	62.466	2	21.3564	21.5242	21.7348	22.9598	23.0244	23.047
Q6P962;F1R4Z8;A0A0J9YJ95	gstal	Glutathione S-transferase	AVLSHLFK	8	913.539	0.048798	62.107	2	NaN	NaN	NaN	20.7728	20.8725	21.4528
Q6IQJ2;Q7ZW01;Q6TGT0;Q6P5M9;A0A0R4IXL7;A0A0R4IPH2;Q32PU7	zgc:55461;tubb4b;tubb2b		AVLVDLEPGTMDSVR	15	1600.81	5.7287e-11	115.68	21	29.2905	29.1843	29.246	29.2934	29.2479	29.2582
Q7ZVE2;Q6NY68;B0S7K7	scpep1		AVMEAVQQGDYLK	13	1450.71	6.9835e-05	101.53	4	21.1192	21.3998	21.2673	21.8095	21.8507	22.1571
A0A0B5JF83;Q5NJJ1;Q5NJJ4;Q6PYX2;Q5NJJ5;B3DKJ1;Q5CZQ6	matn4		AVMNVEYMEK	10	1212.55	0.00048048	93.096	5	23.6815	24.003	23.8375	23.6613	23.9164	23.8127
Q5BJJ3;A2AWE1;A0A0R4IYJ8;A7MCD6	prdx1		AVMPDGQFGDVR	12	1290.6	0.00065088	85.522	6	25.517	25.7422	25.5593	25.4413	25.4302	25.5889
A0A0R4IUZ8;A0A0R4IGQ8			AVNAAGISEFSQESEAIVVK	20	2048.04	6.8599e-29	139.9	9	22.336	22.3481	22.3514	23.7138	23.8714	23.7281
F1R7N8;A5X6X5	ttna		AVNAAGVGEPGEVADVIEVK	20	1922.99	0.00023505	65.184	1	21.1876	21.3473	20.9825	NaN	NaN	20.7371
E7EYD0	myom1a		AVNAAGYSGSSAESEACLVK	20	1969.91	6.4038e-19	117.84	5	22.4442	22.4176	22.3614	22.0421	21.9082	21.5111
Q6AXK2;A9JT16	pfdn5		AVNLTELSLPQLEGLK	16	1723.97	5.2213e-05	89.358	5	19.7423	19.5741	19.2102	22.6126	22.8724	22.8178
Q6P043	aldoab	Fructose-bisphosphate aldolase	AVNNSAAAVGK	11	1000.53	0.00010878	119.34	6	26.3761	25.6724	25.9887	25.5941	25.9288	26.2935
E7FCA3			AVNSHGIGKPSR	12	1221.66	0.00030645	71.933	3	NaN	22.7808	22.2611	23.041	22.998	23.0815
Q6NYG8;F1QUE6;F1QX36	dpyd;dpydb	Dihydropyrimidine dehydrogenase [NADP(+)]	AVPEEMEAAKEEK	13	1459.69	0.0036235	43.878	4	21.863	21.7825	21.7826	21.4291	21.5809	21.7814
A0A0R4IML0;Q7ZU64;Q6IQN9;A0A0R4IZL5	capgb		AVPLNQAEVGAFFNGDSYLVLDNR	24	2608.29	0.011229	21.349	2	NaN	NaN	NaN	20.7563	21.106	NaN
Q6NWC1	vdac1		AVPPTYVDLGK	11	1158.63	0.0096867	51.727	1	22.2137	22.0239	21.9437	21.7928	22.0871	NaN
Q6TNR8;Q502S9;Q803T9;F1Q883	pgd	6-phosphogluconate dehydrogenase, decarboxylating	AVQDCQDSWR	10	1263.53	0.00017343	121.6	3	22.1491	22.4774	22.0999	20.7207	20.1669	20.4306
A3KNV0;Q6DBW7;A8E5M2;A0A0R4IQZ3;F1QX93;Q7SXW5	eci1		AVQEAWLK	8	943.513	0.034437	69.198	1	22.294	22.3981	22.5048	NaN	21.1232	NaN
Q32LR3;Q1JPT8	clybl		AVQEEFAPSPER	12	1358.65	0.00071985	84.169	6	22.084	22.1904	21.9916	21.4065	21.5398	21.6198
E7FBD3	apoba		AVQGDVSFPPMDFTK	15	1637.78	0.024513	37.77	2	NaN	NaN	21.9267	22.0301	21.8147	22.9414
E7F7T1	ppp1r1b		AVQQMAEAQMQK	12	1361.64	0.01319	53.6	2	NaN	NaN	NaN	19.9192	NaN	19.592
Q567F8	cops6		AVQVVGALIGK	11	1053.65	0.00082225	82.417	6	23.2165	23.4284	23.0815	22.8356	22.854	22.6707
Q6NWC6	cpsf6	Cleavage and polyadenylation specificity factor subunit 6	AVSDASAADYGSAIETLVTAISLIK	25	2465.29	2.9524e-39	138.09	4	21.8219	22.124	21.4542	23.2807	23.0296	23.0275
Q6PBW6;Q8JHH0;A8E556;A0A0G2KUJ0	cct2		AVSDLANHTPGK	12	1208.61	2.6952e-06	121.02	6	24.642	24.9835	24.5483	24.4811	24.6987	24.9548
B8JL43;F1R858;Q6IMF9;Q6P3G0;Q7SYA7;Q567C8;A8WGJ5;B8Q685;A0A0R4IHQ0;X1WE71	tfa	Serotransferrin	AVSEFFSSSCVPGVSK	16	1686.79	0.0010612	54.768	3	20.4815	NaN	NaN	22.3012	22.2751	22.3103
B8JL43;F1R858;Q6IMF9;Q6P3G0;Q7SYA7;Q567C8;A8WGJ5;B8Q685;A0A0R4IHQ0;X1WE71	tfa	Serotransferrin	AVSEFFSSSCVPGVSKPK	18	1911.94	3.1199e-09	102.89	9	25.6047	25.7648	25.6552	26.6697	26.6098	26.6672
Q5RKM2	ndufs1		AVSELAGVTLPYDTLDEVR	19	2047.05	2.158e-07	82.877	1	NaN	20.9466	NaN	21.7091	21.8006	22.0484
F1RDA6	ndufs1		AVSELVGVTLPYDTLDEVR	19	2075.08	0.00030156	65.924	1	21.3807	21.1386	20.8327	21.974	21.7184	21.9557
Q6NYV1	psmd3		AVSGFFTANAAGK	13	1239.62	0.00016626	98.406	6	23.6241	24.0736	23.7455	23.649	23.7393	23.8841
Q7ZW09	hnrpl		AVSHLNNTMLFGQK	14	1558.79	0.0073	34.432	3	NaN	21.0575	20.2254	22.9236	23.1736	23.0034
Q6DRD5	ufd1l		AVSIIECDMNVDFDAPLGYKEPER	24	2767.28	3.815e-54	163.95	3	22.7209	22.6486	22.5113	NaN	22.3244	22.2884
Q5RKM2;F1RDA6	ndufs1		AVSTIAQNAR	10	1029.56	0.010736	61.48	3	NaN	21.404	20.9822	21.7582	22.0584	22.3147
F1QNZ1;Q58EJ9	zgc:110783;marc1	Mitochondrial amidoxime-reducing component 1	AVSVEAAECLR	11	1203.59	0.024462	50.786	2	NaN	NaN	NaN	19.9574	21.0553	19.9066
A0A0R4IXL8;A0A0R4IXS5;A0A0R4IDZ8;Q5U7N6	tln1		AVTDSINQLISMCTQQAPGQK	21	2289.11	0.00078091	38.878	2	19.9194	NaN	NaN	21.2321	21.1927	NaN
Q6PC82;Q6P102	ywhabl		AVTEGDIELSNEER	14	1560.73	3.9983e-10	161.21	15	27.3727	27.6778	27.3901	27.2748	27.3012	27.3974
Q5PRD0;E9QJ96;F1RBF6;F8W493;Q7T356	ywhaba;ywhabb	14-3-3 protein beta/alpha-A;14-3-3 protein beta/alpha-B	AVTEGGVELSNEER	14	1488.71	6.1747e-10	160.48	12	27.5209	27.7794	27.6527	27.7535	27.8055	27.7229
F1R3T1;Q5CZQ8	si:dkeyp-77h1.4		AVTGADEGSYTFSDSNGK	18	1804.78	0.024253	36.637	1	21.012	20.8864	20.8654	20.2504	20.5947	20.4299
Q52PJ5	dpysl3	Dihydropyrimidinase-related protein 3	AVTIASQTNCPLYVTR	16	1792.91	8.2891e-14	138.19	4	21.5129	NaN	20.8249	23.0969	22.7223	22.7903
Q503X6;B8A5U6	tmx3		AVTLQDVPAVAVFK	14	1456.83	0.0052306	50.897	1	NaN	NaN	NaN	20.6393	20.5992	20.6479
Q5XFY0;F1QHK0	pgm3		AVTPEGLQDAIDSLVK	16	1654.88	0.00010787	69.331	6	22.6189	22.2087	21.9932	22.3935	22.6896	22.5022
A8E4R7;B0S627;F1QZ57;F1QB76;A4IGG2	puf60a		AVTPPMPLLTPATPGGLPPAAAVAAAAATAK	31	2793.55	0.00091967	30.922	3	21.8228	21.8734	21.9443	21.5623	21.7248	21.857
Q6IQE0;A0A0R4IZB1	puf60b	Poly(U)-binding-splicing factor PUF60-B	AVTPPMPLLTPTTPGGLPPAAAVAAAAATAK	31	2823.56	1.9606e-05	48.226	6	23.105	22.9887	22.8803	22.7069	22.6963	22.7195
F1R3T1	si:dkeyp-77h1.4		AVTPTPDAKPAITPDAKPAVSPTPEPTPAK	30	2964.58	3.3319e-05	46.847	5	22.2483	22.8919	22.3035	22.4915	22.4944	21.9916
Q568N9;B7ZD39	ppa1b		AVVDGSCACGDASPIPTSVDK	21	2104.94	6.3414e-72	227.95	9	24.0103	24.358	23.9758	24.7819	24.8954	24.8875
A0A0R4IH50;F1RD13	si:ch211-266g18.10		AVVDIVDEESSHTPEVTDEEMAK	23	2529.14	0.022829	28.675	0	NaN	22.2236	21.4748	NaN	NaN	20.8773
Q7ZVA3;A0A0R4IGE6	sh3gl1b		AVVEVISK	8	843.507	0.055631	58.981	1	21.2996	21.0459	20.9984	20.8324	21.2431	21.0228
Q4VBJ8;B8A5D9	zgc:112210		AVVGDLPTEDVCYSPSTK	18	1936.91	0.0006005	61.477	2	21.7279	21.984	21.6885	21.5875	NaN	21.8538
Q8QHA7;Q6PC68;A0A0R4ITB1;A4FUM8;Q8QHA6	atp6v1ba;atp6v1b2		AVVGEEALTSDDLLYLEFLQK	21	2352.21	1.4496e-05	74.029	8	21.0647	21.3001	21.1229	22.8183	23.0112	22.8773
A0A0R4IBP7;Q6P0V6	rpl8	60S ribosomal protein L8	AVVGVVAGGGR	11	940.545	0.00039199	92.732	5	25.5374	25.7037	25.4001	24.7495	24.5963	24.7786
Q9DGJ3	npc2	Epididymal secretory protein E1	AVVHGVLAGVPVPFPIPIDDGCK	23	2356.26	4.9032e-07	74.776	11	24.4738	24.3771	24.4404	26.1487	26.1201	26.2411
F1QYU7;A0A0R4IG00;Q7ZTW2;F1RDL2	mat2aa	S-adenosylmethionine synthase	AVVPNVYLDDDTIYHLQPSGR	21	2371.18	1.3145e-13	102.07	2	NaN	21.5228	NaN	23.9314	23.896	23.861
Q8QHA7;Q6PC68;A4FUM8;Q8QHA6;Q568W2;F6P5H1	atp6v1ba;atp6v1b2		AVVQVFEGTSGIDAK	15	1519.79	4.3241e-14	154.65	6	22.0464	22.6803	22.2717	24.3285	24.4197	24.518
Q7T2C2;F1Q8J4;A9JT52;E9QCR7	acadvl		AVVSVESK	8	817.455	0.029792	73.665	6	21.9877	22.2446	22.1713	21.8349	22.125	21.9186
E7F3J2	hnrnpua		AVVVCPTDEEYK	12	1408.65	0.023437	47.712	1	20.6546	NaN	NaN	21.3632	20.5487	21.411
Q6PYX3;A0A0R4IZQ5;Q498X5;Q1ECZ7;Q5RHQ7	hnrnpub		AVVVFPTDENLK	12	1330.71	0.00083457	81.92	6	23.2683	23.4968	23.6154	23.407	23.4841	23.2105
Q6IQ89;F1R319	slc25a11		AVVVNAAQLASYSQSK	16	1634.86	0.003796	45.438	2	NaN	NaN	20.1853	21.3772	21.6035	21.7628
Q6NY60;F1QK60;A9JRS6;Q9PV92	krt4		AVYEAELR	8	949.487	0.01954	84.743	5	26.7599	26.8655	26.7442	NaN	26.1363	26.0114
I3ISS5;F1QUS9	usp7	Ubiquitin carboxyl-terminal hydrolase	AVYMMPTEGDDSSK	14	1529.64	0.00070365	82.069	6	21.6011	21.9274	21.1522	20.9963	21.4101	21.5025
Q7SZQ6;A0A0R4IB45	arhgdig		AVYMVGSYGPR	11	1198.58	0.0070072	61.833	4	23.004	23.4067	23.2686	23.2506	23.2191	23.3276
Q502P4;G9D324;Q1RM73;Q0IIP8;A4FUL4;L7QIH6;Q66I62;A3KPH8;L7QIX8;Q567B6;Q7SZ53;F6P334;L7QIS0;F1QXE4;L7QIM0;L7QIE2	crp;zgc:136389;CRP5.3;LOC570524;crp2;CRP3.2;CRP5.4;CRP3.1		AVYYNQDNR	9	1141.52	0.0020447	95.502	6	22.7047	23.1836	22.6562	22.8623	22.9009	22.7775
Q7ZUN6;A0A0A0MPG9	paics		AWATQDCTLVDMK	13	1537.69	6.9835e-05	101.53	6	24.0637	24.47	24.3985	23.8735	23.6986	23.6891
Q5RKQ3;E7EYA8;A0A0G2KNI1;A0A0G2KHK5;Q6P2A9;F1QXP8;A4QP88	fubp3;CABZ01073334.1;fubp1;khsrp		AWEEYYK	7	987.434	0.042419	81.297	2	23.8119	24.127	24.0023	21.9267	22.2942	22.2789
A9JRE6	dmgdh		AWGAEMNCDTNPLEAGLDYFIK	22	2514.12	0.056661	12.671	1	18.897	19.2768	19.0115	20.3728	20.4449	20.4037
Q5TZ66;U3JAS0	snap25a	Synaptosomal-associated protein 25-A;Synaptosomal-associated protein	AWGNNQDGVVASQPAR	16	1668.8	0.00029105	63.681	3	22.5136	22.698	22.4098	NaN	NaN	NaN
A0A0G2L974;A0A140LGM6			AWGPGLEGGIVGK	13	1239.66	0.004218	58.098	3	21.9348	21.7189	22.0013	NaN	NaN	NaN
F1R9P5;E9QI62	flna		AWGPGLESGVVGK	13	1255.66	0.0014545	72.705	3	24.4047	24.44	24.3742	22.3117	22.2318	22.3912
Q5CZR5;A7MCP2;A0A140LGS3;E9QC16;A8E5N2;F1RCT3;B3DK25;A0A140LH60;E9QIV8;F1Q4M1;A8WG79	zgc:113413;zgc:174689;zgc:174688;zgc:194686;wu:fa92h10;zgc:172244	Natterin-like protein	AWLSDGR	7	803.393	0.044885	79.116	1	21.978	21.9167	21.7473	19.4567	19.4061	19.9137
C7U151;Q7ZW17;F1QZU5	ptpn11a	Tyrosine-protein phosphatase non-receptor type	AWPDHGVPGDPGGVLDFLEEVK	22	2333.13	0.0031374	31.314	4	21.0001	21.1675	21.3359	21.01	21.2848	21.3253
Q7SX97;F1QFX9	ctrb1		AWVDQTIASN	10	1103.52	0.064091	43.308	1	23.794	23.9829	24.1162	21.279	21.3664	21.2602
A0A0R4IUQ9;Q6NXA4;A0A0R4IRK1;A0A0R4IHG8	ilf3	Interleukin enhancer-binding factor 3 homolog	AYAALAALEK	10	1019.57	0.0014225	81.017	2	21.5583	21.9113	21.7437	23.6504	23.5015	23.7578
A8WFU9;Q6ZM23	cox6c		AYADFYTQYDSTK	13	1571.68	1.2503e-06	150.69	5	22.1945	22.7691	22.4354	23.7832	23.7617	23.8505
F1QEX9;A6P4B8;A0A0R4IQE3	ryr1b		AYAISAVSVQDTMEMLECLGQIR	23	2584.23	0.015	20.921	1	NaN	NaN	NaN	19.0659	18.7417	18.285
B0V0X1;Q6NWC8;F1R007;A0A0R4IGR9	pccb		AYDMLDIVHGIVDER	15	1744.85	9.2584e-05	62.287	3	19.6254	NaN	19.2177	22.0662	22.1849	22.0454
Q6PHG3;F1REH8	anxa13	Annexin	AYEAISGTDILDAIDKETSGTLK	23	2410.21	4.9192e-26	118.51	5	24.5849	24.2388	24.2232	NaN	24.6989	24.682
F1R966;B3DK43;Q6DRI2;E7FBE5;E9QBV1;E9QD79	cltca;cltcb	Clathrin heavy chain	AYEFAER	7	884.403	0.032495	102.71	4	23.2597	23.5211	23.3156	23.1577	22.9179	23.2374
Q6IQH4;A0A0R4ICQ6	psmd8		AYEQIQFNEATR	12	1468.69	1.5952e-05	144.57	2	NaN	20.9437	NaN	22.6887	22.6713	NaN
A5PN55	me2	Malic enzyme	AYETDSNQEAFVHPDPGDVK	20	2217.98	2.6665e-09	90.718	6	24.2732	24.5385	24.0566	23.9027	24.1385	24.0782
E7F3J2	hnrnpua		AYFEFIEER	9	1202.56	0.011265	68.847	2	23.0958	23.0136	23.0345	22.0965	22.4285	22.3858
F8W4C0;A0A0R4IDG5;F1QXB0;A0A0R4IB07	sptbn2		AYGELGQLAADR	12	1262.63	0.0057282	61.11	1	21.0935	21.3565	20.7249	20.3704	20.3043	NaN
B0V0X1;Q6NWC8;F1R007;A0A0R4IGR9	pccb		AYGGAYDVMSSK	12	1247.55	0.0018035	69.03	5	20.1162	NaN	NaN	20.883	21.0593	20.8564
A0A0R4IQ78;Q7ZWJ7	rpl34	60S ribosomal protein L34	AYGGSMCAK	9	943.389	0.013954	66.568	5	22.2828	22.4813	22.2148	21.6606	22.0136	22.1546
F1R9P5	flna		AYGPGIEPTGNVVMK	15	1531.77	0.0015061	54.44	4	22.748	22.889	22.485	22.9897	22.9597	23.269
F1R9P5;E9QI62	flna		AYGPGLQSSGLSVGKPAEFTVDAK	24	2378.21	1.3639e-28	117.62	6	24.9485	24.9595	24.8878	25.2191	25.339	25.3132
B3DIH3;A5PKS6;A0A0B5JFG6;Q1LXE1;Q60H44;Q1LXE2	hapln1a		AYGSYQDR	8	958.414	0.024747	78.516	1	22.4414	22.7934	22.2355	22.0804	22.1051	22.3708
Q6NWJ5;Q7ZVI6;A9JST4	tuba8l4		AYHEQLSVADITNACFEPANQMVK	24	2735.27	2.9214e-52	159.46	8	25.2246	25.0057	25.5215	26.7987	26.8898	27.1152
A0A0R4INE6;E7EYT7;F1QQ90;D1MCG5;Q6DC49	si:ch73-199e17.1;tuba8l3		AYHEQLSVADITNACFEPSNQMVK	24	2751.26	3.4129e-29	124.19	2	NaN	NaN	NaN	23.2734	23.3059	NaN
O42271;Q6NWK7;B8A518;Q8AWD6;A0A0R4IG84;A7MBS2	tuba1b;tuba1a;tuba1c		AYHEQLSVAEITNACFEPANQMVK	24	2749.28	2.0031e-54	167.59	17	25.5173	25.5876	25.3388	27.2663	27.4861	27.2841
Q6TNP4;Q6PC95;Q6P5N0	tuba8l2		AYHEQLSVAEITNSCFEPSNQMVK	24	2781.27	2.0031e-54	167.59	4	22.0812	22.1893	21.9501	23.8322	23.7146	23.8949
Q802Y6;Q6TGS5	tuba4l		AYHEQLSVPEITNACFEPANQMVK	24	2775.3	2.9916e-08	70.699	3	NaN	20.4695	20.536	22.4305	22.5884	22.327
B8A516;F1R6T2;A8E559	tuba1b		AYHEQLSVSEITNACFEPANQMVK	24	2765.28	2.6856e-06	65.207	1	NaN	NaN	NaN	21.8622	21.7593	21.7539
Q6TNP9;Q6NWI0	tuba8l		AYHEQLSVSEITSACFEPSNQMVK	24	2754.26	4.2943e-15	91.883	1	NaN	NaN	NaN	23.1194	23.2436	23.4822
Q6PBM9;A7YYG7;A0A0R4IMS8;A0A0R4ID52	arr3b		AYIANEEDNIDEK	13	1522.68	0.001435	76.728	5	22.6757	22.3063	22.497	22.4959	22.2063	22.3635
F1R246;A0AUR8;F1QVY0;A7MC81	dars		AYIDSFR	7	870.424	0.032826	101.69	3	21.3982	21.3118	20.8581	22.0073	22.0714	22.271
Q8AW55;A9JRZ4;F1R1W1	strn3		AYIGSAGADALAK	13	1206.62	0.012205	47.621	1	20.2435	21.3508	20.8704	20.9183	20.9001	21.1953
Q6PH46;Q6P123	cct4	T-complex protein 1 subunit delta	AYILNLVK	8	932.569	0.036133	67.903	1	20.4549	21.2021	20.9713	22.1859	22.4204	22.4478
Q56A50	glb1	Beta-galactosidase	AYISIDGIAAGILER	15	1560.85	0.00076497	58.885	3	20.1165	20.6767	20.7891	20.4865	20.8784	20.9231
Q4V8S5	acbd7		AYITLAK	7	778.459	0.064358	68.915	1	19.5352	20.2107	19.6574	21.4387	21.3123	21.4157
D1GJ56;Q7SYD3;Q6TNW2	actn3a		AYITVEELR	9	1092.58	0.019951	62.463	3	23.2912	23.6172	23.5099	23.2938	23.2751	NaN
Q7ZUG3;Q6P5K3;Q9PV90	rplp0	60S acidic ribosomal protein P0	AYLADPTAFAVAAPVAAATEQK	22	2175.12	8.5332e-09	86.557	10	23.3177	22.98	22.8378	23.7929	23.8549	23.767
F1QHH9;F1R2S5;Q4QRF3;Q1LWN2;A4VCF4;Q8JH37	vtg5;vtg1		AYLAGAAADVIEFGVR	16	1621.85	9.0418e-12	112.17	358	30.9714	31.031	30.9678	31.1009	31.2226	31.1974
F1Q7L0;A2VCZ6;A8WGJ7;F1RBA0;E9QFD8	vtg4		AYLAGAAADVVEFGVR	16	1607.83	9.493e-07	102.65	47	27.6158	27.5603	27.4892	26.9004	27.0752	27.0266
Q1MTC4	vtg2		AYLAGAATDVIEFGLR	16	1665.87	6.7259e-14	132.08	96	27.2435	27.2551	27.0948	28.5882	28.6153	28.831
A0MTA1;A0A0R4IWF9;F1QTR9	apex1	DNA-(apurinic or apyrimidinic site) lyase	AYLCGLDAR	9	1037.5	0.031391	47.603	1	NaN	NaN	NaN	22.1145	21.9839	NaN
E7FBD3	apoba		AYLEIPR	7	860.476	0.022363	110.61	5	24.136	24.3471	NaN	23.8823	23.9465	24.0355
Q6P3J5;Q7ZVM3;A2CE51	eef2b;eef2l2		AYLPVNESFGFTADLR	16	1798.89	9.6393e-15	144.29	12	25.0785	25.1448	24.8004	26.3347	26.5276	26.3967
Q6ZM62	arpc3	Actin-related protein 2/3 complex subunit 3	AYLQQIR	7	890.497	0.052149	75.311	1	23.0555	23.0167	22.9185	23.2996	23.3458	23.2406
Q6NYV1	psmd3		AYNKDLESAEER	12	1423.66	0.049991	37.613	0	21.651	22.3173	21.9749	21.0243	21.4199	21.1837
Q6PFS8	eif4ebp1		AYPKPTVNNNSISPPVDK	18	1940	0.00057963	51.225	4	21.559	21.3435	21.2152	20.7511	NaN	21.2438
F1RBF6;F8W493;Q7T356	ywhabb	14-3-3 protein beta/alpha-B	AYQDAFDISK	10	1156.54	0.0073288	64.82	5	25.6173	25.7848	25.4273	25.4421	25.4154	25.5817
F1RBF6;F8W493;Q7T356	ywhabb	14-3-3 protein beta/alpha-B	AYQDAFDISKK	11	1284.63	0.00030197	101.35	6	23.1832	23.2852	22.663	22.8529	22.8642	22.7399
Q5PRD0;E9QJ96	ywhaba	14-3-3 protein beta/alpha-A	AYQDAFEISK	10	1170.56	0.0028111	73.499	8	27.0172	27.1794	26.9768	26.9226	27.0213	26.9536
Q5PRD0;E9QJ96	ywhaba	14-3-3 protein beta/alpha-A	AYQDAFEISKK	11	1298.65	5.2556e-05	96.334	8	24.9354	25.0228	24.875	24.405	24.3943	24.1675
Q9DDT1;F1QYZ6;B3DGZ9;B0S5R6;A0A0R4IFJ4	pcxb	Pyruvate carboxylase	AYSEALAAFGNGALFVEK	18	1856.93	4.4112e-07	81.643	3	NaN	NaN	NaN	22.4373	22.5704	22.4407
K7DYH4;K7DYN8;E7F2K4;K7DYJ9	si:ch211-140m22.7		AYSSQTGAAGGLVDAGPEYQK	21	2068.97	5.1933e-17	113.51	11	23.4145	23.6898	23.391	23.0443	23.2567	23.059
R4GEX4	eif3f		AYVSSQMGVPGK	12	1222.6	0.00032712	91.961	5	23.0767	23.2717	23.1562	22.4108	NaN	22.5473
E7FCA3			AYVYVDDGPPPVPR	14	1543.77	3.618e-05	101.53	7	23.8941	24.0462	23.9812	24.1257	23.8532	24.0706
F1R9P5;E9QI62	flna		CAAGVVGPAEADIDFDIIR	19	1987.97	4.1814e-24	130.27	13	23.6664	23.4215	23.3529	23.2431	23.0528	23.4405
F1R9P5;E9QI62	flna		CAAGVVGPAEADIDFDIIRNDNDTFTVK	28	3022.43	2.7253e-05	50.029	1	21.6097	22.2684	NaN	NaN	NaN	NaN
Q1LWN2;Q90YN8;Q8JH37	vtg1		CAECTER	7	924.343	0.00327	145.04	6	23.4004	23.42	23.2206	22.2789	23.1383	23.0767
Q6P0W3	tpm3		CAELEEELK	9	1119.51	0.024913	59.067	1	NaN	NaN	NaN	NaN	22.3434	22.034
Q6P0W3	tpm3		CAELEEELKNVTNNLK	16	1902.94	1.3785e-14	132.84	6	23.47	23.2243	23.3137	23.2772	22.974	23.2989
Q5XJS8	hsd17b10		CAFAPTDVTSESDVR	15	1653.73	0.00011587	82.651	6	23.8825	23.9616	23.7368	23.7329	23.7563	23.7218
Q9PTP1;A0A0R4IKL1	pcna	Proliferating cell nuclear antigen	CAGNEDIITLR	11	1260.61	0.00020448	153.34	2	NaN	21.9934	21.7934	22.8062	22.7374	22.8216
Q6PHK7;A0A0G2KH95	psmd2		CALNIFR	7	892.459	0.037177	89.903	1	NaN	20.3829	20.4555	21.2431	21.6283	21.6091
Q6NUW5	anp32e	Acidic leucine-rich nuclear phosphoprotein 32 family member E	CANLTYLNLSGNK	13	1466.72	4.9438e-06	110.38	3	NaN	20.4111	NaN	23.5093	23.4308	23.462
E7FCA3;A0A0J9YJC3			CATDDTAMYTAVASNSHGQASSQASIIVK	29	2983.37	6.6171e-20	97.057	1	NaN	21.606	21.7338	22.1497	22.2618	22.1328
Q7ZUP6	idh2	Isocitrate dehydrogenase [NADP]	CATITPDEAR	10	1132.52	0.00022702	123.79	6	25.4487	25.6154	25.1245	25.4296	25.3781	25.4526
Q802Y2;B0UXL2;A8KB14;F6NIA7	idh1	Isocitrate dehydrogenase [NADP]	CATITPDEK	9	1033.47	0.0039575	86.898	3	22.0235	22.2499	22.1198	21.7189	21.8991	21.9655
E7FE19;A0A0R4IMW7;A0A0R4IRJ5;A0A0R4IU23	cnp		CATMDFLK	8	984.441	0.011085	101.43	3	21.4182	21.8964	21.758	23.3551	23.4731	23.6974
A2AWA1;A2AWA0;Q8AW05	ddx39aa		CAVFFGGMSIK	11	1215.58	0.0013953	75.819	2	20.7397	20.0934	20.7525	21.5639	21.5934	21.439
E7EYE1;A0A0R4IER4;A0A0R4INP3	CR847973.1		CAVSDSGVYSAVATNPQGK	19	1909.88	1.293e-29	157.11	6	23.081	23.2792	23.1564	22.8618	22.9342	23.0641
Q803T3;Q6P3L9;B8A4B0;A0A0R4IUG7;Q6NZ29	glud1b;glud1a		CAVVDVPFGGAK	12	1218.61	0.0040909	64.121	1	NaN	NaN	NaN	NaN	24.4937	NaN
Q6DG54;A0A0R4IHV1	pkmb	Pyruvate kinase	CCASAIICLTK	11	1295.6	0.00052671	89.301	3	20.8639	20.7087	20.7384	22.5028	22.0358	22.516
Q7ZVT2	pkma	Pyruvate kinase	CCASGIIILTK	11	1234.64	0.0041014	66.538	1	NaN	NaN	NaN	NaN	NaN	NaN
Q7ZTY1;Q6P033;A0A0R4I9K9;Q567L9;F1R147;A9JTB4	pla2g12b		CCNQLDICYETCGSNK	16	2020.77	8.2276e-14	141.55	4	21.1391	20.9781	21.3224	22.0247	22.1914	21.9719
A0A0R4IUZ8;A0A0R4IGQ8			CCNSAGVGEPSEPTDATTVGDKLDIPSAPGR	31	3157.43	2.9637e-101	199.04	6	23.7068	23.8154	24.028	23.6057	23.8216	23.5259
Q5XFY0;F1QHK0	pgm3		CCSFDGDADR	10	1201.41	0.046264	45.653	2	20.2724	20.2069	20.1663	20.22	20.3073	20.7747
B3DIH3;A5PKS6;A0A0B5JFG6;Q1LXE1;Q60H44;A0A0G2L6W2	hapln1a		CDAGWLADGSVR	12	1305.58	0.00024097	95.273	2	22.8942	22.8911	22.8969	21.7071	21.5661	21.5622
Q3YAA0;B3DHB6	itgb1b	Integrin beta	CDEIEALEK	9	1105.5	0.025607	58.592	3	21.1237	21.0996	20.9643	20.8579	21.2744	21.4262
A0A0R4IUZ8;A0A0R4IGQ8			CDFDDTAQYR	10	1289.5	0.00054233	91.549	3	20.4029	NaN	21.153	21.1897	21.5369	21.9091
Q9I8V1;Q6IQR3;Q7ZU23;Q567E8;A2BG19;Q6IQL9;Q6DHS1;F1QUN8;Q6TH51;Q9PTR4;F8W3L1;F1RCB6;A0A0R4IBT5;Q6IQK4;Q6XNL8;Q4KMI7	actc1b;actc1a;acta1a;DKEYP-69D2.1;acta2;zgc:86725;acta1b		CDIDIRK	7	918.459	2.3646e-06	164.52	3	23.6823	23.8275	23.4476	22.2819	22.3534	22.3633
Q49HM9	grk7a	G-protein-coupled receptor kinase 7A	CDMGGLDNLVANTAYLK	17	1853.87	1.0487e-05	78.441	2	NaN	NaN	NaN	20.6821	20.6758	20.7051
Q6DGY8;A0A0R4ISC7;F1R2U4;Q90ZS4;Q7SXN6	psma6b;psma6a	Proteasome subunit alpha type	CDPAGYYCGFK	11	1336.52	0.0034803	66.56	6	22.9955	23.3324	22.8784	23.4443	23.2661	23.4338
Q568V3	nccrp1	F-box only protein 50	CDSEWQLGAHGVPMPDTVDWK	21	2427.06	6.2642e-05	55.453	3	23.3372	23.1102	22.8596	21.0243	20.9474	21.0305
B8JL43;F1R858;Q6IMF9;Q6P3G0;Q7SYA7;Q567C8;A8WGJ5;Q8AX64	tfa	Serotransferrin	CDSLDHVK	8	972.433	8.8786e-08	170.3	3	21.9985	22.3359	22.0097	22.26	22.5594	22.6374
X1WH50	si:ch211-137a8.4		CDTVNAVAQSEK	12	1320.6	6.4516e-06	153.49	6	22.0897	22.397	22.03	22.7227	22.804	23.1942
A8WG05;Q7ZVF9;B2GTB1;Q7ZVI7;B2GS08;E9QD59;C5IG37	actb2;actbb;actba;actb1	Actin, cytoplasmic 2;Actin, cytoplasmic 2, N-terminally processed;Actin, cytoplasmic 1;Actin, cytoplasmic 1, N-terminally processed	CDVDIRK	7	904.444	2.4519e-25	200.12	3	25.8124	25.6406	25.2029	24.5586	24.7673	24.973
Q6PBI0	sucla2	Succinyl-CoA ligase subunit beta	CDVIAQGIIMAVTDLDLK	18	1974.02	0.0040245	36.127	3	NaN	NaN	NaN	19.5167	19.7175	20.0015
Q7T2C8;A8WGN7;Q802F7	txnrd1		CDYVNVPTTVFTPMEYGSCGHPEEK	25	2916.24	4.8697e-05	50.271	3	20.6653	19.6216	20.4276	22.2604	22.0352	22.2467
F1QN52;Q08BX5	bcam		CEAMDYEADSK	11	1317.49	0.00035901	93.839	6	21.2769	21.2098	21.5236	21.3117	21.3464	21.2456
B6CS38;A0A0G2KQ62	fbn2b		CECEMGFTPTEDSK	14	1689.63	0.046166	34.432	1	20.3624	20.0947	20.4002	19.7996	20.2618	NaN
Q3LTM4;B3DIV8	itgb3a	Integrin beta	CECSESEYKPTQQDSCSPSPEAR	23	2731.08	4.7659e-05	54.559	1	NaN	20.5563	20.5864	20.2834	21.1528	21.147
E7FA20	si:ch211-256m1.8		CEDSHLDQVQEK	12	1486.64	0.0009127	61.03	1	21.0257	21.1425	20.7729	20.4019	21.3939	21.3558
A0A0R4ILN7;Q98TZ8;A0A0R4I9T7;Q6PFT0;A8KBR9	flot2a;flot2b	Flotillin-2a	CEDVETAEGVAITVTGVAQVK	21	2175.07	0.0001078	51.611	3	20.6402	22.2728	22.4892	22.0705	22.2757	22.1344
A0A0R4IUZ8;A0A0R4IGQ8			CEEWTIAVPGPPHDLQVQEVR	21	2459.19	0.00012946	49.768	2	21.3577	21.4674	NaN	22.4307	22.376	22.3953
Q6NWJ8;F1QDY2;A0A0R4IBN4;Q7SYB1	ugp2b		CEFIMEVTDK	10	1270.56	0.062082	45.433	0	21.031	20.6911	20.9338	21.2156	20.9488	20.5665
B8JMZ1	ugp2a		CEFVMEVTDK	10	1256.54	0.00125	83.081	3	21.6885	21.641	21.4476	21.3151	20.8702	21.2827
F1QXP8;A4QP88	khsrp		CEHAASIINELLQSIR	16	1852.95	0.00027985	57.148	0	21.7969	21.7669	21.9365	22.9627	23.0952	22.8139
Q6P3J5;Q1LXS9;Q1LYG6;F1RBB9;A2CE51	eef2b;DKEY-268M13.2-001;eef2a.2;eef2l2		CELLYEGPGDDEAAMGIK	18	1966.87	3.543e-09	101.05	3	NaN	NaN	20.884	22.1701	22.3497	22.3565
E7FE90	fetub		CELMACEFAHK	11	1394.58	6.3335e-05	115.57	3	21.7959	21.6197	21.4856	23.6883	23.8265	23.9769
Q7ZUN6;A0A0A0MPG9	paics		CEMIPIEWVCR	11	1491.67	0.0022141	68.536	4	NaN	NaN	21.887	22.0812	22.2381	21.9084
Q803E4	ctsba		CEPGYSPLYKEDK	13	1584.71	0.026702	29.912	1	22.0326	21.7778	21.8196	19.7706	19.6596	19.8476
Q6PH75;E9QDX8	ctsba		CEPGYSPSYK	10	1186.5	0.0072411	64.906	5	21.9534	22.1146	22.0589	22.8353	22.7544	23.0191
A0A0R4IMS3;Q8JGR4	rpl24	60S ribosomal protein L24	CESAFLSK	8	940.432	0.012939	95.502	4	21.7277	21.8629	21.8969	21.906	NaN	NaN
Q6NY90;Q4V973;F8W4C4;Q1MT86	usp5	Ubiquitin carboxyl-terminal hydrolase	CEVCELQENLWMNLTDGK	18	2237.98	0.0090277	31.41	2	NaN	NaN	NaN	NaN	20.9832	21.1524
Q7ZUN6;A0A0A0MPG9	paics		CEVDIMSK	8	980.431	1.1207e-07	149.19	4	23.7488	23.882	23.5988	23.8014	NaN	23.9417
E7FCA3			CEVGTENWVQCNDSPVK	17	2020.86	4.1602e-21	156.11	6	23.0796	23.1636	22.9455	21.474	21.8847	21.9716
A0A0R4IUZ8;A0A0R4IGQ8			CEVGTTHWAQCNDTPVK	17	2001.87	1.9522e-05	65.949	1	22.0912	22.0882	22.1419	21.1228	21.4759	21.4096
Q6P4P8;A0A0R4IUY2;A0A0R4IG78	pde6c		CEVIAAAFEEK	11	1265.6	0.0011955	77.597	3	21.7877	21.9597	21.7371	21.7128	21.5759	21.7301
Q6NWJ8;F1QDY2;A0A0R4IBN4;Q7SYB1	ugp2b		CFDNALGINVPR	12	1374.67	0.041447	41.684	0	NaN	NaN	NaN	22.3255	NaN	NaN
B8A565	c9		CFELGLK	7	865.437	0.06386	69.176	1	22.1551	22.2476	21.9773	21.7948	22.1389	21.8609
Q9DDU5	gstp1		CFENVLAK	8	979.48	0.0012688	139.97	6	25.4262	25.7176	25.2537	25.361	25.5515	25.6016
Q6P4P8;A0A0R4IUY2;A0A0R4IG78	pde6c		CFFELGVVEK	10	1226.6	0.00097729	86.344	4	21.7113	21.4915	21.5027	20.8793	20.7421	20.9638
A0A0R4IA72;Q5RGQ4	ryr3		CFICGIGNDYFDR	13	1635.68	0.023137	46.159	0	21.0259	21.3182	21.5019	NaN	NaN	NaN
Q499A0;Q561X2;Q6IQJ4	tmed9		CFIEEIPDETMIIGNYR	17	2098.97	2.479e-05	68.576	3	20.1598	NaN	NaN	NaN	20.4732	20.9195
Q7ZUG3;Q6P5K3;Q9PV90;F8W4I2	rplp0	60S acidic ribosomal protein P0	CFIVGADNVGSK	12	1265.61	0.00053879	87.719	6	23.3415	23.6898	23.3892	22.6713	22.7907	22.8185
Q6PFJ6;B8JIS8	gstm		CFLDHFESLEK	11	1423.64	7.7508e-07	168.3	11	26.3321	26.2718	26.3274	26.0311	26.174	26.1365
Q6DHR6;E7EZ90;X1WHL0;X1WF90	thop1		CFVPETR	7	907.422	0.054414	65.252	1	NaN	NaN	NaN	NaN	NaN	NaN
F1Q6Z5;Q6PGX7;Q801Z9;E7FCQ0	cnbpa;cnbpb		CGEIGHVAVQCSK	13	1443.66	0.0032271	43.518	1	NaN	NaN	NaN	21.8557	22.4225	22.2392
Q7ZSY2	mdh1ab	Malate dehydrogenase	CGIAPNNVK	9	971.486	0.0063423	79.596	5	22.1233	22.1889	21.9252	22.3389	22.5683	22.9683
F1R790;F1QKF2;B2CZC1	atp2b4	Calcium-transporting ATPase	CGILQPGEDFLCLEGK	16	1834.86	0.00010255	70.41	5	21.7545	21.7558	21.5636	22.6922	22.6439	22.6436
A8KBU7;A6H8Q3	mybphb		CGISQEATTTK	11	1194.56	9.608e-07	166.87	6	23.5959	23.838	23.4501	23.4625	23.8739	23.7843
Q6NYM6;A5PMZ3	scinlb		CGLAITTIK	9	975.542	0.025077	58.955	6	22.116	22.4377	22.0571	21.9715	22.1675	21.889
F1QXP8;A4QP88	khsrp		CGLVIGR	7	773.422	0.050682	77.374	1	NaN	NaN	NaN	NaN	NaN	NaN
B8JL43;F1R858;Q6IMF9;Q6P3G0;Q7SYA7;Q567C8;Q8AX64	tfa	Serotransferrin	CGLVPVMAEQSNSQSCSSGSGGTASYYAVAVVR	33	3378.53	9.9096e-32	110.17	3	NaN	NaN	NaN	22.7498	22.5852	22.6202
Q803G3	ppp2cb	Serine/threonine-protein phosphatase	CGNQAAIMELDDTLK	15	1677.77	5.1814e-14	153.09	3	21.9311	21.4681	21.2126	24.0893	24.1923	24.219
Q5U3A4;Q642Z0	atp2a1	Calcium-transporting ATPase	CGQFDGLVELATICALCNDSSLDYNESK	28	3178.39	1.6949e-15	91.079	3	NaN	NaN	NaN	20.4768	20.8996	20.6442
Q6IQF0;Q568E7;F1RAM4	zgc:110339		CGSVLITGASR	11	1119.57	0.00033137	94.767	3	NaN	22.3874	22.2991	22.8213	NaN	NaN
Q6NWC3	rps2		CGSVLVR	7	789.417	0.053844	74.423	2	NaN	NaN	NaN	NaN	21.7901	21.6857
B8QSI4;A0JMP8;F6NTZ9;A4QNS8;A8KAZ5	a2ml;sb:cb37		CGTEITATVK	10	1078.53	0.00022702	106.62	3	23.2509	23.4148	23.0613	22.6536	23.0231	23.1325
A4FVJ1;A0A0R4IAD4;Q5EAS3;Q1RM63	im:6908808;zgc:136410		CGVGSYIQVESTNYGR	16	1788.81	0.00025634	64.565	1	NaN	NaN	21.6885	NaN	NaN	NaN
F1RBR6;Z4YJ58;Q0P3Z2	pter	Phosphotriesterase-related protein	CGVIGEIGTSWPITESEKK	19	2090.04	0.00097301	45.916	2	21.6212	21.1886	21.8406	NaN	20.1677	NaN
B0S5C5;Q7ZVG1	acaa2		CGVPIPVPALTVNR	14	1491.82	0.001946	60.157	5	22.9057	23.2015	22.8937	23.3628	23.4711	23.2006
Q568F6	adss	Adenylosuccinate synthetase isozyme 2	CGWLDLVLIK	10	1215.67	0.00106	85.355	3	19.5742	19.627	19.5636	19.7196	20.0515	19.961
F1QF15;Q7SXW6;Q56A35	actr2a;actr2b	Actin-related protein 2-A;Actin-related protein 2-B	CGYAGSNFPEHIFPALVGR	19	2091	5.5274e-05	65.423	3	NaN	NaN	NaN	22.478	22.7415	22.4079
Q52PJ7;F1Q5V8;Q5RGY8;Q52PJ8	dpysl5a;dpysl5b		CHGVPLVTISR	11	1237.66	0.00028282	72.321	3	21.3828	21.828	21.3818	22.4442	22.5637	22.7433
Q9PVK5;Q7ZVJ4	ldha	L-lactate dehydrogenase A chain;L-lactate dehydrogenase	CHPVSTLVK	9	1039.55	0.0081857	75.571	1	NaN	NaN	NaN	21.238	21.6484	21.5539
A5PL98	sdhb	Succinate dehydrogenase [ubiquinone] iron-sulfur subunit, mitochondrial	CHTIMNCTR	9	1191.49	0.032778	47.187	0	18.569	NaN	18.0207	19.898	NaN	20.2265
B6CS38	fbn2b		CICNIGYESDASGK	14	1572.65	0.0020075	68.972	5	NaN	21.3188	21.1463	20.771	20.6756	20.5839
A0A0R4IJ38;F1QY43;Q7ZVP5;F1QK93	psmd1		CIDHYTK	7	935.417	0.049921	76.478	1	21	20.8723	20.9841	21.0746	21.5586	21.3561
Q7T2P7;Q7M569	glula	Glutamine synthetase	CIEECIEK	8	1079.46	0.0018709	131.22	6	23.9102	23.9727	23.9363	23.7728	23.9875	24.0255
A0A0R4IRT1;Q9DEU1;B0R068;Q9DGL6;Q7ZU25	atp1a1b;atp1a1a.1		CIELCCGSVK	10	1224.53	0.00022702	100.88	6	23.5476	23.6829	23.5737	23.7908	23.9731	24.0817
A0A0R4IEU2;B8JHR9	kpnb3		CIELMGDGCLNNEHFEELGGILK	23	2647.21	1.2334e-07	78.708	1	NaN	NaN	NaN	22.117	22.1085	22.4093
Q6P271;Q9DEY2	atp1a3a		CIELSCGSVK	10	1151.53	0.057475	43.897	1	NaN	23.6802	23.5312	23.5961	NaN	NaN
Q4KMK4	atp1a3b		CIELSSGSVK	10	1078.53	0.039946	47.894	1	21.3745	21.484	21.5243	21.4532	21.6598	21.5151
Q6IQN8;A3KQR0	acadl		CIGAIAMTEPGAGSDLQGVK	20	1973.95	1.3828e-11	92.474	4	20.9408	20.9398	NaN	22.1674	22.0906	21.8325
B2GSH6;Q6DGJ3	timm13	Mitochondrial import inner membrane translocase subunit Tim13	CIGKPGSTLDNSEQK	15	1632.78	0.0054436	36.592	1	22.0549	22.4402	22.0997	22.2203	22.1799	22.7342
Q7T2J4	adh8b		CILDMSK	7	865.404	0.032841	101.64	4	22.8579	22.6479	22.553	22.6425	22.6337	22.5034
F1QV15;Q3T7A9;A8E4Y8	vtg6		CILNAAYDTGFR	12	1399.66	1.0017e-07	109.72	8	27.1156	21.7463	27.1985	27.5888	27.8107	27.6768
F1QV15;Q3T7A9;A8E4Y8	vtg6		CILNAAYDTGFRFEK	15	1803.86	8.8269e-12	118.08	5	25.2737	25.1273	25.1084	23.4148	23.6192	23.567
Q9I9E5	snrpb	Small nuclear ribonucleoprotein-associated protein	CILQDGR	7	860.417	0.035232	94.262	3	22.5089	22.3925	22.2938	21.7126	21.7786	21.8468
A0A0R4IC11;Q6DRH3;Q6DHE6;A0A0R4IKM7	kars	Lysine--tRNA ligase	CINPTYICDHPQIMSPLAK	19	2257.07	0.05127	16.615	1	NaN	NaN	NaN	21.1088	21.8448	21.3121
Q803B0	hspd1		CIPALDNIKPANADQK	16	1766.9	9.4882e-15	138.19	8	25.4211	25.7988	25.5098	25.3491	21.7628	25.279
F1QE76;Q7ZW07;F1Q953	nup155		CITDTMQELVNQSK	14	1665.77	0.043927	35.037	1	21.2139	21.3275	21.1134	21.1224	21.2357	21.0508
F1RDL6;B2BHT6;A0A0R4IEJ0;Q9YHZ4;Q90ZL7;Q502S0;F1QAE1;A0A0R4IFI2	prox2;prox1a		CITSQLIK	8	961.527	0.022125	71.877	2	NaN	NaN	NaN	NaN	NaN	NaN
Q6PHI8;Q7T2Q9;B2GRK9	tktb		CIVAAVK	7	759.431	0.034152	97.596	4	24.0838	24.0895	24.0782	24.2471	24.3378	24.2771
Q568V3	nccrp1	F-box only protein 50	CIYQLDVK	8	1037.52	0.024747	78.516	5	22.815	23.0639	22.7562	23.0377	23.2925	23.3028
Q6PE26;A0A0B5JPZ1;Q6NV30;A0A0R4ILP1;Q9PUC1	calr3a		CKDDELTHLYTLILRPDQTYEVK	23	2849.43	0.00025427	41.446	1	NaN	NaN	NaN	22.2903	22.2865	22.0838
F1Q8W8;A0A0B5JK63;Q6PFP8	calr		CKDDEYSHLYTLIVNPDNTYEVK	23	2815.3	6.0066e-05	52.898	2	NaN	NaN	NaN	23.2964	23.0606	NaN
Q4V918	psma3	Proteasome subunit alpha type	CKDGVVFGVEK	11	1236.62	0.00024901	103.83	6	23.0337	22.7052	22.5652	23.4942	23.5341	23.7325
B8JL43;F1R858;Q6P3G0;Q7SYA7;Q567C8;A8WGJ5;E7FBJ1	tfa	Serotransferrin	CKPSAEEQYYGYDGAFR	17	2039.87	4.5412e-05	63.421	4	21.922	22.0136	21.7435	23.7608	23.764	23.6493
Q5TZ29	apobb.1		CKVEIEVPR	9	1128.6	0.00028379	134.84	11	26.7095	26.7187	26.571	26.4826	26.5564	26.5735
F8W238;F1QJ07;A3KH15	si:ch211-113g11.6		CLAEESGLQQEVVSYK	16	1838.87	0.00038585	61.265	1	21.2647	21.4218	21.4179	21.1306	20.9312	21.3135
X1WFN0;Q4KMH7;F1R7V9	eml2		CLAIHPDMVTIATGQVAGTSK	21	2169.09	1.3301e-31	152.01	5	23.2964	23.4342	23.1324	23.2232	23.111	23.3441
Q5U3A4;Q642Z0;A0JMP4;Q6ZM60;A0A0R4IQS8;Q7ZW18;B2GRT2;A9C3Q5;A9C3Q4;F1Q4P9;A2BIP1	atp2a1;atp2a1l;atp2a2b;atp2a2a;atp2a3	Calcium-transporting ATPase	CLALATR	7	803.432	0.033886	98.418	6	24.5136	24.5195	24.5819	NaN	26.0472	26.1883
Q90474	hsp90a.1	Heat shock protein HSP 90-alpha 1	CLDLFTELAEDKDNYKK	17	2101	0.00033785	51.591	3	20.7677	21.0659	20.5257	23.4416	23.4319	23.2902
F6P9F0;A5WW31;A5PL60;A1A5Z8	s100u		CLEAETPEETPVQESQAQAAANVQAQPQQAEPK	33	3576.66	7.5361e-05	33.487	1	NaN	NaN	20.3375	21.8417	NaN	22.4476
A0A0R4IWP3;Q6DHI9	psmb2	Proteasome subunit beta type	CLEELNK	7	904.432	0.015685	115.46	3	23.3551	22.8127	22.9943	21.9932	21.8472	21.8461
D7RVR7;Q6PH15;A0A0R4IGM0;B7TWQ9;D7RVR8;A0A0R4IM70	slc1a2b;slc1a2a	Amino acid transporter	CLEENLGIDK	10	1189.56	0.00047235	93.345	5	24.1154	24.2879	24.0633	23.0442	23.2427	NaN
D7RVR7;Q6PH15;A0A0R4IGM0;B7TWQ9;D7RVR8;A0A0R4IM70	slc1a2b;slc1a2a	Amino acid transporter	CLEENLGIDKR	11	1345.67	4.2539e-05	136.96	12	23.5962	23.8665	23.5518	24.0362	24.0034	23.8887
I3IRW7;Q7ZVS4	abat		CLEEVEDLIVK	11	1345.68	0.00033137	94.767	6	22.8122	22.8063	22.7061	22.0491	22.2293	21.9188
A0A0A0MPG3;Q6DGY7	crygn2;crygnb	Gamma-crystallin N-B	CLEVYGDCDNFQDR	14	1789.7	6.6185e-07	111.83	6	23.3318	23.4087	23.3822	24.8661	24.8384	24.9457
A5PN55;Q6DBY1	me2	Malic enzyme	CLFASGSPFAPVSLEDGR	18	1908.9	5.3663e-20	133.86	6	22.2891	22.1859	22.0867	22.5211	22.7447	22.7147
F1QEG2	klhl41b	Kelch-like protein 41b	CLFNLGESENLLFAIAGK	18	1995.01	0.0041161	48.216	3	NaN	18.1534	17.1981	20.2396	20.1132	20.1425
A0A0R4IV67;A0A0R4IU33;A0A0R4IF54;A0A0R4IZH8			CLGPLDEWSDR	11	1346.59	0.00079527	83.045	2	21.2453	21.2592	21.1688	NaN	20.4822	19.5687
B8A568;B3DJM6;A9JT78;Q6IQX1;A0JMC2;A5D6S9;B8A561;A9JRR3;B8A569;A7Y224;F1R6C7;X1WF87;F1QVX3	myhz1.1;myhz1;myhz2;myhz1.2;myhz1.3;myha;myhb		CLIPNESK	8	959.475	0.01367	93.162	4	25.5522	25.6557	25.3778	24.8124	24.9646	24.9473
B8JLL1;F1QQ95;Q7ZVR7	umps		CLIVEDVVTSGSSVLETAEVLEK	23	2476.26	2.621e-07	77.221	6	20.7416	21.2586	20.6668	21.2809	21.5044	21.6741
O93548;Q7ZYZ5;Q1RM32;B3DG37;Q90486;Q90485	bE1;si:ch211-5k11.12;ba1;ba2	Hemoglobin subunit beta-1;Hemoglobin subunit beta-2	CLIVYPWTQR	10	1334.68	0.00042848	94.692	8	28.5952	28.4597	28.4055	27.994	28.104	28.0418
Q1MTC4;A0A0G2KTK1;Q3T7B2;F1R876;F1R8J4;A8WGJ1	vtg2		CLPGCAPVR	9	1028.49	0.032462	55.37	1	22.2891	22.3388	22.1102	22.6609	22.8583	22.8176
A0A0R4IGP6;Q6NXD1	pkma	Pyruvate kinase	CLPLSTDPAEAIAIGAVEASFK	22	2259.15	1.6951e-06	72.568	6	20.0969	20.058	20.528	21.6451	21.5634	22.0558
Q6DRN7;A8E526	rpl14		CLQLTDYVIK	10	1251.65	0.00048048	93.096	5	23.8706	23.6916	23.2918	23.5258	23.722	23.7208
B3DH18;O42182	fbln1	Fibulin-1	CLSFDCPANYR	11	1401.58	0.0056706	63.624	3	20.6255	21.0508	20.222	21.898	21.4145	21.8431
B0CM15;Q9I9E7;B0CM02;Q7ZZT1;I6ZM20;A0A0R4IZ16;Q8UUR9;I6Z1P1;B0V0E4;Q90W28;Q6NUZ1;A0A0R4IN41;B0V0E5	appa;appb		CLVGEFVSDALLVPDK	16	1760.9	0.0035194	48.899	0	20.6126	NaN	20.6381	20.4347	19.9461	20.0889
Q7T1B1;Q5BLF6	hbbe3		CLVVYPWTQR	10	1320.66	0.00042848	94.692	6	24.6504	24.7187	24.289	24.0304	24.1723	24.1765
A0A0G2KP17;A0A0B5JWA3	Wu:fc46h12		CLYDLVSATPFHIVAK	16	1832.95	1.1575e-05	76.358	3	20.9136	NaN	20.7762	22.4234	22.7655	22.9001
Q6DHT4	aldh6a1		CMALSTAILVGEAR	14	1490.76	0.026995	40.278	0	NaN	NaN	NaN	21.0605	21.5548	21.0475
Q1LXD2;Q91398	csnk2b	Casein kinase II subunit beta	CMDVYTPK	8	1012.44	0.017427	87.476	3	21.5682	21.7689	21.8162	21.1863	21.043	NaN
F1QII8;Q567V6	eif3k	Eukaryotic translation initiation factor 3 subunit K	CMIDQTHQEERPIR	14	1811.84	0.029616	26.771	2	23.7717	23.9152	23.5101	22.7803	22.7573	NaN
A0A0G2L612;A1L2D9;A0A0G2L5F9	cfi		CMLDNPAIR	9	1088.51	0.03382	54.982	1	21.2893	20.8051	19.8714	20.5854	21.4295	20.8062
F1RDU8;A0A0R4IRI2	si:dkey-65b12.6		CMNSLVCGVR	10	1194.53	0.00079753	88.495	2	NaN	NaN	NaN	20.3696	NaN	NaN
B8A568;B3DJM6;A9JT78;Q6IQX1;A0JMC2;A5D6S9;B8A561;A9JRR3;B8A569;A7Y224	myhz1.1;myhz1;myhz2;myhz1.2;myhz1.3		CNAFQKPKPAK	11	1287.68	3.8368e-23	201.84	5	21.6752	21.9552	21.8185	20.6444	21.0449	21.1426
Q6NYR4;A0A0R4IVB0;A0A0R4IMF8;Q6TEQ5;Q7ZVJ1;Q90473;P79984	hspa8	Heat shock cognate 71 kDa protein	CNEVIGWLDK	10	1232.59	0.00029089	116.55	7	26.9401	26.8326	26.6751	25.1786	25.1048	25.1568
Q6NYR4;A0A0R4IVB0;A0A0R4IMF8;Q6TEQ5;Q7ZVJ1;Q90473;P79984	hspa8	Heat shock cognate 71 kDa protein	CNEVIGWLDKNQTAEREEFEHQQK	24	2987.38	6.0527e-22	114.39	7	25.684	25.5426	25.7539	24.0309	23.6761	24.0279
B8A568;B3DJM6;A9JT78;Q6IQX1;A0JMC2;A5D6S9;Q503C6;B8A561;A9JRR3;B8A569;A7Y224;Q508P8;B3DK50;A0MQ61;A0A0R4INI3;A0A0R4IVW7;F1QZW1;Q9PVE1;F1R6C7;X1WF87;F1QVX3;E7F5L1;E9QF07;F1R889;F8W3L6;A1L219;Q7ZW21;B6ICZ7;E9QFE1;E7FGF6;F1QJK4;F1QC64;I3ISA3;F1R3G4;Q7T023	myhz1.1;myhz1;myhz2;smyhc1;myhz1.2;myhz1.3;vmhc;myha;myhb;myh7bb;myh9a;myh14;myh9b;myh10		CNGVLEGIR	9	1016.51	0.0097094	72.243	2	24.7247	25.0161	24.6262	23.9261	24.1991	24.0677
B8JL43;F1R858;Q6IMF9;Q6P3G0;Q7SYA7;Q567C8;A8WGJ5;Q8AX64;E7FBJ1	tfa	Serotransferrin	CNLAQVPVHAVITR	14	1576.85	0.00038682	86.944	8	24.1836	24.2876	24.4919	25.4748	25.5751	25.6216
Q6AZB2;A0A0R4IJ61;F1REG7;B0S6X0	oxct1a	Succinyl-CoA:3-ketoacid-coenzyme A transferase	CNLPLTGK	8	901.469	0.01805	86.67	4	22.3231	22.3425	21.9187	21.6795	21.6466	NaN
Q6YBS2;A7E2H8	cap1	Adenylyl cyclase-associated protein	CNNSTLQVK	9	1062.51	0.0049949	83.647	5	23.0656	23.3102	23.0157	23.0265	23.2457	23.3284
Q7SXF2;A8KBS3	ubl5;LOC100150317	Ubiquitin-like protein 5	CNQEDTIGDLK	11	1291.57	0.014041	55.258	0	20.2843	20.1422	20.2375	19.4605	19.6064	19.6442
Q7SXF2;A8KBS3	ubl5;LOC100150317	Ubiquitin-like protein 5	CNQEDTIGDLKK	12	1419.67	0.00013849	83.573	3	22.0287	22.3408	22.0746	21.9707	22.2198	22.1104
A0A0R4IJ08;F1R443;F1R445;Q56A42;F1R446;A3FG33	spna2		CNSLEEIR	8	1019.47	0.012336	97.431	1	NaN	NaN	NaN	21.9504	22.106	NaN
Q6PBH6;Q6NSN3;F1QUE3	uqcrc1		CPAVSAVGPIEQLPDYNR	18	1984.97	7.7412e-08	80.488	3	23.1513	NaN	22.781	NaN	22.7537	23.0588
A8WG05;Q7ZVF9;B2GTB1;Q7ZVI7;B2GS08;E9QD59;C5IG37	actb2;actbb;actba;actb1	Actin, cytoplasmic 2;Actin, cytoplasmic 2, N-terminally processed;Actin, cytoplasmic 1;Actin, cytoplasmic 1, N-terminally processed	CPEALFQPSFLGMESCGIHETTFNSIMK	28	3230.45	1.1504e-14	87.052	4	21.0772	20.3237	20.5378	21.1353	21.4642	21.7696
A2BG19	DKEYP-69D2.1		CPETLFQPSFIGGMESAGIHETTYNGIMK	29	3214.48	0.0001656	37.938	4	22.556	22.7817	22.9791	24.5527	24.2721	24.5317
Q9I8V1;Q6IQR3;Q7ZU23;Q6XNL8;Q4KMI7	actc1b;actc1a;acta1b		CPETLFQPSFIGMESAGIHETAYNSIMK	28	3157.46	5.5915e-107	224.39	19	25.6456	26.2001	26.2971	29.176	29.0313	29.1546
F1RCB6;A0A0R4IBT5;Q6IQK4	zgc:86725		CPETLFQPSFIGMESAGIHETTYNGIMK	28	3157.46	4.9047e-10	72.474	3	23.448	NaN	NaN	26.327	NaN	26.2728
Q6IQL9;Q6DHS1;F1QUN8;Q6TH51;Q9PTR4;F8W3L1	acta2;acta1a;actc1a		CPETLFQPSFIGMESAGIHETTYNSIMK	28	3187.47	1.4612e-33	124.17	3	21.7316	NaN	21.831	23.8442	24.3402	23.9082
Q7ZV05;Q6DRF7;A9C3W5	rps11;si:dkey-159f12.2		CPFTGNVSIR	10	1149.56	0.00060269	90.827	2	23.7142	23.8157	23.423	23.2587	23.4573	23.447
Q6AXK0;E7F7A4;F1QFR5	zgc:101000	Deoxyribonuclease	CPNAVLEDLVLMPVHTKPEDSVK	23	2590.31	1.1181e-06	69.071	3	22.8004	22.9814	23.1552	22.8722	NaN	NaN
B2GSB4;F1QTN7;Q7ZUP0;E9QB42	anp32a	Acidic leucine-rich nuclear phosphoprotein 32 family member A	CPNLTHLNLSGNK	13	1466.73	1.1552e-05	102.52	8	23.6377	23.2601	23.2505	24.2468	24.4136	24.3616
Q6PEI6;F8W4M7	aco2		CPNVIGVK	8	885.474	0.062774	64.757	0	NaN	20.0454	NaN	19.8213	19.6257	19.8332
Q6DHP2;F1QJ86	tnni2b.2		CPPLSLPGSVQELQELCK	18	2054.02	3.8349e-12	114.96	1	NaN	NaN	NaN	21.2276	NaN	NaN
Q7ZU50;B7ZV62;A0A0R4IGS4	nsfa		CPTDELSLTNCAVVSEK	17	1921.88	2.9804e-06	78.95	1	NaN	NaN	NaN	21.5304	21.4775	21.4971
Q567D9;Q52JI6;A0A140LGC6	cryba1l1		CQEFTNECCNIQCCGFDNIR	20	2624	4.7509e-35	174.19	7	23.5589	22.4013	23.1787	24.9654	25.1464	24.7048
B8JKN7	ppiaa		CQGGDFTNHNGTGGK	15	1548.64	1.8029e-80	253.15	12	26.7133	26.7213	26.3557	26.0288	26.2855	26.1765
A0A0R4ILL7;Q6NSN5	adssl1	Adenylosuccinate synthetase isozyme 1	CQGGNNAGHTVVVEEK	16	1697.78	0.00063284	48.216	3	21.4323	21.873	21.5527	21.8561	22.0551	22.1856
Q6P0J5;Q8AX99	actn3b		CQGICDQWDNLGTLTQK	17	2035.91	1.8751e-27	174.52	5	23.9535	24.132	24.0336	21.3126	21.1863	20.7719
F1R9P5;E9QI62;F1R1U1	flna		CQGQGLGNNVR	11	1201.56	1.3816e-06	163.64	6	21.7766	22.2432	21.8443	22.0668	22.3096	22.6704
Q6P0J5;Q8AX99;D1GJ54;B8JHU4;Q7SYE2;H9GX78;D1GJ56;Q7SYD3;Q6TNW2	actn3b;actn1;actn4;actn3a		CQLEINFNTLQTK	13	1607.8	2.9423e-06	133.15	3	19.8746	NaN	NaN	22.4463	22.5214	22.8925
B8A565;Q502F5;F1RBU5	c9		CQMDDPPVCK	10	1248.49	0.0091103	63.694	1	21.2349	21.1481	20.9359	21.4318	21.2056	20.9255
Q6NYP2;Q6W6P1	rbp5		CQTTVDWDGDKLICVQR	17	2092.97	0.0026018	44.391	0	21.9493	22.4073	22.1113	22.1289	NaN	21.9967
Q6P043;B2GP30;Q8JH70;Q8JH72;Q803Q7	aldoab;aldocb;aldoaa	Fructose-bisphosphate aldolase;Fructose-bisphosphate aldolase C-B	CQYVTEK	7	926.417	1.4497e-17	188.81	6	26.4275	NaN	26.2451	26.0514	26.3997	26.5367
F1QFM9;Q75ZI3;A0A0G2KGG9	vcanb		CREDGQWDKPK	11	1417.64	0.0030829	61.235	2	20.7553	20.9404	20.9726	19.3546	19.6874	19.6107
B0BLV5	cald1a		CREEEEEEEQRVEEK	15	2006.85	0.00010283	70.41	1	21.4273	20.9414	20.7914	20.395	20.6872	20.7726
Q6PBU0;A0A0R4IFR2	fam136a	Protein FAM136A	CSAECCEHPGNSMNQVHQCIER	22	2702.05	0.0053631	29.842	1	NaN	19.647	NaN	21.0134	21.3891	21.0575
B0V0X1;Q6NWC8;F1R007;A0A0R4IGR9	pccb		CSDFGMEADQNKYPGDSVVTGQGR	24	2617.12	1.6154e-28	115.87	2	23.1932	23.277	23.1365	22.9906	23.1098	22.9846
Q7ZUJ7;Q6NV33;F1QI80;A8E541	idh3a	Isocitrate dehydrogenase [NAD] subunit, mitochondrial	CSEFTADICR	10	1257.51	0.0039503	69.721	1	21.3742	21.5073	20.9532	22.0844	21.9226	21.6738
Q5SPK6;P13104;Q7ZVK9;F6NVA3	tpma;tpm1	Tropomyosin alpha-1 chain	CSELEEELK	9	1135.51	0.0014178	109.29	11	27.9693	27.8255	27.7491	27.539	27.588	27.6361
Q5SPK6;P13104	tpma	Tropomyosin alpha-1 chain	CSELEEELKTVTNNMK	16	1923.89	3.2463e-15	154.69	7	25.768	25.6003	25.2959	24.2979	24.3753	24.166
Q6NW47	zgc:85975		CSGAAQELEEALEQLR	16	1802.85	5.6686e-05	61.962	3	21.316	20.9936	20.3171	20.8376	20.8576	20.6334
F1R9P5;E9QI62	flna		CSGPGLER	8	874.397	0.025167	78.113	3	22.3519	22.4624	22.1091	21.86	22.1273	22.0037
F1QE54;B0R101;A4JYL5;A4JYI3;A0S0K7;Q6YNR7	alcamb		CSLVDNEILTASK	13	1448.72	3.7531e-06	113.76	6	22.1745	22.5298	22.2632	22.3718	22.6473	22.633
A0A0R4IRT1;Q9DGL6;Q7ZU25	atp1a1a.1		CSSILIQGK	9	1004.53	0.0014861	116.73	6	24.3204	23.8962	23.8516	23.7656	23.908	23.9192
Q9DEU1;B0R068;Q9DEU0;Q90X33;B8JKS7;B8JKT0	atp1a1b;atp1a1a.4;atp1a1a.3		CSTILIQGK	9	1018.55	0.001548	116.05	3	23.4362	23.5459	23.2674	23.0686	23.2513	23.2315
Q6P271;Q9DEY2	atp1a3a		CSTILQQGK	9	1033.52	0.0012003	119.86	6	23.0769	23.0809	22.8139	23.0296	22.9975	23.2111
F1QQU8	bccip	Protein BCCIP homolog	CSTPDVQER	9	1090.47	0.00786	76.282	1	21.2589	21.6932	21.0176	20.0967	20.9888	21.0769
A0A0R4ILA8;F1QUQ7;Q6IQL5	psmc3		CTDDFNGAQCK	11	1314.5	3.2504e-16	187.97	6	21.6414	21.9213	21.4922	21.0562	21.6025	21.7922
Q6PFT1	fbp1a		CTDSEPSEKDALQPGR	16	1788.79	0.0070875	32.997	1	NaN	NaN	20.3825	NaN	20.612	NaN
Q802C7;A0A0R4IS33;X1WD19;Q6NYX2;Q803N5	tardbp;tardbpl		CTEDMTADELR	11	1339.54	6.3216e-06	162.26	6	23.3782	23.6529	23.2544	23.4524	23.4041	23.5695
A0A0R4IJ08;F1R443;F1QDX2;F1R446;A3FG33	spna2		CTELNTAWSSLVGR	14	1592.76	0.00081938	76.759	2	22.2213	NaN	22.3925	21.3444	21.082	21.4569
E7EZA7;F1QTZ4;Q6PFK7	padi2		CTFIDDFAPYHK	12	1512.67	0.0039351	46.88	2	22.3605	22.3559	22.249	22.8131	22.7212	22.6052
Q7ZUG1;Q6DRE6;Q5BKW5	rpl12		CTGGEVGATSSLAPK	15	1433.68	9.5861e-08	110.97	6	23.8521	23.9586	23.8126	22.8229	23.0214	22.923
B8JL43;F1R858;Q6IMF9;Q6P3G0;Q7SYA7;Q567C8;A8WGJ5;Q8AX64	tfa	Serotransferrin	CTLDKFFSEGCAPGADPTSNMCK	23	2592.08	1.0027e-19	112.36	5	23.6233	23.5407	23.4857	23.0552	23.102	23.3003
F1Q5K3;E7EZU7;F1Q4Q8;Q7ZTU7	sardh		CTLIDHTEDMGMISIQGPK	19	2144.99	4.2508e-38	185.55	3	23.6647	23.5932	23.2348	23.331	23.633	23.3884
Q503X5	fabp11b		CTMDDVVAIR	10	1178.54	0.0002771	108.43	6	21.9581	22.3853	21.9009	22.5287	22.6996	22.8058
Q7ZUM5;Q6NZU0	hspa4b		CTPACVSFGPR	11	1250.55	0.0069937	65.842	0	22.5535	22.8249	22.3496	22.1125	22.3965	22.3211
Q7ZU46;F8W5B2	hspa4a		CTPSFVSFGPR	11	1253.59	0.0012556	77.062	5	21.8818	22.2147	22.0326	22.06	21.5303	21.7832
Q6PEI6;F8W4M7	aco2		CTTDHISAAGPWLK	14	1555.75	0.00013106	72.891	4	24.2933	24.4922	24.4112	NaN	23.5225	23.4923
Q7ZUR0;A0A0R4IF65;A0A0R4ILD2;A0A0R4IXY8;A0A0R4ILW1;Q8JGR5	mcm2	DNA helicase	CTVIAAANPIGGR	13	1298.68	0.00017555	98.105	2	22.2624	22.0891	22.362	21.7437	22.0232	22.1289
Q6P2T0	tmem38a	Trimeric intracellular cation channel type A	CVAFMPVK	8	950.472	0.041926	65.252	2	21.8517	21.8422	21.8252	21.532	21.9789	21.2501
F1RDU8;A0A0R4IRI2	si:dkey-65b12.6		CVCNSQTGNVECAPAK	16	1793.75	3.841e-14	148.57	6	22.6725	22.8195	22.3574	22.0289	22.333	22.3485
F1RDU8	si:dkey-65b12.6		CVCNSQTGNVECTPTK	16	1853.77	0.0023694	50.305	1	19.983	20.1417	19.9536	19.5252	20.0061	19.8989
Q6P2B0	vapb		CVFDMPAENEK	11	1338.56	2.8661e-06	94.66	2	22.4964	22.2139	22.3372	21.8391	21.7508	21.8531
Q6P0D4;Q6P6Y6	vapa		CVFDMPSDNDK	11	1326.52	0.00024303	97.734	6	21.7562	21.5779	21.4585	21.2395	21.5489	21.3008
Q6DGS7;A8WGM1	vapal		CVFELPSENDKVNEVDSACK	20	2339.04	0.000611	45.916	4	23.009	22.1397	NaN	22.0173	21.8294	22.0476
Q6NXA5	pon2		CVFHDPNDPPGSEVIR	16	1837.84	0.022537	32.702	0	NaN	NaN	NaN	21.3548	20.9752	21.0129
Q6PBK9;Q5TZD2	prdx6		CVFVVGPDK	9	1019.51	0.013378	66.962	3	24.0106	24.0131	23.6014	22.9797	NaN	22.9888
Q6PBK9;Q5TZD2	prdx6		CVFVVGPDKR	10	1175.61	0.0033073	58.63	2	23.0104	NaN	NaN	NaN	23.4682	23.6186
Q803T3;Q6P3L9	glud1b		CVGIAEIDGSIWNPNGMDPK	20	2172	1.3993e-05	67.645	3	22.7456	22.5087	22.4463	20.5773	21.3978	20.641
B8A4B0;A0A0R4IUG7	glud1a		CVGIGELDGSIWNPNGIDPK	20	2140.03	0.010245	39.387	1	21.6243	21.6901	21.3433	NaN	NaN	19.8958
Q568L9;A0A0R4IPV1	alad	Delta-aminolevulinic acid dehydratase	CVLIFGVPAK	10	1102.62	0.047068	45.368	2	20.7388	21.1358	20.9929	NaN	22.1049	21.969
Q6PBM9;A7YYG7;A0A0R4IMS8	arr3b		CVLNEEFGDQINANSTFEK	19	2213.99	6.9828e-12	100.02	3	21.3271	20.8957	21.2261	21.2576	21.3211	21.5493
Q6PUS3;Q7ZVG5;F1QIB2;F6P2P0	cstf3		CVLPDTVDAAVELITGK	17	1799.93	1.3386e-06	76.341	3	20.1784	19.9741	20.0003	19.3812	19.7913	19.8525
Q6NWX4;F1R1B3;B8A558;Q567C0;A4QP33;F1QSR1;Q8AXX6;Q8AXX5;Q7ZUQ2	ppp2r5d;ppp2r5cb;ppp2r5c;ppp2r5ea;ppp2r5eb		CVSSPHFQVAER	12	1415.66	0.00013482	81.565	6	21.0577	NaN	21.5121	22.1032	22.5063	22.558
Q7ZUF4;Q6NYJ9;A0A0R4IC49;E9QC84;A5PMS9	ap2b1;ap1b1	AP complex subunit beta	CVSTLLDLIQTK	12	1389.75	0.033301	44.511	0	19.5737	NaN	20.0867	20.8127	21.1345	21.4812
Q7ZUQ1;E9QFR9;Q52WX8;Q803L7;Q803F2;Q6PE28;Q52WY6;Q1LY89;Q7ZVI3;Q5TZD5;Q52WY2;Q7ZSZ9;Q29RC5;Q6IQN5;Q6DGB7;A9JRY8;A2BHI1;Q6PFU4;Q6TH34	cdc42l;rhoq;rac3a;rhogc;rhogb;rhogd;rhoga;rhoj;cdc42;rac1a;rac1b;rac2;rac3b		CVVVGDGAVGK	11	1059.54	0.0013377	76.332	6	24.7927	24.8859	24.669	24.375	24.4956	24.6067
Q6NYG8;F1QUE6;F1QX36	dpyd;dpydb	Dihydropyrimidine dehydrogenase [NADP(+)]	CYMTCNDSGYQAIK	14	1709.68	0.0028098	55.724	2	NaN	20.1726	19.7398	20.3505	20.561	20.5009
Q45FX9;Q6DGY2	cryba2b		CYNDFGTQAHTNQIQSMR	18	2169.93	8.9176e-29	177.67	3	NaN	NaN	NaN	23.0904	23.3529	23.1159
F1Q6Z5;E9QBN6;Q6PGX7;E7FCQ0	cnbpa;cnbpb		CYSCGGFGHIQK	12	1412.6	5.3086e-05	94.465	8	24.3497	24.5004	23.9797	23.7583	23.9131	24.0942
Q6NXB0;F1QE37;Q7ZVK3	sirt2	NAD-dependent protein deacetylase sirtuin-2	CYSQNIDTLER	11	1397.62	0.0081844	60.255	2	20.9941	20.8911	NaN	20.4676	20.7064	20.9883
Q1MTC4;A0A0G2KTK1;Q3T7B2;F1R876;F1R8J4;A8WGJ1	vtg2		CYSVEPVLR	9	1121.55	0.0054289	82.287	6	22.6744	22.7651	22.7528	23.5081	NaN	23.2859
Q2LEK1;E7F9N7	dync1h1		DAAAVLQPYFTSTGLVIK	18	1893.02	0.00017689	56.121	6	20.9295	20.8365	20.7645	21.7382	21.6999	21.6004
Q6NUT6	akap8l		DAADVKAEDGGESGAASNQDEGAK	24	2290.98	3.4418e-21	109.44	4	21.4557	21.5355	21.6265	NaN	20.9451	21.1097
Q6NV37;A0A0R4IDW2;Q803Q1	gyg1a		DAAHLAMMK	9	986.468	0.001292	104.2	2	22.741	22.8377	22.8114	23.2187	23.4212	23.4665
Q6P3J5;Q7ZVM3	eef2b		DAASKPCQIVADTR	14	1530.75	1.1294e-06	113.4	10	25.9397	24.4291	24.2804	26.4859	26.7563	26.8708
F1QUW4;B2GRZ4;Q7ZUW2	hyou1	Hypoxia up-regulated protein 1	DAAVFPIQVEFSR	13	1477.76	0.0014459	74.475	5	21.6077	21.9211	21.9839	NaN	23.2234	23.1686
Q6ZM50;A0A0R4IEP3;Q6NWD6	capza1b		DACDDALSAYVK	12	1326.58	0.00010826	100.38	5	23.8458	23.8982	23.885	23.7079	23.7237	23.8965
Q6TGT9;A0A0R4ISU1;F8W2Y8;Q6P4V0;Q7SXU9;F1QNA5;E7FFF7;Q5M9N3;A8DZG2	srsf5a;srsf6a;srsf6b		DADDAVYELNGK	12	1308.58	1.8414e-12	181.31	4	23.5385	23.6336	23.3357	22.0076	22.2287	22.354
A0A0R4IJ08;F1R443;F1QDX2;F1R446;A3FG33	spna2		DADETKEWIEEK	12	1491.67	0.00027631	73.881	7	24.127	23.9986	24.1512	21.676	21.9624	21.7155
Q9I9E6	gart		DADFPALVVK	10	1073.58	0.013197	59.067	3	24.1024	24.16	24.1338	24.1518	24.112	24.1401
A0A0R4ILN7;Q98TZ8;A0A0R4I9T7;Q6PFT0	flot2a;flot2b	Flotillin-2a	DADIGVAEAER	11	1144.54	0.0015312	74.611	4	25.1907	25.2107	24.9542	25.0416	24.9323	24.9594
U3JB26;E9QHD6;Q7ZV13;U3JAM8	srsf2a		DAEDAMDAMDGALLDGR	17	1764.73	4.7611e-14	117.18	7	24.5691	24.6738	24.6149	23.4206	23.6658	23.7656
Q5SPH2;Q5SPH1;Q4V988;Q6DHJ0	srsf5b		DAEDAVYELDGK	12	1323.58	0.00045154	89.43	3	21.3441	21.513	21.5855	NaN	NaN	NaN
F1R5P3;A3KMS0;A0A0E4AXB8;A0A0R4ILE7	mcm6	DNA helicase	DAEELIRPER	10	1226.63	0.00020653	85.355	1	22.8846	22.9637	22.7027	22.3854	22.3769	22.4627
X1WH50	si:ch211-137a8.4		DAEGAEGGSAEGAGDSSTLDSTTK	24	2211.93	0.0010823	40.177	2	19.8574	19.8825	20.2197	20.4147	20.3948	20.6726
A0A0R4IDQ6			DAELLLFLVSENKELFDK	18	2122.12	0.0022938	41.088	1	18.0709	NaN	20.4144	21.0491	NaN	NaN
F6NXD5;Q7SXW9;Q568L0;G4XPM3	marcksb		DAEPEEAKPEASSEEAK	17	1815.8	6.9777e-20	144.3	11	24.3813	24.6096	23.9882	24.0174	24.4672	24.3687
F6NXD5;Q7SXW9;G4XPM3	marcksb		DAEPEEAKPEASSEEAKAETPAEEPK	26	2768.25	1.0186e-46	140.41	9	24.0293	24.1312	23.8774	23.536	23.96	23.8856
Q8JH29;Q502R9	agt		DAEVEVNNFIQK	12	1404.69	0.00077018	83.182	1	21.6385	22.3419	21.8046	NaN	NaN	21.6019
F1QXP8;A4QP88;H0WEH3	khsrp		DAFADAVQR	9	991.472	0.063085	52.549	1	NaN	NaN	NaN	NaN	NaN	NaN
Q7ZTW9;Q6NXD4;A3KQK2	asns		DAFDGMNLIPDEILWR	16	1903.91	0.031012	34.928	1	19.2542	19.6086	19.5411	20.2396	20.3072	20.4782
B8JLR1;Q7SY03	pdcd6ip		DAFDKGSLFGGSVK	14	1426.71	0.0019972	44.132	2	22.2162	22.1606	22.2221	22.1341	21.2886	21.8368
Q6PC82;Q6P102	ywhabl		DAFEISK	7	808.397	0.047163	77.923	1	24.779	25.0282	24.9017	24.8527	25.014	24.9619
Q5XJA3	prrc1	Protein PRRC1	DAFQEVFGLAMVTGEAGQSNIAPQPVGYAAGVK	33	3321.63	0.062869	4.1565	2	NaN	NaN	NaN	19.2911	18.8946	19.2518
Q7ZUB0	myl13		DAFQLFDR	8	1010.48	0.026264	69.825	3	21.9093	21.8509	22.0559	23.2209	23.3542	23.1635
A0A0R4IRT1;Q9DGL6;Q7ZU25;B8JKT0;Q9DEY3;Q7T2D6	atp1a1a.1;atp1a1a.3		DAFQNAYLELGGLGER	16	1751.85	0.00019919	66.022	6	21.3126	21.374	21.51	21.7403	22.2011	21.9544
A0A0R4IRD0;A0A0R4IR75;Q7ZUY9	stt3a		DAGAGLLAAAMIAVVPGYISR	21	2015.09	0.010661	27.523	2	NaN	17.5653	18.0079	18.7372	18.3026	18.6326
F1R9P5;E9QI62	flna		DAGEGGLSLAIEGPSK	16	1499.75	0.00019919	66.022	6	24.4194	24.578	24.3648	24.4356	24.4768	24.3608
F1R9P5;E9QI62;F1R1U1	flna		DAGEGLLAVQITDPDGKPK	19	1922.99	7.3227e-24	133.93	10	24.6636	24.7307	24.7291	24.9821	25.0601	25.2364
Q568L5	akr1a1b	Alcohol dehydrogenase [NADP(+)] B	DAGHPHYPFNDPY	13	1528.64	0.0086752	36.679	2	21.64	21.9248	21.6171	22.3438	22.0415	22.2365
A0A0R4IUZ8;A0A0R4IGQ8			DAGIYEVVLKDER	13	1505.77	0.0008569	57.434	6	23.6938	24.0123	23.9518	23.8991	23.9828	23.9884
Q6DBX3	cnrip1a		DAGMFETVWQVK	12	1409.66	2.2843e-05	111.52	6	22.4685	22.6329	22.7326	21.9589	21.7938	21.4532
Q7ZWF5;F1QCD4;Q7SYK7	got2b;got2a	Aspartate aminotransferase	DAGMQLK	7	761.374	0.039027	86.866	5	24.0456	24.1484	23.9839	24.0589	24.1608	24.2832
Q6P3L3;Q7SZD3	hspa5		DAGTIAGLNVMR	12	1216.62	1.6795e-06	160.18	5	22.1304	22.2058	22.2709	24.3535	24.3261	24.4314
Q6NYR4;A0A0R4IVB0;A0A0R4IMF8;Q6TEQ5;Q7ZVJ1;F1R9V3;Q1LY29;R4GEU2	hspa8;si:dkey-4p15.3		DAGTISGLNVLR	12	1214.66	1.5708e-05	145.91	5	24.3336	24.3634	24.1897	26.3792	26.319	26.4562
Q90WX5;B8JL40	gnat2		DAGVQASFDR	10	1064.49	0.0097298	62.466	1	24.0987	24.2904	24.2168	23.9734	23.9889	24.087
B8A4H6;Q7SYB4	pgam1b		DAGYEFDICYTSVLK	15	1779.8	0.0021433	52.372	2	NaN	NaN	NaN	21.6722	21.79	21.6132
A0A0R4IFJ4			DAHGDEITPEDVMSAAMYPK	20	2175.95	6.9803e-13	100.02	6	24.1228	23.9636	23.7183	23.7785	23.7067	23.5567
F1QUG5;A0A0R4IMN3;E7F475;Q6PFQ2	eif3c	Eukaryotic translation initiation factor 3 subunit C	DAHNALLDIQSSGR	14	1495.74	0.018217	29.633	2	19.141	20.5575	NaN	21.7391	21.3194	21.6247
Q5TZ29	apobb.1		DAILSILR	8	899.544	0.013604	93.374	5	22.8361	22.9174	23.0282	24.9033	24.8905	24.6599
D7REL4;A9JT06;B8A6A1;Q568Q8	eif4e1c		DAIMTIGQQYK	11	1266.63	0.00061757	87.184	4	22.6141	23.1047	22.898	22.7371	22.7347	22.8253
A0A0R4IR93;Q5U3E8;F1R7S1	cope		DAIVADLDKK	10	1086.59	0.0031734	81.017	3	23.2414	23.3468	23.4679	NaN	NaN	NaN
Q504J1;Q4U0E2;A0A0R4ILD1	caspb	Caspase	DAIVGVSDDVYFIEETFSHLNSVNCPALIDKPK	33	3691.81	6.0608e-09	65.875	4	19.6107	21.3775	21.4566	23.5255	23.3188	22.9752
B8A568;B3DJM6;A9JT78;B8A561;A9JRR3	myhz1.1;myhz1;myhz1.2		DAIYTIQYNVR	11	1354.69	0.0020809	69.721	2	NaN	NaN	NaN	23.0659	22.8574	22.92
Q6P2B0	vapb		DAKPEDLMDSK	11	1247.57	0.0073193	45.28	2	22.1619	22.107	22.0992	21.7572	NaN	NaN
A4QP10;A5A8J7;A0A0R4IL71;B8A5E8	ide		DALDDVTLPR	10	1113.57	0.044293	46.352	1	21.9203	22.1264	22.13	NaN	NaN	NaN
A0A0R4IF39;Q7ZVL6;A0A0J9YJK4;A0A0R4IM40;Q8JGR9	mcm7	DNA helicase	DALDVYIEHR	10	1229.6	0.0029908	55.353	6	22.1216	22.4014	22.2869	22.1872	22.3035	22.5669
E7F0A1	pfn1		DALFVDGQFTMDVK	14	1584.75	0.00014132	95.264	25	24.3833	24.3543	24.2241	24.6003	24.6823	24.4588
Q6NYL6;F1QEU7;F1R243	fam49bb		DALGILDELQAYK	13	1447.76	0.0011334	83.204	5	20.9659	20.9171	20.6883	21.0245	21.0016	21.4012
Q7T368;Q1LVS0	pdhb		DALNQAMDEELERDER	16	1932.85	1.0942e-12	124.25	10	25.0298	25.5044	25.3651	25.7107	25.6102	25.633
Q1LXR3;A0A0R4IGW7;A9JT41;Q6TGU8	rrbp1b		DALNQATSQAESR	13	1389.65	0.00026316	95.264	1	21.074	NaN	NaN	NaN	NaN	21.2158
B8A4D7	rrbp1a		DALNQATSQTESK	13	1391.65	7.6371e-05	101.32	2	20.6112	21.4372	21.244	NaN	20.7688	20.9603
Q6PH46;Q6P123	cct4	T-complex protein 1 subunit delta	DALSDLALHFLNK	13	1455.77	0.0013901	80.318	8	21.3924	20.9518	20.8592	23.4378	23.4707	23.7731
A8E7L1;Q4VBH6;A8E7L0	anxa13l	Annexin	DALSSECGGDFK	12	1284.53	0.00064922	85.554	6	23.0272	22.9958	22.7062	22.4513	22.5218	22.5978
Q1RM16;E7EYX7;F1R6L3;Q7ZUQ9;A0A0R4ITM4;F1R6L4;A0A0R4IMS2;Q6PFN6	cirbpb;cirbp		DAMAAMNGK	9	907.389	0.036133	60.019	0	22.3514	22.4072	22.2492	22.0306	22.0052	22.2933
F1R966;B3DK43;Q6DRI2;E9QBV1;E9QD79;F1R4U8	cltca;cltcb	Clathrin heavy chain	DAMQYASESK	10	1128.48	0.026968	53.237	1	20.2404	20.0089	20.3754	21.9559	21.7505	21.8436
Q9PTK4;Q7ZTS8;Q9PTK5;F1QM02;Q90407	hug;elavl1	ELAV-like protein	DANLYISGLPK	11	1189.63	0.00089638	80.69	6	24.7886	24.7475	24.7161	25.1189	25.3053	25.2984
A0A0R4IXJ1;F1QGR7;Q90409;A0A0R4IEW8;Q6GQM6;Q1MT19;F6NX85;F1R133;F1QGN3;P79736;F1R0S9;Q6P105;A0A0R4IC33	elavl4;elavl2;elavl3	ELAV-like protein	DANLYVSGLPK	11	1175.62	0.010483	57.175	2	20.4212	NaN	25.0996	25.2235	NaN	NaN
A0A0R4I9G5;Q5RGU1	adck3	Atypical kinase ADCK3, mitochondrial	DANTGAANTYSQAQGK	16	1595.72	0.00077195	55.755	2	NaN	19.5991	19.2067	20.101	20.2047	20.6805
Q4L216;A0A0B5JSD9	afp4;Zgc:161979		DAPAELDK	8	857.413	0.021937	81.642	6	26.463	26.7799	26.5358	25.9492	26.0704	26.2249
Q4L216;A0A0B5JSD9	afp4;Zgc:161979		DAPAELDKIAK	11	1169.63	0.0017482	59.198	2	22.0184	NaN	NaN	NaN	20.9496	20.4265
F1QV15	vtg6		DAPAQIVEVLK	11	1181.67	0.00057223	88.24	11	29.0126	29.058	28.8413	28.5709	28.7349	28.6759
F1QHH9;F1R2S5;Q4QRF3	vtg5		DAPAQTVEVLK	11	1169.63	0.00038799	92.866	6	27.3138	27.6418	27.3571	26.6133	26.8513	26.7867
F1QDZ4;Q8AYA1	tyr		DAQDCQVCTDELMGAR	16	1867.75	2.558e-08	112.34	3	22.3452	22.3351	22.1984	22.372	22.2225	22.2941
Q5SPK6;P13104;Q7ZVK9;F6NVA3	tpma;tpm1	Tropomyosin alpha-1 chain	DAQEKLELAEK	11	1272.66	1.3097e-06	170.95	9	22.1795	23.3699	22.1352	24.2282	24.0527	24.3008
Q5SPJ1;Q24JW6;Q502P5;Q5SPJ4;X1WF94;Q6P5I9	serpina1l;serpina1		DAQHYYNSEAFGVDFSKPEIAAAEINK	27	3013.41	5.3268e-67	162.44	10	25.6818	25.5687	25.4254	26.6105	26.6749	26.5581
B8A568;B3DJM6;Q7T1B8;Q7T1B7;Q6IQX1;Q90ZE5;B8A561;B8A569;Q9I8U6;F1R6C7	myhz1.1;myhz1.2;myhz2;myhz1.3;myha		DAQLHLDDAVR	11	1251.62	0.00020472	106.58	5	NaN	NaN	NaN	25.1614	25.1989	25.1339
F1QL68;E7F8Q5	huwe1		DAQTVNSTIIVGR	13	1372.73	0.00081316	86.803	1	20.9897	21.4877	21.1951	21.2624	21.2283	20.898
Q6DBZ1;Q1L8P1	fkbp9		DAQVDKTEFSDYILQQVEEGK	21	2441.16	4.0979e-21	122.53	6	23.1914	22.9548	22.8985	25.2155	24.9916	24.9359
Q6DBZ1;Q1L8P1	fkbp9		DAQVDKTEFSDYILQQVEEGKGR	23	2654.28	1.6157e-05	59.539	2	21.3628	NaN	21.2232	21.6736	21.6784	21.7193
Q7ZVY9;Q6PUQ6;F1QEW3;F1QM03	kpna4	Importin subunit alpha	DAQVVQVVLDGLSNILK	17	1810.02	5.4494e-21	139.49	3	18.8704	20.2532	20.343	22.6591	22.6691	22.6592
Q6NYG8;F1QUE6;F1QX36	dpyd;dpydb	Dihydropyrimidine dehydrogenase [NADP(+)]	DASGDVIMDTGAAR	14	1377.62	0.00082653	73.834	4	21.8458	21.8704	21.2366	21.5107	21.7651	21.7212
A0A0R4IGN3;Q803D7	pdia3	Protein disulfide-isomerase	DASVVGFFADGGSAAQGEFLK	21	2071.99	1.5503e-51	206.7	7	22.6771	22.0645	22.4251	24.2066	24.2016	24.3629
Q802Y2;B0UXL2;A8KB14;F6NIA7	idh1	Isocitrate dehydrogenase [NADP]	DATDDKVTVEAAEAVR	16	1688.82	1.4692e-05	75.911	7	23.582	23.8921	23.5614	23.7889	24.0147	24.032
E7FH67;R4GDQ0	si:ch73-244f7.4		DATHVTAPSDHGVGIEPIFPENTENAAR	28	2944.4	7.0094e-10	69.248	2	22.434	22.8169	NaN	22.5756	22.589	22.656
F1QZ50	ahnak		DATLEIPEK	9	1014.52	0.02095	61.78	2	21.9935	22.4257	22.066	21.0696	21.7517	21.675
Q6PC12;Q6IQP5;E9QCX7	eno1a	Enolase	DATNVGDEGGFAPNILENK	19	1959.92	1.3593e-28	139.9	13	25.1948	25.1155	25.2371	26.4255	26.4016	26.3678
Q6PC12;Q6IQP5;E9QCX7	eno1a	Enolase	DATNVGDEGGFAPNILENKEALELLK	26	2756.39	0.00019638	37.938	1	21.3025	21.682	NaN	20.1952	19.5623	NaN
Q568G3;E9QJI6;Q6TH14;Q3B7R7	eno3	Enolase	DATNVGDEGGFAPNILENNEALELLK	26	2742.33	6.7573e-60	184.59	13	25.2802	25.0935	25.0697	27.0685	27.4129	27.2619
Q6DC41	zgc:100864		DAVDAIVEGFGFK	13	1366.68	0.00014973	98.942	11	22.982	23.078	22.8747	23.4207	23.294	23.3974
Q6PFU7	ca2		DAVDKPDGLAVVGIFLK	17	1755.98	0.0017935	42.708	6	21.9448	21.959	22.0589	22.2459	22.1246	22.2878
Q7ZTH6	hadhb		DAVDYIVYGAVIQEVK	16	1780.92	2.6503e-05	66.826	1	19.5595	19.617	19.2045	21.3067	21.2729	21.3714
A0A0R4IUZ8;A0A0R4IGQ8			DAVNGYYIDIK	11	1269.62	0.0015312	74.611	3	22.0461	21.8313	21.8637	21.7864	22.0158	22.1449
Q6PFT7	cotl1		DAVPTFAK	8	847.444	0.045932	63.419	5	25.4541	25.5059	25.3667	25.6547	25.8351	25.6951
Q4VBV3	pycard		DAVSVTVEILR	11	1200.67	0.00092539	80.014	2	19.8404	20.479	20.3184	21.337	21.4383	21.7015
A4VAK6;A3KPR4;X1WGM1;Q0D294;Q0D272;A4QN89;A0A140LGV2	hist1h4l;si:dkey-108k21.23;si:dkey-108k21.12;zgc:153409;zgc:154164;zgc:163040	Histone H4	DAVTYTEHAK	10	1133.54	0.00065937	121.5	7	24.6977	25.008	25.0088	26.0696	26.1532	26.1905
F1QTB5;F1QEI0;E7FAG5;F1QQM6	rpn1	Dolichyl-diphosphooligosaccharide--protein glycosyltransferase subunit 1	DAYIDSDKNLTAK	13	1452.71	0.017394	55.196	1	21.4364	21.8054	21.1646	20.8804	21.2058	21.902
A0A0R4IP98;E7F2K3	agtrap		DAYQSIDHNDQSGSSANPFGQAEDGK	26	2737.15	2.3654e-06	59.359	2	21.481	21.7387	22.2751	22.3002	22.2728	22.5212
Q9PUS4;Q6IQD0;B0R028;A8E5G8	psmb5	Proteasome subunit beta type	DAYSGGQVNLYR	12	1341.63	1.2923e-05	131.83	3	22.033	21.9889	NaN	22.7199	22.9228	22.8056
Q9I8V0	pvalb2	Parvalbumin-2	DCAAADSFNYK	11	1260.51	3.9448e-05	160.77	6	28.9347	28.9664	28.8628	28.9361	28.9522	28.9189
Q9I8V0	pvalb2	Parvalbumin-2	DCAAADSFNYKNFFAK	16	1867.82	1.4354e-14	133.47	6	22.654	22.8164	22.5518	22.3582	22.6398	22.7642
Q9PUE4;B2GRP4	copg2	Coatomer subunit gamma-2;Coatomer subunit gamma	DCDPNTGEPDDDGYDDEYVLEDLEVTVADHIQK	33	3780.57	0.00033647	31.853	9	22.2147	22.0227	22.0666	22.5301	22.5017	22.5408
Q7ZUF4;Q6NYJ9;A0A0R4IC49;E9QC84;A5PMT0;A5PMS9	ap2b1;ap1b1	AP complex subunit beta	DCEDPNPLIR	10	1227.56	0.00079753	88.495	1	21.1282	20.8308	21.1448	21.6786	21.7959	21.2347
Q5RKM3	stip1		DCEECINLDSTFIK	14	1742.75	1.0321e-06	109.83	4	23.1624	23.2838	23.3084	NaN	NaN	NaN
B0S7W4;Q7ZVB2;A0A0R4IJU2	aldh9a1a.1;aldh9a1a	Aldehyde dehydrogenase family 9 member A1-A	DCELENAIK	9	1090.5	0.0046861	84.615	6	25.1608	25.5574	25.112	25.2892	25.2695	25.4002
F1Q6Z5;E9QBN6;Q6PGX7;Q801Z9	cnbpa		DCEQTEDACYNCHR	14	1856.65	9.1948e-06	100.22	3	21.7146	21.7964	20.9144	21.5879	21.5888	NaN
A0A0R4IRQ3;Q6NYB0;F1QS28	hnrnpa0a		DCFSQFGAVEK	11	1286.56	0.00018293	125.72	6	25.2811	25.3546	25.2361	25.6477	25.5817	25.6677
Q1MTI4;I3IS66	tpi1a	Triosephosphate isomerase A	DCGIDWVILGHSER	14	1655.77	0.022403	28.283	2	20.7184	19.9258	19.8217	22.7762	22.6042	22.738
Q7ZUF4;Q6NYJ9;A0A0R4IC49	ap2b1	AP complex subunit beta	DCHLNADTVSGK	12	1315.58	0.00021856	96.135	8	22.4713	22.6362	22.6698	22.3667	NaN	22.0732
E7F0T8	si:ch211-11k18.4		DCNLITEAVTETLQNDR	17	1990.93	3.5002e-05	63.691	3	20.6005	20.3763	20.2081	20.6329	20.9085	20.372
F1R894;F8W3C3	prss59.1		DCNNSYPGMITDTMFCAGYLEGGK	24	2700.1	1.3078e-05	56.131	5	20.9829	21.3593	21.2406	21.2965	21.2955	21.7988
Q800A1	pvalb9		DCQAPDSFCYK	11	1389.53	0.00026004	97.163	5	24.8262	25.0105	25.0213	25.1895	25.4016	25.2395
Q800A1	pvalb9		DCQAPDSFCYKK	12	1517.63	0.0032373	43.594	2	NaN	NaN	NaN	NaN	NaN	NaN
Q5U3P2;Q800A2	pvalb8		DCQAPDSFSPK	11	1250.52	0.00047034	90.614	2	23.4094	23.0951	23.067	22.7246	22.9127	23.1019
F1R7N8;A5X6X5	ttna		DCSLADEGEYTVIAGPDK	18	1938.85	4.6431e-11	110.74	3	22.7458	22.5133	22.5151	22.2618	22.2268	22.2933
A5X6X6;Q7ZZ46	ttnb		DCSLADEGEYTVVAGADK	18	1898.82	0.0028458	51.566	1	21.384	21.9296	21.4768	20.8343	NaN	20.3177
Q7ZV29;Q6P003	pgk1	Phosphoglycerate kinase	DCVGPDVEK	9	1017.44	0.015462	65.535	2	23.0895	23.3391	23.008	23.6428	23.6478	23.8407
F1QXV8;E9QF19	pgk1	Phosphoglycerate kinase	DCVGPEVEK	9	1031.46	0.050009	50.353	1	22.723	NaN	23.3235	22.9772	23.1685	23.2529
B0R0Q4;Q1LVK6	vaspb		DDAGGGGGVASAAASVAAPK	20	1627.78	8.7449e-12	96.55	6	23.3504	23.7382	23.4446	23.1087	23.0916	23.1197
Q6P3G9;Q6NY22	erp44		DDCAFLAAFGEVSKPER	17	1910.88	7.3773e-05	60.062	1	19.6193	20.202	19.6585	21.9392	22.0869	22.1011
A0A0R4IML0;Q7ZU64;Q6IQN9	capgb		DDCFILDNGANGK	13	1437.62	0.018272	48.277	0	21.1608	21.9864	21.8732	21.2032	21.4534	21.6495
X1WGZ7;F1QP23	eprs		DDDFKDYINK	10	1271.57	0.0023527	60.167	1	21.2633	22.0273	21.61	21.2173	21.2473	21.2918
A8DZA0;F1QGH5	rbm25b		DDDSSGPTTTVFVGNISEK	19	1967.9	0.00055263	63.302	2	20.9668	21.3223	21.139	20.6518	21.0391	20.711
Q6DC18;E9QGP3	phpt1		DDDSYVDIVR	10	1195.54	0.055221	46.844	0	NaN	NaN	NaN	21.0743	21.1047	21.1735
C7FGQ7;Q1L875;Q1L874;Q1L873;Q1L872	sult3st3;sult3st2;sult3st4;si:dkey-236e20.3	Sulfotransferase	DDDVFVVTFPK	11	1280.63	0.0052999	64.121	5	21.0795	20.907	20.8204	20.6971	20.3198	NaN
E7FCA3;A0A0J9YJC3;E7EYE1;A0A0R4IER4;A0A0R4INP3	CR847973.1		DDEGLYTLR	9	1080.51	0.010484	70.552	1	22.353	22.0644	22.0482	23.6841	23.4472	23.4512
E9QEQ6;Q6P3L0;F1Q781	mvp	Major vault protein	DDEGQVQFDGSGQVK	15	1607.71	5.6147e-11	115.91	6	22.9825	23.2342	22.9788	22.9436	23.0232	23.1644
A8WG05;Q7ZVF9;B2GTB1;F1QC15;A0FKD7	actb2;actbb	Actin, cytoplasmic 2;Actin, cytoplasmic 2, N-terminally processed	DDEIAALVVDNGSGMCK	17	1792.8	6.4274e-74	238.02	14	26.5571	26.4075	26.404	26.6443	26.6885	26.7286
Q6P2T5	arpc2		DDESMYIEAK	10	1199.5	0.00038219	110.38	6	22.3314	22.5388	22.3556	22.7025	22.5961	22.567
Q5U3E1;Q1LVZ0	rab11a;rab11ba		DDEYDYLFK	9	1206.51	0.018851	63.216	1	20.76	21.0974	20.7803	21.4281	21.1006	21.1338
A5PL98	sdhb	Succinate dehydrogenase [ubiquinone] iron-sulfur subunit, mitochondrial	DDFTEDR	7	896.351	0.048836	77.046	3	22.1366	22.2944	22.0204	21.8484	22.0277	22.2869
Q52PJ5	dpysl3	Dihydropyrimidinase-related protein 3	DDFTQIPEGVNGAEER	16	1775.8	9.1128e-06	93.909	5	22.2274	22.2066	22.6647	22.3839	22.3278	22.5423
B8A5D3	nars		DDGTFYEFGEDIPEAPER	18	2085.88	2.1898e-14	116.06	6	22.4914	22.5486	22.3403	22.5467	22.6702	22.6398
Q6P113;Q7ZU48	hnrnpa0l		DDIEDEHLQDYFSQFGPIEK	20	2424.08	9.5482e-20	118.37	6	23.5523	23.7269	23.4884	23.7713	24.0014	23.601
Q6PHJ4;Q6NYW8;F1QTL9;F8W265	hnrnpa0b		DDIEEKDLTEFFSQFGMIEK	20	2420.11	0.030482	22.585	2	19.8504	NaN	20.0998	22.2183	22.0885	22.3334
F1QQQ3;F1QPC0;Q9DFT8;Q9DFT9	vtg3		DDIEMIVSEVGEEANWK	17	1962.89	3.1805e-11	109.07	17	25.2716	25.053	24.976	24.7994	24.946	24.8675
F1QFC0;Q7ZYY3;Q5XJ12	hspa9		DDIENMVK	8	962.438	0.053145	60.118	1	22.713	23.074	22.6545	22.5795	22.7406	22.6385
Q7ZUM5;Q6NZU0	hspa4b		DDIHAVEIVGGASR	14	1437.72	0.054747	17.425	1	21.5827	22.6444	21.9855	21.6696	21.8992	21.737
E2FHP4;A0A0R4IPQ8;A0A0R4IIB1;A0A0R4ITL4	cfh		DDITYENVEPVSEASYADGK	20	2200.96	5.3016e-05	68.639	1	20.8988	21.309	21.0725	20.5351	20.5251	NaN
Q9DEG7;E9QEQ4;Q7ZU55	ctbp1		DDLDKFK	7	879.434	0.055701	113.5	1	22.4759	22.7397	22.4846	22.1707	22.303	22.3529
Q7T334	mdh2	Malate dehydrogenase	DDLFNTNATIVATLVDGCAR	20	2165.04	2.9847e-12	101.17	15	23.817	23.7436	23.48	25.6127	25.8217	25.8278
O93409;E9QJI5	mylpfa		DDLRDVLASMGQLNVK	16	1772.91	2.6423e-13	136.34	12	25.3748	25.3609	25.3397	27.75	27.7829	27.8663
O93409;E9QJI5	mylpfa		DDLRDVLASMGQLNVKNEELEAMIK	25	2830.42	1.1236e-21	111.65	9	22.0453	22.4009	22.0514	23.3669	22.984	23.084
E9QG51;Q66I73	mylpfb		DDLRDVLATMGQLNVK	16	1786.92	2.5738e-07	105.39	8	23.0158	22.8722	22.7781	25.3987	25.413	25.2845
E9QG51;Q66I73	mylpfb		DDLRDVLATMGQLNVKNEELEAMVK	25	2830.42	0.016839	19.926	1	NaN	NaN	NaN	19.6555	20.0148	20.4655
X1WHY3;E7EXW8;X1WH14	glg1a		DDNELEGQVISCLK	14	1618.75	0.0067968	47.774	1	21.0453	21.3859	20.8525	NaN	21.5106	21.3473
I3ISS5;F1QUS9	usp7	Ubiquitin carboxyl-terminal hydrolase	DDPENDTSELPTAK	14	1530.67	0.050487	33.265	1	NaN	NaN	21.2349	NaN	20.646	21.11
D1GJ56;Q7SYD3;Q6TNW2	actn3a		DDPIGNLNTAFDIAEK	16	1731.83	4.4242e-14	147.64	6	23.1925	23.4554	23.3346	22.6281	22.7964	23.9351
Q6P0J5;Q8AX99	actn3b		DDPIGNLNTAFEVAEK	16	1731.83	4.0722e-08	110.56	4	23.8995	23.8455	23.8007	23.052	22.9474	NaN
X1WET9	eif3ba	Eukaryotic translation initiation factor 3 subunit B	DDPQAIIIWDVLTGQK	16	1810.95	0.022763	37.687	8	22.1085	21.9921	21.969	22.0351	22.0296	22.1409
Q52WY2;Q6PFU4;Q6TH34	cdc42		DDPSTIEK	8	903.419	0.043743	64.42	1	NaN	NaN	NaN	NaN	NaN	21.4526
A4JYG4;F1QD88;Q7ZU00;Q6IQX4;F1Q742;Q90460	alcama	CD166 antigen homolog A	DDPTVSAMDGYK	12	1297.55	0.038739	43.405	1	20.9032	20.5721	20.512	20.7068	20.9978	20.4802
Q567K2;A0A0R4IXM0	esd		DDQFLSASQLLPDNLIAACSK	21	2305.13	4.9408e-05	56.882	8	21.4853	21.5682	21.5465	22.2584	22.5158	22.4733
Q5U3M7	pdxka		DDSFLDTVVDIVQELK	16	1834.92	7.9813e-05	75.018	3	NaN	NaN	19.579	21.3578	19.4331	NaN
Q5U3M7	pdxka		DDSFLDTVVDIVQELKR	17	1991.02	3.3582e-21	146.3	3	20.0969	21.4405	21.3928	22.2938	21.8084	21.8303
Q803T5	ahcy	Adenosylhomocysteinase	DDSIVCNIGHFDCEIDMK	18	2166.9	1.4256e-20	129.11	7	23.9811	24.3695	24.4583	25.0028	24.7929	24.9732
Q6PFT7	cotl1		DDSSGICWACFK	12	1444.58	1.8732e-05	118.9	5	NaN	22.7141	22.6221	23.3236	23.2646	23.3395
Q4VBV1;I3IS20	uqcrb	Cytochrome b-c1 complex subunit 7	DDTIDEGSDVK	11	1192.51	0.0001401	112.94	5	22.3177	23.2074	NaN	22.853	23.0842	23.1776
Q803B0	hspd1		DDTMLLK	7	834.416	0.012721	120.65	6	24.1547	24.2623	24.2721	24.3226	24.3808	24.3008
Q5TZ29	apobb.1		DDTVTFGLK	9	994.497	0.038125	53.751	3	20.3604	NaN	20.9326	22.8451	22.6609	22.9023
E7FBD3	apoba		DDVLATMK	8	891.437	0.01293	87.476	8	22.6338	23.1171	22.6575	22.9637	22.8618	22.8751
Q6PD99	marcksl1a		DEAPKTEEGDGIEAAPATEAEASK	24	2415.09	6.3921e-05	51.827	3	22.5195	22.6194	22.2629	22.3301	22.3071	22.4244
Q6PD99	marcksl1a		DEAPKTEEGDGIEAAPATEAEASKSDGEAAK	31	3073.38	0.00018015	34.861	3	NaN	21.5202	20.9481	20.9574	20.556	20.7606
Q9I8V0	pvalb2	Parvalbumin-2	DEDVAAALK	9	930.466	0.015916	65.224	5	26.2276	26.3332	26.3632	25.6272	NaN	25.6536
Q9I8V0	pvalb2	Parvalbumin-2	DEDVAAALKDCAAADSFNYK	20	2172.96	9.3929e-84	244.01	12	27.1788	27.4656	27.3444	26.884	26.9577	27.1147
Q7ZVI7;B2GS08;E9QD59;E9QH14;E9QBP3	actba;actb1	Actin, cytoplasmic 1;Actin, cytoplasmic 1, N-terminally processed	DEEIAALVVDNGSGMCK	17	1806.81	3.1171e-61	226.65	14	26.7279	26.723	26.6709	26.8446	26.7761	26.7428
Q6P9P3;F1RCA1	uba1		DEFEGLFK	8	983.46	0.023751	79.474	2	24.8236	24.8078	24.6935	24.9966	25.029	24.8472
Q0P4A5;B2CQD3	npm2b		DEFNIVELVTGEGNSNAK	18	1934.92	1.1771e-10	103.66	10	21.8152	21.7823	21.7914	22.1978	22.2127	22.2389
F1R3G8;Q7SY20	srm		DEFSYQEMIANLPLCCHPCPK	21	2608.12	0.028465	19.58	1	NaN	NaN	NaN	21.5296	21.1477	21.3528
Q6P3H6;F1R9Y5	pck2		DEGWLAEHMLILGITNPQGVK	21	2320.19	4.3509e-06	68.639	3	19.3972	NaN	19.3444	21.5976	21.5614	21.4194
F1Q9I7;B3DKJ3;A7E289	snx1a		DEIAEWEAK	9	1089.5	0.030706	61.78	2	22.3407	NaN	21.8971	20.6491	19.8892	20.812
F1Q9N0;F1QX33;F1QFH8	apom		DEKTTEEAIQEFK	13	1566.74	0.03068	50.088	1	20.791	21.6682	21.3512	20.7172	20.9093	21.0941
A0A0R4IKF0			DELKPFMDDYLVK	13	1611.79	0.00035203	91.62	9	23.1735	23.3131	23.0493	25.579	25.6426	25.5986
A4QP10;A5A8J7;A0A0R4IL71;B8A5E8	ide		DELRDALDDVTLPR	14	1626.82	0.00036863	60.55	2	21.998	22.3615	22.3601	22.1518	22.1451	22.1479
Q5BKV9;A7YY92	rpl9		DELVLEGNDIELVSNSAALIQQATTVK	27	2869.49	0.010265	28.567	0	21.0253	21.4032	21.6024	22.0763	21.7405	21.5575
B0R1D0;Q7SXX0;A8E565	psmc4		DEQEHEFYK	9	1223.51	0.0053644	82.489	1	19.9021	19.8706	19.92	20.5009	20.0074	20.594
A8WFU6	serpinh1a		DEQLHSGLSELLTEVSNPK	19	2095.04	0.0044801	33.248	1	NaN	NaN	NaN	19.9468	NaN	20.4135
Q7T391;Q804G4;B8A4V2	anxa11a	Annexin	DESENVDISIAK	12	1318.63	0.038239	42.797	0	NaN	NaN	NaN	20.4566	NaN	20.2239
A0A0R4IAW3;X1WDM1;B3DH85;Q90YM1	ncam1a		DESKEPIVEVR	11	1299.67	0.00037556	71.085	5	21.7258	22.143	22.5149	22.8568	22.8725	22.8941
Q804G7	anxa4	Annexin	DESTKVDEAQAVQDAK	16	1732.81	2.017e-16	167.28	3	23.2285	23.3073	23.0935	23.4909	23.7976	23.5628
Q503E2;A0A0R4IHH8	prep		DESVVDDYHGCK	12	1422.57	0.0003197	92.247	2	19.7511	20.2223	NaN	19.6486	20.1444	20.0604
F6NXD5;Q7SXW9;Q568L0;G4XPM3	marcksb		DETAAEKPAEAANK	14	1443.68	2.5263e-89	266.2	9	24.4994	24.489	24.2179	24.4561	24.6312	24.7873
Q7ZSY2	mdh1ab	Malate dehydrogenase	DETAFDAVKDDAWLK	15	1722.81	4.5011e-05	81.632	4	24.1395	23.9922	24.0759	NaN	20.4988	20.3419
F1R818;Q4VBV9	nit2	Omega-amidase NIT2	DETASYVAWGHSSVINPWGEVISK	24	2631.26	0.00021072	36.935	2	21.558	20.5678	21.0156	21.5615	21.6969	21.6171
Q6P111;Q7SXR4;Q7SYM5;F1QIF2;A0A0R4IP42;F1Q8I5	lsm14aa		DETFEYIIFR	10	1331.64	0.044746	48.998	0	NaN	NaN	NaN	20.0194	19.3341	19.1155
E7FE90	fetub		DETHEHDHEIVLDHDHK	17	2104.92	3.865e-24	164.53	8	23.1905	23.9447	23.3288	23.0206	23.4473	23.1755
[truncated: 14,000 more rows]
